# Supplementary material for: Glandular Cells of Forest Musk Deer Autonomously Synthesize Sex Steroid Hormones
Source: Biology (Basel). 2026 Apr 6;15(7):583. doi: 10.3390/biology15070583 (PMC13071994; doi:10.3390/biology15070583)
Supplement: Supplementary file 1 [file biology-15-00583-s001.zip]

Archive with 24 entries (24 files):
- 0 mgL cholesterol-10×.jpg
- 10 mgL cholesterol-10×.jpg
- 100 mgL cholesterol-10×.jpg
- 20 mgL cholesterol-10×.jpg
- 30 mgL cholesterol-10×.jpg
- 40 mgL cholesterol-10×.jpg
- 50 mgL cholesterol-10×.jpg
- 60 mgL cholesterol-10×.jpg
- 70 mgL cholesterol-10×.jpg
- 80 mgL cholesterol-10×.jpg
- 90 mgL cholesterol-10×.jpg
- Figure S1 Pre-QC Violin Plots.pdf
- Figure S2 Post-QC Violin Plots.pdf
- Table S10:Relative Abundance of Sex Steroid Hormones.xlsx
- Table S11:Sex Steroid Hormone Levels Statistical Supplement.xlsx
- Table S1:Animals sample information.xlsx
- Table S2:Cell QC.summary.xlsx
- Table S3:Cell Maker.xlsx
- Table S4:KEGG-cholesterol synthesis genes and sex steroid hormone synthesis genes.xlsx
- Table S5:Primer.xlsx
- Table S6:List of Key Detection Targets with Assayed Ranges.xlsx
- Table S7:Gene Expression Prevalence Across Cells.xlsx
- Table S8:Analysis of expression differences of 24 genes in 13 cell types.xlsx
- Table S9:RT-qPCR Statistical Supplement.xlsx
