# Supplementary material for: Glandular Cells of Forest Musk Deer Autonomously Synthesize Sex Steroid Hormones
Source: Biology (Basel). 2026 Apr 6;15(7):583. doi: 10.3390/biology15070583 (PMC13071994; doi:10.3390/biology15070583)
Supplement: Supplementary file 1 [file biology-15-00583-s001.zip › Table S10:Relative Abundance of Sex Steroid Hormones.xlsx]

## Sheet: Steroids  and their derivative
MS2_name	MS2 score	level	MS1 name	MS1 ppm	mz	rt	type	Formula	HMDB	Chinese.Name	CAS	KEGG COMPOUND ID	Super.Class	Class	Sub.Class	INCHIKEY	FMA	FMA2	FMA3	Mean FMA	P11	P12	P13	Mean P1	D101	D102	D103	Mean D10	D201	D202	D203	Mean D20	A41	A42	A43	Mean A4	QC01_1	QC01	QC02_1	QC02	QC03_1	Mean QC
Deoxycholic acid	3.99	level1			391.285	471.9	NEG	C24H40O4	HMDB0000626	脱氧胆酸	83-44-3	C04483	Lipids and lipid-like molecules	Steroids and steroid derivatives	Bile acids, alcohols and derivatives	KXGVEGMKQFWNSR-LLQZFEROSA-N	2.62847e-09	8.28383e-06	1.01742e-05	6.15356e-06	3.6035e-06	3.15942e-08	3.67106e-09	1.21292e-06	1.49534e-06	3.21945e-09	3.18198e-09	5.00579e-07	2.92464e-06	3.23049e-09	3.36509e-09	9.77077e-07	1.34512e-06	3.20357e-09	3.69631e-08	4.61761e-07	5.30084e-07	1.17307e-06	5.69829e-07	1.31106e-06	5.27158e-07	8.22241e-07
3alpha-Hydroxy-12-oxo-5beta-cholan-24-oic acid	3.99	level1			389.27	440.2	NEG	C24H38O4	HMDB0000328	3alpha-羟基-12-羰基-5beta-胆烷酸	5130-29-0		Lipids and lipid-like molecules	Steroids and steroid derivatives	Bile acids, alcohols and derivatives	CVNYHSDFZXHMMJ-VPUMZWJWSA-N	2.62847e-09	2.71441e-09	2.75503e-09	2.6993e-09	4.29722e-07	1.96394e-06	2.10285e-06	1.49884e-06	8.33634e-06	1.72461e-06	1.99233e-06	4.01776e-06	4.71847e-07	1.95109e-06	2.08341e-06	1.50211e-06	2.54935e-07	1.91675e-06	2.42458e-06	1.53209e-06	1.53352e-06	2.11571e-06	1.50146e-06	2.37884e-06	1.54799e-06	1.8155e-06
Taurocholic acid	3.99	level1			516.299	212.1	POS	C26H45NO7S	HMDB0000036	牛磺胆酸	81-24-3	C05122	Lipids and lipid-like molecules	Steroids and steroid derivatives	Bile acids, alcohols and derivatives	WBWWGRHZICKQGZ-HZAMXZRMSA-N	2.02947e-05	3.90139e-09	3.98973e-09	6.76752e-06	2.92493e-06	5.89712e-06	4.49652e-06	4.43953e-06	9.31753e-09	3.88656e-06	1.72231e-06	1.87273e-06	3.21974e-08	8.85624e-06	5.01144e-06	4.63329e-06	8.50308e-08	1.40423e-06	1.75815e-06	1.08247e-06	1.48329e-06	6.29776e-07	1.51427e-06	6.78246e-07	1.76806e-06	1.21473e-06
Cholesteryl sulfate	3.99	level1			465.304	24.2	NEG	C27H46O4S	HMDB0000653	胆固醇硫酸酯	1256-86-6	C18043	Lipids and lipid-like molecules	Steroids and steroid derivatives	Cholestane steroids	BHYOQNUELFTYRT-DPAQBDIFSA-N	2.85322e-05	1.87857e-05	8.14606e-06	1.8488e-05	0.0171103	0.00508606	0.00697319	0.00972318	0.017576	0.00210043	0.0125521	0.0107429	0.0209954	0.00307636	0.00347171	0.00918115	0.0152383	0.00503804	0.0105362	0.0102708	0.000322228	0.000498162	0.000329821	0.000533377	0.000322979	0.000401313
Testosterone	3.98	level1			289.216	400.1	POS	C19H28O2	HMDB0000234	睾酮	58-22-0	C00535	Lipids and lipid-like molecules	Steroids and steroid derivatives	Androstane steroids	MUMGGOZAMZWBJJ-DYKIIFRCSA-N	4.07091e-09	3.90139e-09	3.98973e-09	3.98734e-09	9.38381e-07	3.83751e-07	3.76823e-07	5.66319e-07	4.63071e-07	4.54784e-07	2.721e-07	3.96652e-07	1.08623e-06	5.73925e-07	3.73035e-07	6.7773e-07	5.99229e-07	2.99953e-07	2.35164e-07	3.78115e-07	8.32544e-05	6.1965e-05	7.77494e-05	6.26005e-05	7.89878e-05	7.29114e-05
3beta-Hydroxy-5-cholestenoic acid (3-HCOA)	3.98	level1			415.322	531.5	NEG	C27H44O3	HMDB0012453	3 -羟基- 5 -胆甾烯酸	6561-58-6	C17333	Lipids and lipid-like molecules	Steroids and steroid derivatives	Bile acids, alcohols and derivatives	WVXOMPRLWLXFAP-AMQKJUDNSA-N	2.62847e-09	1.37967e-06	7.3695e-07	7.06417e-07	2.95081e-06	1.5935e-06	1.64354e-06	2.06261e-06	1.9298e-06	8.59675e-07	4.20562e-07	1.07001e-06	2.78055e-06	7.90746e-07	1.13851e-06	1.56994e-06	2.40834e-09	2.07943e-06	9.24042e-07	1.00196e-06	2.34449e-07	3.05728e-07	2.23383e-07	2.87867e-07	2.44794e-07	2.59244e-07
7-Hydroxy-3-oxo-cholest-4-en-26-oic acid	3.98	level1			429.301	476.3	NEG	C27H42O4	HMDB0012458	7 -羟基- 3 -氧代-胆甾- 4 -烯- 26 -酸	115538-85-7&#13;&#10;&#13;&#10;&#13;&#10;	C17337	Lipids and lipid-like molecules	Steroids and steroid derivatives	Bile acids, alcohols and derivatives	SATGKQGFUDXGAX-MYWFJNCASA-N	2.62847e-09	8.45012e-06	5.18545e-06	4.54607e-06	1.10557e-06	2.54879e-08	3.67106e-09	3.78244e-07	1.06683e-06	3.21945e-09	3.18198e-09	3.57743e-07	1.66436e-06	3.23049e-09	4.09453e-08	5.69511e-07	2.48967e-06	3.20357e-09	3.62537e-09	8.32165e-07	3.92489e-07	4.94243e-07	3.54619e-07	5.40686e-07	4.07718e-07	4.37951e-07
Nordeoxycholic acid	3.98	level1			377.27	451.7	NEG	C23H38O4	HMDB0304947	23-脱甲脱氧胆酸	53608-86-9		Lipids and lipid-like molecules	Steroids and steroid derivatives	Bile acids, alcohols and derivatives	PLRQOCVIINWCFA-AHFDLSHQSA-N	2.62847e-09	2.71441e-09	2.75503e-09	2.6993e-09	7.46303e-08	2.67241e-07	1.113e-07	1.51057e-07	1.58879e-07	2.58051e-07	1.79287e-07	1.98739e-07	4.60141e-08	1.41376e-07	1.41351e-07	1.09581e-07	1.71175e-07	2.02707e-07	1.29508e-07	1.67797e-07	4.31829e-07	5.3292e-07	3.72122e-07	5.86935e-07	4.12914e-07	4.67344e-07
Allocholic acid	3.98	level1			407.281	431.6	NEG	C24H40O5	HMDB0000505	别胆酸	2464-18-8	C17737	Lipids and lipid-like molecules	Steroids and steroid derivatives	Bile acids, alcohols and derivatives	BHQCQFFYRZLCQQ-PGHAKIONSA-N	2.62847e-09	2.71441e-09	2.75503e-09	2.6993e-09	9.69394e-07	1.44196e-07	1.21283e-07	4.11624e-07	1.24823e-06	1.05114e-07	1.13352e-07	4.889e-07	1.05621e-06	4.09482e-07	3.63667e-07	6.09787e-07	3.17667e-07	3.20357e-09	3.19544e-08	1.17608e-07	3.78932e-06	4.80883e-06	3.68818e-06	5.06208e-06	3.69907e-06	4.2095e-06
3,6-Dioxo-5alpha-cholan-24-oic acid	3.97	level1			387.255	425.5	NEG	C24H36O4		3,6-二酮-5α-胆烷酸			Lipids and lipid-like molecules	Steroids and steroid derivatives	Bile acids, alcohols and derivatives	AWINBLVINXVKTE-DLKBGQMWSA-N	8.60388e-05	4.56727e-05	3.87756e-05	5.6829e-05	4.15604e-07	3.07206e-08	3.67106e-09	1.49999e-07	7.53454e-07	3.21945e-09	3.18198e-09	2.53285e-07	5.67673e-07	3.23049e-09	3.36509e-09	1.91423e-07	2.86227e-07	3.20357e-09	3.62537e-09	9.76854e-08	1.8416e-06	1.94929e-06	1.58698e-06	2.60799e-06	1.76755e-06	1.95068e-06
Glycohyodeoxycholic acid	3.97	level1			448.307	230.3	NEG	C26H43NO5	HMDB0255669	甘氨猪去氧胆酸	13042-33-6		Lipids and lipid-like molecules	Steroids and steroid derivatives	Bile acids, alcohols and derivatives	SPOIYSFQOFYOFZ-BRDORRHWSA-N	2.62847e-09	2.71441e-09	2.75503e-09	2.6993e-09	8.91944e-06	1.70261e-05	1.50794e-05	1.3675e-05	1.19433e-05	2.53359e-05	1.42412e-05	1.71735e-05	7.60991e-06	1.9516e-05	2.20546e-05	1.63935e-05	2.40834e-09	8.5186e-08	8.08286e-08	5.6141e-08	1.47557e-05	1.01025e-05	1.40928e-05	1.00538e-05	1.41535e-05	1.26317e-05
Glycocholic acid	3.97	level1			466.317	271.4	POS	C26H43NO6	HMDB0000138	甘氨胆酸	475-31-0	C01921	Lipids and lipid-like molecules	Steroids and steroid derivatives	Bile acids, alcohols and derivatives	RFDAIACWWDREDC-FRVQLJSFSA-N	0.000601849	0.000513336	0.000495825	0.000537003	2.06067e-09	8.44892e-07	7.37935e-07	5.28296e-07	2.14515e-09	1.74881e-06	9.41849e-07	8.976e-07	2.41807e-09	1.2961e-06	1.36705e-06	8.88524e-07	2.54721e-09	4.28464e-08	2.88687e-09	1.60935e-08	2.41016e-05	1.86268e-05	2.33155e-05	1.94919e-05	2.44927e-05	2.20057e-05
7-Ketodeoxycholic acid	3.97	level1			405.265	201.6	NEG	C24H38O5	HMDB0000391	7-酮脱氧胆酸	911-40-0	C04643	Lipids and lipid-like molecules	Steroids and steroid derivatives	Bile acids, alcohols and derivatives	RHCPKKNRWFXMAT-RRWYKFPJSA-N	2.62847e-09	2.71441e-09	2.75503e-09	2.6993e-09	2.50953e-09	3.99567e-08	5.8464e-08	3.36434e-08	2.38457e-09	1.43778e-07	1.79054e-07	1.08406e-07	4.10294e-08	2.0389e-07	2.36771e-07	1.60563e-07	2.40834e-09	3.20357e-09	1.17409e-07	4.10071e-08	3.91543e-07	1.99787e-07	3.25302e-07	3.2123e-07	2.84574e-07	3.04487e-07
10,13-dimethyl-17-oxo-3-sulfooxy-1,2,3,4,7,8,9,11,12,14,15,16-dodecahydrocyclopenta[a]phenanthrene	3.97	level1			367.159	28.6	NEG	C19H28O5S	HMDB0001032	硫酸脱氢表雄酮	651-48-9	C04555	Lipids and lipid-like molecules	Steroids and steroid derivatives	Sulfated steroids	CZWCKYRVOZZJNM-USOAJAOKSA-N	2.62847e-09	2.71441e-09	2.75503e-09	2.6993e-09	2.50953e-09	4.08771e-06	4.34963e-06	2.81328e-06	2.38457e-09	1.78118e-06	1.48504e-06	1.08953e-06	1.85074e-06	3.20459e-06	1.64206e-06	2.23247e-06	1.09285e-05	9.06025e-06	1.25881e-05	1.08589e-05	5.07822e-05	3.07902e-05	4.53909e-05	2.94768e-05	5.02097e-05	4.133e-05
Pregnenolone sulfate	3.97	level1			395.19	26.1	NEG	C21H32O5S	HMDB0060382	硫化孕烯醇酮	1247-64-9	C18044	Lipids and lipid-like molecules	Steroids and steroid derivatives	Sulfated steroids	DIJBBUIOWGGQOP-QGVNFLHTSA-N	2.02365e-05	2.71441e-09	2.38776e-05	1.47056e-05	3.09477e-06	4.0113e-06	4.04212e-06	3.71606e-06	9.78873e-06	1.31401e-05	6.29261e-06	9.74048e-06	1.3076e-05	1.56432e-05	1.72199e-05	1.5313e-05	1.56612e-06	3.20357e-09	2.9602e-07	6.2178e-07	3.50085e-06	9.63476e-07	2.47203e-06	1.16298e-06	1.75232e-06	1.97033e-06
Taurohyodeoxycholic acid	3.96	level1			498.29	410.3	NEG	C26H45NO6S	HMDB0247202	牛磺猪去氧胆酸	386523		Lipids and lipid-like molecules	Steroids and steroid derivatives	Bile acids, alcohols and derivatives	HMXPOCDLAFAFNT-BHYUGXBJSA-N	4.53546e-05	2.10377e-05	1.85004e-05	2.82976e-05	7.0665e-05	7.88226e-05	6.89964e-05	7.2828e-05	8.7815e-05	0.000124591	7.21254e-05	9.48436e-05	7.9558e-05	9.19572e-05	0.000101152	9.0889e-05	7.64729e-07	1.02386e-06	9.43812e-07	9.10799e-07	1.41918e-06	5.32886e-06	8.17111e-06	5.87732e-06	1.72405e-06	4.5041e-06
Ursodeoxycholic acid	3.95	level1			391.286	426.3	NEG	C24H40O4	HMDB0000946	熊去氧胆酸	128-13-2	C07880	Lipids and lipid-like molecules	Steroids and steroid derivatives	Bile acids, alcohols and derivatives	RUDATBOHQWOJDD-UZVSRGJWSA-N	2.62847e-09	3.3708e-05	3.06351e-05	2.14486e-05	1.46498e-07	3.48766e-09	3.67106e-09	5.12188e-08	7.47115e-08	3.21945e-09	1.89578e-08	3.22963e-08	2.26257e-07	3.23049e-09	3.36509e-09	7.76174e-08	4.0093e-07	4.12788e-07	1.3866e-07	3.17459e-07	1.3001e-06	5.38351e-06	1.28843e-06	1.82248e-06	4.10358e-06	2.77962e-06
Chenodeoxycholic acid 3-glucuronide	3.95	level1			567.318	421.3	NEG	C30H48O10	HMDB0002430	鹅去氧胆酸-3-葡萄糖醛酸	58814-71-4		Lipids and lipid-like molecules	Steroids and steroid derivatives	Steroidal glycosides	GDNGOAUIUTXUES-RWDHRDFGSA-N	2.62847e-09	3.56869e-05	3.49522e-05	2.35473e-05	2.50953e-09	2.49961e-08	3.67106e-09	1.03922e-08	2.38457e-09	3.21945e-09	3.18198e-09	2.92867e-09	3.84464e-07	3.24374e-08	2.77292e-08	1.4821e-07	2.40834e-09	1.19503e-07	8.98122e-08	7.05745e-08	7.76813e-07	1.45423e-06	1.06598e-06	1.59887e-06	1.19556e-06	1.21829e-06
Glycoursodeoxycholic acid	3.95	level1			448.307	230.3	NEG	C26H43NO5	HMDB0000708	甘氨熊脱氧胆酸	64480-66-6		Lipids and lipid-like molecules	Steroids and steroid derivatives	Bile acids, alcohols and derivatives	GHCZAUBVMUEKKP-OLMNLJLUSA-N	2.62847e-09	2.71441e-09	2.75503e-09	2.6993e-09	8.91944e-06	1.70261e-05	1.50794e-05	1.3675e-05	1.19433e-05	2.53359e-05	1.42412e-05	1.71735e-05	7.60991e-06	1.9516e-05	2.20546e-05	1.63935e-05	2.40834e-09	8.5186e-08	8.08286e-08	5.6141e-08	1.47557e-05	1.01025e-05	1.40928e-05	1.00538e-05	1.41535e-05	1.26317e-05
Taurodeoxycholic acid	3.95	level1			498.29	144	NEG	C26H45NO6S	HMDB0000896	牛磺去氧胆酸	516-50-7	C05463	Lipids and lipid-like molecules	Steroids and steroid derivatives	Bile acids, alcohols and derivatives	AWDRATDZQPNJFN-VAYUFCLWSA-N	0.000112544	7.04663e-05	5.86891e-05	8.05666e-05	0.000116516	0.000233178	0.000195001	0.000181565	0.000138917	3.21945e-09	0.000169027	0.000102649	0.000133104	0.000285938	0.000318854	0.000245965	1.76907e-06	4.13135e-06	4.96484e-06	3.62175e-06	2.98116e-05	1.00128e-05	2.20332e-05	1.48868e-05	2.07437e-05	1.94976e-05
7-Ketolithocholic acid	3.94	level1			373.274	434.4	POS	C24H38O4	HMDB0000467	7-酮石胆酸	4651-67-6		Lipids and lipid-like molecules	Steroids and steroid derivatives	Bile acids, alcohols and derivatives	DXOCDBGWDZAYRQ-AURDAFMXSA-N	4.07091e-09	3.90139e-09	3.98973e-09	3.98734e-09	3.12496e-07	1.39127e-07	2.14363e-07	2.21995e-07	1.00577e-07	3.61732e-07	1.57876e-07	2.06728e-07	3.70308e-07	1.99399e-07	2.8561e-07	2.85106e-07	2.60745e-07	1.5088e-07	1.57917e-07	1.89847e-07	3.31277e-06	3.23669e-06	3.41501e-06	3.532e-06	3.5139e-06	3.40208e-06
Hydrocortisone acetate	3.94	level1			405.227	376.2	POS	C23H32O6	HMDB0244374	醋酸氢化可的松（药名）	50-03-3|42016-02-4	C02821	Lipids and lipid-like molecules	Steroids and steroid derivatives	Pregnane steroids	ALEXXDVDDISNDU-JZYPGELDSA-N	1.17939e-05	6.0487e-06	3.90511e-06	7.24924e-06	2.19977e-07	6.43774e-06	5.06793e-06	3.90855e-06	6.16588e-07	1.62437e-05	9.04376e-06	8.63467e-06	5.59136e-07	1.16626e-05	1.24598e-05	8.22718e-06	1.83986e-06	2.7722e-09	2.88687e-09	6.15173e-07	4.4799e-06	1.2633e-06	4.53508e-06	1.24032e-06	4.51038e-06	3.2058e-06
3alpha-Hydroxy-6-oxo-5alpha-cholan-24-oic acid	3.93	level1			389.27	440.2	NEG	C24H38O4		3a-羟基-6-氧代-5a-胆-24-酸	10573-17-8		Lipids and lipid-like molecules	Steroids and steroid derivatives	Bile acids, alcohols and derivatives	JWZBXKZZDYMDCJ-NYGMMZBPSA-N	2.62847e-09	2.71441e-09	2.75503e-09	2.6993e-09	4.29722e-07	1.96394e-06	2.10285e-06	1.49884e-06	8.33634e-06	1.72461e-06	1.99233e-06	4.01776e-06	4.71847e-07	1.95109e-06	2.08341e-06	1.50211e-06	2.54935e-07	1.91675e-06	2.42458e-06	1.53209e-06	1.53352e-06	2.11571e-06	1.50146e-06	2.37884e-06	1.54799e-06	1.8155e-06
Androstendione	3.93	level1			287.201	391.5	POS	C19H26O2	HMDB0000053	雄烯二酮	63-05-8	C00280	Lipids and lipid-like molecules	Steroids and steroid derivatives	Androstane steroids	AEMFNILZOJDQLW-QAGGRKNESA-N	4.07091e-09	3.90139e-09	3.98973e-09	3.98734e-09	3.44012e-07	2.3482e-07	3.6601e-07	3.14947e-07	5.14259e-07	4.14504e-07	2.73571e-07	4.00778e-07	1.06195e-06	5.17937e-07	3.63723e-07	6.47868e-07	4.08687e-07	3.40261e-07	3.14926e-07	3.54625e-07	1.09886e-05	1.47416e-05	1.09272e-05	9.2457e-06	1.91101e-05	1.30026e-05
beta-Muricholic acid	3.93	level1			407.281	407.7	NEG	C24H40O5	HMDB0000415	beta-鼠胆酸	2393-59-1	C17726	Lipids and lipid-like molecules	Steroids and steroid derivatives	Bile acids, alcohols and derivatives	DKPMWHFRUGMUKF-CRKPLTDNSA-N	1.81346e-05	9.19352e-06	8.96582e-06	1.2098e-05	8.6086e-07	3.48766e-09	3.67106e-09	2.8934e-07	8.80099e-07	3.21945e-09	3.18198e-09	2.955e-07	5.11315e-07	3.23049e-09	3.36509e-09	1.72637e-07	4.72576e-07	3.20357e-09	3.62537e-09	1.59802e-07	6.14565e-07	1.0791e-06	6.20328e-07	1.17796e-06	6.06381e-07	8.19667e-07
5beta-Dihydrocortisone	3.93	level1			421.224	350	NEG	C21H30O5	HMDB0006758	5beta-二氢可的松	68-54-2	C05469	Lipids and lipid-like molecules	Steroids and steroid derivatives	Hydroxysteroids	YCLWEYIBFOLMEM-FNLRALKVSA-N	1.95777e-05	1.1518e-05	6.19339e-06	1.24297e-05	2.96125e-07	0.000113276	9.41417e-05	6.92379e-05	0.000120347	0.000168631	0.000126941	0.00013864	0.000121279	0.000146933	0.000153196	0.000140469	2.40834e-09	3.20357e-09	3.62537e-09	3.07909e-09	2.46568e-05	1.14405e-05	2.39627e-05	1.20884e-05	2.40053e-05	1.92307e-05
Cholest-4-en-3-one	3.92	level1			385.347	623.9	POS	C27H44O	HMDB0000921	胆甾烯酮	601-57-0	C00599	Lipids and lipid-like molecules	Steroids and steroid derivatives	Cholestane steroids	NYOXRYYXRWJDKP-GYKMGIIDSA-N	4.802e-06	2.55074e-07	1.74145e-07	1.74374e-06	7.04742e-07	9.85461e-07	2.54087e-06	1.41036e-06	1.15755e-06	2.21315e-06	7.79861e-07	1.38352e-06	2.41807e-09	4.00019e-06	4.41281e-07	1.4813e-06	1.92818e-06	9.57575e-07	2.22346e-08	9.69331e-07	1.28557e-07	2.37068e-07	9.17037e-08	1.51353e-07	1.45214e-07	1.50779e-07
Cortisol	3.92	level1			363.217	343.8	POS	C21H30O5	HMDB0000063	氢化可的松	50-23-7	C00735	Lipids and lipid-like molecules	Steroids and steroid derivatives	Hydroxysteroids	JYGXADMDTFJGBT-VWUMJDOOSA-N	4.35309e-05	3.90139e-09	3.98973e-09	1.45129e-05	0.00012079	0.000145842	0.000116403	0.000127678	0.000171312	0.000239744	0.000150106	0.000187054	0.000186496	0.000206036	0.000208508	0.000200347	2.54721e-09	2.7722e-09	2.88687e-09	2.73543e-09	5.10932e-05	1.95094e-05	5.03693e-05	2.03376e-05	4.77036e-05	3.78026e-05
3-Oxocholic acid	3.92	level1			405.265	419.9	NEG	C24H38O5	HMDB0000502	3-氧代胆酸	2304-89-4		Lipids and lipid-like molecules	Steroids and steroid derivatives	Bile acids, alcohols and derivatives	OEKUSRBIIZNLHZ-DJDNIQJZSA-N	4.89686e-05	2.31806e-05	2.46438e-05	3.22643e-05	3.05611e-07	3.48766e-09	3.67106e-09	1.04257e-07	2.38457e-09	2.05537e-08	3.18198e-09	8.70674e-09	3.34574e-08	3.23049e-09	3.36509e-09	1.3351e-08	3.00955e-07	3.20357e-09	3.62537e-09	1.02595e-07	1.02463e-06	1.11631e-06	1.13551e-06	1.22083e-06	1.02688e-06	1.10483e-06
7alpha-Hydroxytestosterone	3.92	level1			305.212	46.3	POS	C19H28O3	HMDB0247408	7alpha-羟基睾酮	62-83-9	C05291	Lipids and lipid-like molecules	Steroids and steroid derivatives	Androstane steroids	RNCGWYKXAJCOLD-LYPURALISA-N	4.07091e-09	3.90139e-09	3.98973e-09	3.98734e-09	1.1166e-07	1.49663e-06	9.65562e-07	8.5795e-07	2.14515e-09	1.56467e-06	3.60582e-07	6.42464e-07	2.41807e-09	2.0786e-07	2.60205e-07	1.56828e-07	1.84923e-07	4.77502e-07	2.48172e-07	3.03532e-07	1.91582e-05	7.60129e-06	1.7399e-05	1.39006e-05	1.67529e-05	1.49624e-05
Eplerenone	3.92	level1			415.212	31.9	POS	C24H30O6			107724-20-9		Lipids and lipid-like molecules	Steroids and steroid derivatives	Steroid lactones	JUKPWJGBANNWMW-MKKQDWMASA-N	4.91195e-05	0.000100517	8.37335e-05	7.77898e-05	6.03318e-05	9.87072e-06	1.18616e-05	2.73547e-05	0.000102965	1.16454e-05	6.798e-06	4.04695e-05	0.000119718	1.47851e-05	1.78437e-05	5.07824e-05	0.000145752	4.03337e-05	4.00045e-05	7.53634e-05	1.02337e-05	5.62162e-06	9.68068e-06	3.25442e-07	9.51518e-06	7.07534e-06
Hyodeoxycholic acid	3.91	level1			391.286	426.3	NEG	C24H40O4	HMDB0000664	异脱氧胆酸	83-49-8	C15517	Lipids and lipid-like molecules	Steroids and steroid derivatives	Bile acids, alcohols and derivatives	DGABKXLVXPYZII-SIBKNCMHSA-N	2.62847e-09	3.3708e-05	3.06351e-05	2.14486e-05	1.46498e-07	3.48766e-09	3.67106e-09	5.12188e-08	7.47115e-08	3.21945e-09	1.89578e-08	3.22963e-08	2.26257e-07	3.23049e-09	3.36509e-09	7.76174e-08	4.0093e-07	4.12788e-07	1.3866e-07	3.17459e-07	1.3001e-06	5.38351e-06	1.28843e-06	1.82248e-06	4.10358e-06	2.77962e-06
Apocholic acid	3.91	level1			389.27	461.9	NEG	C24H38O4		原胆酸	641-81-6	C15375	Lipids and lipid-like molecules	Steroids and steroid derivatives	Bile acids, alcohols and derivatives	XWJTYEGVQBFZHI-IMPNNSMHSA-N	2.00884e-05	8.45474e-06	6.51872e-06	1.16873e-05	2.04083e-05	4.10831e-06	4.32723e-06	9.61462e-06	2.05828e-05	4.13707e-06	4.15501e-06	9.62497e-06	1.7664e-05	4.27006e-06	4.1186e-06	8.68422e-06	3.18158e-07	3.96035e-06	4.87088e-06	3.04979e-06	1.08662e-06	1.57016e-06	1.02546e-06	6.10685e-07	1.01227e-06	1.06104e-06
Cholic acid/Muricholic acid, asparagine-conjugated	3.9	level1			521.324	384.7	NEG	C28H46N2O7					Lipids and lipid-like molecules	Steroids and steroid derivatives	Bile acids, alcohols and derivatives	JVDVCLCRKQQOHZ-PYAHDWKPSA-N	3.71199e-06	6.60959e-05	6.7885e-05	4.58976e-05	2.50953e-09	3.48766e-09	3.67106e-09	3.22275e-09	2.38457e-09	3.21945e-09	3.18198e-09	2.92867e-09	3.41817e-08	3.23049e-09	3.36509e-09	1.35924e-08	2.40834e-09	3.20357e-09	3.62537e-09	3.07909e-09	2.60516e-06	2.98521e-06	2.59566e-06	3.16769e-06	2.54473e-06	2.77969e-06
Tetrahydrocortisone	3.9	level1			423.239	359.8	NEG	C21H32O5	HMDB0000903	四氢可的松	19483	C05470	Lipids and lipid-like molecules	Steroids and steroid derivatives	Hydroxysteroids	SYGWGHVTLUBCEM-ZIZPXRJBSA-N	2.62847e-09	3.90582e-05	3.83801e-05	2.58136e-05	1.83087e-05	4.58975e-06	1.37216e-07	7.67855e-06	1.8456e-05	6.2327e-06	1.86086e-06	8.84986e-06	1.61896e-05	8.3358e-07	1.9622e-06	6.32848e-06	1.41737e-05	1.57465e-05	1.30686e-05	1.43296e-05	4.85308e-06	3.92589e-06	4.34926e-06	4.17475e-06	4.34615e-06	4.32982e-06
Glycolithocholic acid	3.89	level1			434.326	463.4	POS	C26H43NO4	HMDB0000698	石胆酸甘氨酸结合物	474-74-8	C15557	Lipids and lipid-like molecules	Steroids and steroid derivatives	Bile acids, alcohols and derivatives	XBSQTYHEGZTYJE-OETIFKLTSA-N	4.07091e-09	3.90139e-09	3.98973e-09	3.98734e-09	5.9704e-07	4.82345e-07	3.03649e-07	4.61012e-07	7.01576e-07	7.01862e-07	2.92042e-07	5.6516e-07	6.87739e-07	4.22293e-07	5.28533e-07	5.46188e-07	6.16296e-07	1.04675e-07	6.13395e-08	2.6077e-07	6.94298e-07	7.68563e-07	6.11175e-07	8.40905e-07	6.62409e-07	7.1547e-07
Glycodehydrocholic acid	3.89	level1			460.27	320.6	POS	C26H37NO6		甘氨脱氢胆酸			Lipids and lipid-like molecules	Steroids and steroid derivatives	Bile acids, alcohols and derivatives	ZDPYMJNWJWJTAF-HHELISEZSA-N	4.07091e-09	1.40833e-05	1.14013e-05	8.4962e-06	2.06067e-09	1.13991e-07	1.28905e-07	8.16523e-08	3.68406e-08	6.19161e-08	4.83436e-08	4.90334e-08	2.41807e-09	2.64946e-09	1.79813e-07	6.16269e-08	2.54721e-09	3.50165e-08	2.48269e-08	2.07969e-08	6.10474e-07	5.22263e-07	6.17026e-07	5.62077e-07	6.3916e-07	5.902e-07
Veratridine	3.89	level1			674.354	299.6	POS	C36H51NO11	HMDB0242290	藜芦定	71-62-5		Lipids and lipid-like molecules	Steroids and steroid derivatives	Steroidal alkaloids	FVECELJHCSPHKY-UHFFFAOYSA-N	4.07091e-09	3.90139e-09	3.98973e-09	3.98734e-09	2.88994e-07	6.59903e-06	1.96599e-06	2.95134e-06	4.09419e-07	2.89807e-06	3.86596e-06	2.39115e-06	7.45429e-07	2.90493e-06	3.88639e-06	2.51225e-06	1.75032e-07	1.32999e-06	6.61798e-07	7.22275e-07	5.94655e-07	4.5815e-10	2.87613e-07	4.67573e-10	3.39629e-07	2.44565e-07
16-Dehydropregnenolone	3.88	level1			315.232	442.4	POS	C21H30O2	HMDB0243788	16-妊娠双烯醇酮	1162-53-4		Lipids and lipid-like molecules	Steroids and steroid derivatives	Oxosteroids	YLFRRPUBVUAHSR-UHFFFAOYSA-N	4.07091e-09	3.90139e-09	3.98973e-09	3.98734e-09	2.75825e-07	1.81156e-07	2.1681e-07	2.24597e-07	2.27901e-07	2.09817e-07	1.19017e-07	1.85578e-07	4.1573e-07	2.57813e-07	3.07932e-07	3.27158e-07	1.34564e-07	9.77689e-08	1.16469e-07	1.16267e-07	8.33519e-07	1.0196e-06	9.68315e-07	9.79507e-07	8.16731e-07	9.23535e-07
Progesterone	3.88	level1			315.232	442.4	POS	C21H30O2	HMDB0001830	黄体酮	57-83-0	C00410	Lipids and lipid-like molecules	Steroids and steroid derivatives	Pregnane steroids	RJKFOVLPORLFTN-LEKSSAKUSA-N	4.07091e-09	3.90139e-09	3.98973e-09	3.98734e-09	2.75825e-07	1.81156e-07	2.1681e-07	2.24597e-07	2.27901e-07	2.09817e-07	1.19017e-07	1.85578e-07	4.1573e-07	2.57813e-07	3.07932e-07	3.27158e-07	1.34564e-07	9.77689e-08	1.16469e-07	1.16267e-07	8.33519e-07	1.0196e-06	9.68315e-07	9.79507e-07	8.16731e-07	9.23535e-07
21-Deoxycortisol	3.88	level1			405.228	366.2	NEG	C21H30O4	HMDB0004030	21-脱氧皮质醇	211-375-7	C05497	Lipids and lipid-like molecules	Steroids and steroid derivatives	Pregnane steroids	LCZBQMKVFQNSJR-UJPCIWJBSA-N	2.62847e-09	1.36286e-05	9.51242e-06	7.71456e-06	1.2337e-06	3.19617e-08	3.67106e-09	4.23112e-07	1.05959e-06	1.00584e-07	3.18198e-09	3.87786e-07	1.12218e-06	3.23049e-09	2.50968e-08	3.83502e-07	3.97457e-06	3.20357e-09	7.53513e-08	1.35104e-06	9.01812e-07	1.70034e-06	3.5801e-07	1.13186e-06	1.01546e-06	1.0215e-06
Cholest-4-en-26-oic acid, 7alpha-hydroxy-3-oxo	3.88	level1			431.316	46.3	POS	C27H42O4	HMDB0012458	7α-羟基- 3 -氧代- 4 -胆甾烯酸	115538-85-7	C17337	Lipids and lipid-like molecules	Steroids and steroid derivatives	Bile acids, alcohols and derivatives	SATGKQGFUDXGAX-SLTBQWEQSA-N	4.07091e-09	3.90139e-09	3.98973e-09	3.98734e-09	1.8166e-07	1.24631e-06	3.91231e-07	6.06399e-07	7.28907e-08	2.20065e-06	3.42909e-07	8.72149e-07	2.41807e-09	1.29413e-06	1.09939e-06	7.98646e-07	3.54286e-07	8.57741e-07	7.78224e-07	6.63417e-07	1.32373e-06	2.16245e-07	1.24704e-06	3.64548e-07	8.29639e-07	7.96241e-07
Tauroursodeoxycholic acid	3.87	level1			498.29	144	NEG	C26H45NO6S	HMDB0000874	牛磺熊去氧胆酸	14605-22-2	C16868	Lipids and lipid-like molecules	Steroids and steroid derivatives	Bile acids, alcohols and derivatives	BHTRKEVKTKCXOH-LBSADWJPSA-N	0.000112544	7.04663e-05	5.86891e-05	8.05666e-05	0.000116516	0.000233178	0.000195001	0.000181565	0.000138917	3.21945e-09	0.000169027	0.000102649	0.000133104	0.000285938	0.000318854	0.000245965	1.76907e-06	4.13135e-06	4.96484e-06	3.62175e-06	2.98116e-05	1.00128e-05	2.20332e-05	1.48868e-05	2.07437e-05	1.94976e-05
Glycodeoxycholic acid	3.87	level1			450.322	225.9	POS	C26H43NO5	HMDB0000631	脱氧胆酸甘氨酸结合物	360-65-6|16409-34-0	C05464	Lipids and lipid-like molecules	Steroids and steroid derivatives	Bile acids, alcohols and derivatives	WVULKSPCQVQLCU-BUXLTGKBSA-N	4.07091e-09	3.90139e-09	3.98973e-09	3.98734e-09	2.23936e-06	3.729e-06	3.2315e-06	3.06662e-06	2.73753e-06	7.17349e-06	3.43909e-06	4.45004e-06	2.98365e-06	5.12437e-06	5.60872e-06	4.57225e-06	2.54721e-09	1.26236e-07	7.04851e-07	2.77878e-07	1.07278e-05	5.43764e-06	1.00551e-05	5.59005e-06	1.0252e-05	8.41252e-06
Alfacalcidol	3.86	level1			401.341	576.1	POS	C27H44O2	HMDB0015504	阿法骨化醇(药名)	41294-56-8	D01518	Lipids and lipid-like molecules	Steroids and steroid derivatives	Vitamin D and derivatives	OFHCOWSQAMBJIW-AVJTYSNKSA-N	7.16801e-07	1.03886e-07	1.43631e-07	3.21439e-07	3.6035e-07	5.45199e-07	1.70365e-06	8.69732e-07	2.20169e-06	2.64432e-06	5.41352e-07	1.79579e-06	2.41807e-09	4.72712e-06	1.98279e-06	2.23744e-06	7.04882e-06	7.19285e-06	2.64418e-06	5.62861e-06	2.96334e-07	5.31208e-07	3.30793e-07	6.0668e-07	3.22107e-07	4.17424e-07
7,12-Dioxolithocholic acid	3.86	level1			403.247	360.7	NEG	C24H36O5		7,12-二酮石胆酸	517-33-9		Lipids and lipid-like molecules	Steroids and steroid derivatives	Bile acids, alcohols and derivatives	MAFJMPFLJJCSTB-FQBQTYDJSA-N	2.62847e-09	2.74182e-05	2.75503e-09	9.1412e-06	3.25033e-07	3.48766e-09	2.36264e-08	1.17383e-07	4.00705e-07	3.21945e-09	2.07978e-08	1.41574e-07	3.6308e-07	3.23049e-09	2.61859e-08	1.30832e-07	2.44033e-07	9.71037e-08	3.62537e-09	1.14921e-07	3.09293e-06	2.86695e-06	2.39449e-06	2.94422e-06	1.95533e-06	2.65079e-06
Estrone-3-glucuronide	3.86	level1			427.175	207.3	NEG	C24H30O8	HMDB0004483	雌酮葡萄糖醛酸苷	2479-90-5	C11133	Lipids and lipid-like molecules	Steroids and steroid derivatives	Steroidal glycosides	FJAZVHYPASAQKM-JBAURARKSA-N	2.62847e-09	2.71441e-09	2.75503e-09	2.6993e-09	7.0168e-07	5.02229e-07	2.15336e-07	4.73082e-07	1.22284e-07	5.71779e-07	1.69027e-07	2.87697e-07	8.64335e-07	1.41053e-07	2.5046e-07	4.18616e-07	2.40834e-09	3.20357e-09	3.62537e-09	3.07909e-09	5.94253e-07	2.36454e-07	5.88058e-07	2.59471e-07	4.60056e-07	4.27658e-07
Ursocholic acid	3.84	level1			407.281	356.4	NEG	C24H40O5	HMDB0000917	熊胆酸	2955-27-3	C17644	Lipids and lipid-like molecules	Steroids and steroid derivatives	Bile acids, alcohols and derivatives	BHQCQFFYRZLCQQ-UTLSPDKDSA-N	5.29565e-05	3.64796e-05	3.61065e-05	4.18475e-05	2.50953e-09	3.48766e-09	3.67106e-09	3.22275e-09	2.38457e-09	3.21945e-09	3.18198e-09	2.92867e-09	2.3053e-09	3.23049e-09	3.36509e-09	2.96696e-09	2.40834e-09	3.20357e-09	3.62537e-09	3.07909e-09	2.93505e-06	2.45926e-06	2.80653e-06	2.52394e-06	2.67119e-06	2.67919e-06
19-Hydroxy-4-androstene-3,17-dione	3.83	level1			361.202	341.3	NEG	C19H26O3	HMDB0003955	19-羟基雄烷-4-烯-3,17-二酮	510-64-5	C05290	Lipids and lipid-like molecules	Steroids and steroid derivatives	Androstane steroids	XGUHPTGEXRHMQQ-BGJMDTOESA-N	2.62847e-09	2.71441e-09	2.75503e-09	2.6993e-09	1.47431e-06	2.28923e-07	1.95322e-06	1.21882e-06	2.39092e-06	2.26262e-07	2.83518e-06	1.81745e-06	8.11512e-06	4.24774e-06	3.66649e-06	5.34312e-06	9.30277e-06	2.12973e-05	2.16943e-07	1.02723e-05	7.80492e-06	8.56832e-06	7.34018e-06	1.40176e-05	7.5027e-06	9.04674e-06
Isodeoxycholic acid	3.82	level1			391.285	471.9	NEG	C24H40O4	HMDB0002536	异去氧胆酸	566-17-6	C17661	Lipids and lipid-like molecules	Steroids and steroid derivatives	Bile acids, alcohols and derivatives	ZHCAAZIHTDCFJX-QLEQUTGBSA-N	2.62847e-09	8.28383e-06	1.01742e-05	6.15356e-06	3.6035e-06	3.15942e-08	3.67106e-09	1.21292e-06	1.49534e-06	3.21945e-09	3.18198e-09	5.00579e-07	2.92464e-06	3.23049e-09	3.36509e-09	9.77077e-07	1.34512e-06	3.20357e-09	3.69631e-08	4.61761e-07	5.30084e-07	1.17307e-06	5.69829e-07	1.31106e-06	5.27158e-07	8.22241e-07
16alpha-Hydroxydehydroepiandrosterone	3.82	level1			305.211	363.7	POS	C19H28O3	HMDB0000352	16a-羟基脱氢雄酮	1232-73-1	C05139	Lipids and lipid-like molecules	Steroids and steroid derivatives	Androstane steroids	QQIVKFZWLZJXJT-DNKQKWOHSA-N	4.07091e-09	3.90139e-09	3.98973e-09	3.98734e-09	1.39911e-06	3.447e-07	3.29217e-07	6.91009e-07	2.32432e-06	4.89958e-07	1.68102e-07	9.94128e-07	8.73449e-06	1.29532e-06	5.20428e-07	3.51675e-06	1.5497e-06	1.22814e-06	1.0545e-06	1.27745e-06	3.77439e-05	2.75157e-05	3.69012e-05	3.06383e-05	3.69106e-05	3.39419e-05
7alpha-Hydroxyandrostenedione	3.82	level1			303.196	342.9	POS	C19H26O3	HMDB0006771	7a-羟基雄酮-4-烯-3,17-二酮	62-84-0	C05296	Lipids and lipid-like molecules	Steroids and steroid derivatives	Androstane steroids	LFWLQMQUJQUZBD-TYHLISGHSA-N	4.07091e-09	3.90139e-09	3.98973e-09	3.98734e-09	3.52092e-07	4.9748e-08	3.50599e-08	1.45633e-07	4.3066e-07	5.88312e-08	2.45852e-08	1.71359e-07	7.32843e-07	3.54041e-07	8.71797e-08	3.91355e-07	6.98701e-07	5.41204e-07	5.09675e-07	5.83193e-07	2.66971e-05	1.91009e-05	2.57809e-05	2.10189e-05	2.35911e-05	2.32378e-05
17alpha-Hydroxypregnenolone	3.82	level1			391.247	392.4	NEG	C21H32O3	HMDB0000363	17a羟基孕烯醇酮	387-79-1	C05138	Lipids and lipid-like molecules	Steroids and steroid derivatives	Pregnane steroids	JERGUCIJOXJXHF-BZXJGPHVSA-N	2.62847e-09	1.86149e-05	1.76814e-05	1.20996e-05	2.50953e-09	3.48766e-09	3.67106e-09	3.22275e-09	2.38457e-09	3.21945e-09	3.18198e-09	2.92867e-09	3.16512e-07	3.23049e-09	3.36509e-09	1.07703e-07	2.70208e-07	3.20357e-09	3.62537e-09	9.23457e-08	7.03572e-07	1.37975e-06	7.50958e-07	1.48622e-06	7.43924e-07	1.01289e-06
Taurolithocholic acid	3.82	level1			482.295	58.5	NEG	C26H45NO5S	HMDB0000722	石胆酸牛磺酸	516-90-5	C02592	Lipids and lipid-like molecules	Steroids and steroid derivatives	Bile acids, alcohols and derivatives	QBYUNVOYXHFVKC-LVMSMGIASA-N	2.62847e-09	2.71441e-09	2.75503e-09	2.6993e-09	9.3889e-06	2.35281e-05	1.63358e-05	1.64176e-05	9.66211e-06	3.92037e-05	1.55232e-05	2.1463e-05	1.07289e-05	2.52822e-05	3.0869e-05	2.22934e-05	1.26238e-06	2.176e-06	2.70169e-06	2.04669e-06	1.39471e-06	3.5382e-07	1.1173e-06	4.87172e-07	9.07682e-07	8.52136e-07
11beta-hydroxyandrost-4-ene-3,17-dione	3.79	level1			303.196	342.9	POS	C19H26O3	HMDB0006773	11b-羟基雄酮-4-烯-3,17-二酮	382-44-5	C05284	Lipids and lipid-like molecules	Steroids and steroid derivatives	Androstane steroids	WSCUHXPGYUMQEX-KCZNZURUSA-N	4.07091e-09	3.90139e-09	3.98973e-09	3.98734e-09	3.52092e-07	4.9748e-08	3.50599e-08	1.45633e-07	4.3066e-07	5.88312e-08	2.45852e-08	1.71359e-07	7.32843e-07	3.54041e-07	8.71797e-08	3.91355e-07	6.98701e-07	5.41204e-07	5.09675e-07	5.83193e-07	2.66971e-05	1.91009e-05	2.57809e-05	2.10189e-05	2.35911e-05	2.32378e-05
11-Dehydrocorticosterone	3.79	level1			343.192	54	NEG	C21H28O4	HMDB0004029	11-脱氢皮质酮	72-23-1	C05490	Lipids and lipid-like molecules	Steroids and steroid derivatives	Hydroxysteroids	FUFLCEKSBBHCMO-KJQYFISQSA-N	2.62847e-09	2.71441e-09	2.75503e-09	2.6993e-09	1.79003e-06	3.35398e-07	2.22475e-07	7.82636e-07	1.31748e-06	5.73045e-07	4.57023e-07	7.82517e-07	1.43542e-06	5.02432e-07	3.1065e-07	7.49501e-07	1.77206e-06	3.30699e-06	1.98278e-06	2.35395e-06	0.000120984	6.85014e-05	0.000117352	6.68294e-05	0.000118916	9.85165e-05
Cortisone	3.78	level1			361.201	343.6	POS	C21H28O5	HMDB0002802	可的松	53-06-5	C00762	Lipids and lipid-like molecules	Steroids and steroid derivatives	Hydroxysteroids	MFYSYFVPBJMHGN-ZPOLXVRWSA-N	4.07091e-09	3.90139e-09	3.98973e-09	3.98734e-09	2.467e-06	2.37468e-06	1.95611e-06	2.26593e-06	3.03649e-06	3.22281e-06	2.3039e-06	2.8544e-06	4.31797e-06	2.98028e-06	3.29384e-06	3.53069e-06	1.7258e-05	1.66876e-05	1.61576e-05	1.67011e-05	7.32778e-06	5.51515e-06	7.59723e-06	1.997e-06	8.06562e-06	6.10056e-06
Deoxycholic acid 3-glucuronide	3.77	level1			567.318	421.3	NEG	C30H48O10	HMDB0002596	脱氧胆酸3-葡萄糖醛酸	59274-67-8		Lipids and lipid-like molecules	Steroids and steroid derivatives	Steroidal glycosides	NNEIBJNHWVDJBA-GYSLYLNXSA-N	2.62847e-09	3.56869e-05	3.49522e-05	2.35473e-05	2.50953e-09	2.49961e-08	3.67106e-09	1.03922e-08	2.38457e-09	3.21945e-09	3.18198e-09	2.92867e-09	3.84464e-07	3.24374e-08	2.77292e-08	1.4821e-07	2.40834e-09	1.19503e-07	8.98122e-08	7.05745e-08	7.76813e-07	1.45423e-06	1.06598e-06	1.59887e-06	1.19556e-06	1.21829e-06
Desoxycortone	3.77	level1			331.227	372.3	POS	C21H30O3	HMDB0000016	去氧皮质酮	64-85-7	C03205	Lipids and lipid-like molecules	Steroids and steroid derivatives	Hydroxysteroids	ZESRJSPZRDMNHY-YFWFAHHUSA-N	4.07091e-09	3.90139e-09	3.98973e-09	3.98734e-09	2.25059e-07	1.79524e-07	6.46913e-08	1.56425e-07	2.5341e-07	1.61249e-07	7.13898e-08	1.62016e-07	1.06659e-07	1.21585e-07	8.42155e-08	1.04153e-07	1.8881e-07	1.2967e-07	5.59773e-08	1.24819e-07	4.69699e-06	2.59167e-06	4.10323e-06	3.19079e-06	4.32907e-06	3.78235e-06
Bufalin	3.77	level1			385.238	407.3	NEG	C24H34O4	HMDB0249428		465-21-4		Lipids and lipid-like molecules	Steroids and steroid derivatives	Steroid lactones	QEEBRPGZBVVINN-UHFFFAOYSA-N	0.00010511	5.23231e-05	4.64358e-05	6.79563e-05	4.80716e-08	3.48766e-09	3.67106e-09	1.84101e-08	2.38457e-09	3.21945e-09	3.18198e-09	2.92867e-09	1.64573e-07	3.23049e-09	3.36509e-09	5.70563e-08	3.22463e-08	3.20357e-09	3.62537e-09	1.30251e-08	2.50062e-06	2.86481e-06	2.3095e-06	3.00567e-06	2.44128e-06	2.62438e-06
Cortexolone	3.74	level1			347.221	347.2	POS	C21H30O4	HMDB0000015	17,21-二羟基孕甾-4-烯-3,20-二酮	152-58-9	C05488	Lipids and lipid-like molecules	Steroids and steroid derivatives	Hydroxysteroids	WHBHBVVOGNECLV-VLAJLFEZSA-N	4.07091e-09	3.90139e-09	3.98973e-09	3.98734e-09	9.22243e-08	2.47351e-09	1.08285e-07	6.76609e-08	1.95805e-07	3.62078e-08	1.53299e-08	8.24475e-08	5.02281e-07	2.63856e-08	1.77349e-07	2.35338e-07	2.89697e-07	4.62215e-08	2.68057e-08	1.20908e-07	2.54827e-06	3.57538e-06	2.99884e-06	3.76712e-06	2.90224e-06	3.15837e-06
Taurochenodeoxycholic acid	3.74	level1			500.304	144.3	POS	C26H45NO6S	HMDB0000951	牛磺鹅去氧胆酸	516-35-8	C05465	Lipids and lipid-like molecules	Steroids and steroid derivatives	Bile acids, alcohols and derivatives	BHTRKEVKTKCXOH-BJLOMENOSA-N	3.41877e-06	7.04015e-06	6.24291e-06	5.56728e-06	2.06067e-09	6.44309e-06	3.69718e-06	3.38078e-06	2.32687e-07	9.02375e-06	1.37398e-06	3.54347e-06	2.41807e-09	9.05594e-06	9.94496e-06	6.33444e-06	2.54721e-09	2.7722e-09	2.88687e-09	2.73543e-09	1.40994e-06	1.83559e-08	1.65213e-06	1.22726e-07	1.60533e-06	9.61696e-07
17beta-Dihydroequilin	3.73	level1			269.155	440.4	NEG	C18H22O2	HMDB0244799	17beta-羟孕酮	3563-27-7	C14485	Lipids and lipid-like molecules	Steroids and steroid derivatives	Hydroxysteroids	NLLMJANWPUQQTA-UBDQQSCGSA-N	2.62847e-09	2.71441e-09	2.75503e-09	2.6993e-09	1.40174e-06	6.91918e-07	8.21861e-07	9.71838e-07	1.48522e-06	6.97108e-07	7.11621e-07	9.64649e-07	1.63938e-06	8.62364e-07	6.86763e-07	1.06284e-06	1.21306e-06	7.3762e-07	6.60319e-07	8.70332e-07	6.59427e-07	1.00131e-06	6.62694e-07	1.11885e-06	6.51501e-07	8.18756e-07
Estrone	3.73	level1			269.155	440.4	NEG	C18H22O2	HMDB0000145	雌酮	53-16-7	C00468	Lipids and lipid-like molecules	Steroids and steroid derivatives	Estrane steroids	DNXHEGUUPJUMQT-CBZIJGRNSA-N	2.62847e-09	2.71441e-09	2.75503e-09	2.6993e-09	1.40174e-06	6.91918e-07	8.21861e-07	9.71838e-07	1.48522e-06	6.97108e-07	7.11621e-07	9.64649e-07	1.63938e-06	8.62364e-07	6.86763e-07	1.06284e-06	1.21306e-06	7.3762e-07	6.60319e-07	8.70332e-07	6.59427e-07	1.00131e-06	6.62694e-07	1.11885e-06	6.51501e-07	8.18756e-07
3alpha-Hydroxy-5alpha-androstan-17-one (Androsterone)	3.73	level1			289.218	478	NEG	C19H30O2	HMDB0000031	雄酮	53-41-8	C00523	Lipids and lipid-like molecules	Steroids and steroid derivatives	Androstane steroids	QGXBDMJGAMFCBF-HLUDHZFRSA-N	2.62847e-09	1.77345e-05	1.09379e-05	9.55833e-06	1.71292e-06	3.48766e-08	3.67106e-08	5.94834e-07	2.14038e-06	3.21945e-08	3.18198e-08	7.34799e-07	3.92368e-06	9.0188e-07	7.32335e-07	1.85263e-06	1.43804e-06	3.20357e-09	3.62537e-09	4.81625e-07	5.25736e-07	9.11743e-07	5.56132e-07	9.38353e-07	5.53518e-07	6.97097e-07
Tauro-beta-muricholic acid	3.72	level1			514.285	215.1	NEG	C26H45NO7S	HMDB0000932	牛磺酸	145022-92-0		Lipids and lipid-like molecules	Steroids and steroid derivatives	Bile acids, alcohols and derivatives	XSOLDPYUICCHJX-UZUDEGBHSA-N	2.62847e-09	2.71441e-09	2.75503e-09	2.6993e-09	3.73263e-06	6.10318e-06	4.1042e-06	4.64667e-06	4.74535e-06	6.89445e-06	4.84904e-06	5.49628e-06	4.33772e-06	7.86374e-06	6.70254e-06	6.30134e-06	6.49579e-07	6.47163e-07	3.39815e-07	5.45519e-07	9.32927e-06	9.14989e-06	9.05118e-06	9.79479e-06	9.21649e-06	9.30833e-06
Glycolithocholic acid 3-sulfate	3.72	level1			512.269	190.3	NEG	C26H43NO7S	HMDB0002639	磺基甘氨石胆酸	15324-64-8	C11301	Lipids and lipid-like molecules	Steroids and steroid derivatives	Bile acids, alcohols and derivatives	FHXBAFXQVZOILS-OETIFKLTSA-N	2.62847e-09	2.71441e-09	2.75503e-09	2.6993e-09	8.40742e-08	2.1761e-07	2.55708e-07	1.85797e-07	2.51721e-07	3.39733e-07	2.74103e-07	2.88519e-07	3.23213e-07	2.82734e-07	1.25699e-07	2.43882e-07	6.89336e-08	1.78845e-07	1.54042e-06	5.96067e-07	2.49764e-05	2.24768e-05	2.40159e-05	2.33218e-05	2.13854e-05	2.32352e-05
Cortisone acetate	3.72	level1			401.199	60.4	NEG	C23H30O6	HMDB0015459	醋酸可的松	50-04-4	C08173	Lipids and lipid-like molecules	Steroids and steroid derivatives	Pregnane steroids	ITRJWOMZKQRYTA-RFZYENFJSA-N	2.62847e-09	0.00010443	2.75503e-09	3.48117e-05	6.55607e-05	5.29423e-05	3.96504e-05	5.27178e-05	5.12739e-05	7.4995e-05	3.15737e-05	5.26142e-05	4.73679e-05	3.35525e-05	3.58195e-05	3.89133e-05	4.78606e-05	3.69614e-05	4.76457e-05	4.41559e-05	2.54234e-05	1.95701e-05	2.37777e-05	5.31769e-06	2.34945e-05	1.95167e-05
4beta-Hydroxycholesterol	3.7	level1			385.347	623.9	POS	C27H46O2	HMDB0013643	4-beta-羟基胆固醇	17320-10-4		Lipids and lipid-like molecules	Steroids and steroid derivatives	Cholestane steroids	CZDKQKOAHAICSF-JSAMMMMSSA-N	4.802e-06	2.55074e-07	1.74145e-07	1.74374e-06	7.04742e-07	9.85461e-07	2.54087e-06	1.41036e-06	1.15755e-06	2.21315e-06	7.79861e-07	1.38352e-06	2.41807e-09	4.00019e-06	4.41281e-07	1.4813e-06	1.92818e-06	9.57575e-07	2.22346e-08	9.69331e-07	1.28557e-07	2.37068e-07	9.17037e-08	1.51353e-07	1.45214e-07	1.50779e-07
delta9(11)-Estradiol	3.69	level1			269.155	440.4	NEG	C18H22O2		delta9(11)-雌二醇	791-69-5		Lipids and lipid-like molecules	Steroids and steroid derivatives	Hydroxysteroids	FABGTKBXHAEVKL-OWSLCNJRSA-N	2.62847e-09	2.71441e-09	2.75503e-09	2.6993e-09	1.40174e-06	6.91918e-07	8.21861e-07	9.71838e-07	1.48522e-06	6.97108e-07	7.11621e-07	9.64649e-07	1.63938e-06	8.62364e-07	6.86763e-07	1.06284e-06	1.21306e-06	7.3762e-07	6.60319e-07	8.70332e-07	6.59427e-07	1.00131e-06	6.62694e-07	1.11885e-06	6.51501e-07	8.18756e-07
Chenodeoxycholic acid	3.68	level1			391.289	13.8	NEG	C24H40O4	HMDB0000518	鹅去氧胆酸	474-25-9	C02528	Lipids and lipid-like molecules	Steroids and steroid derivatives	Bile acids, alcohols and derivatives	RUDATBOHQWOJDD-BSWAIDMHSA-N	2.65047e-06	7.58662e-06	7.72469e-06	5.98726e-06	2.53865e-06	5.44301e-06	4.68269e-06	4.22145e-06	2.55537e-06	2.92328e-06	3.46413e-06	2.98093e-06	2.72511e-06	5.54279e-06	6.3077e-06	4.85853e-06	1.9408e-06	3.5201e-06	7.03491e-06	4.16527e-06	7.96594e-07	3.08214e-07	5.65651e-07	2.21942e-07	6.9281e-07	5.17042e-07
β-Estradiol 17-acetate	3.67	level1			313.182	409.5	NEG	C20H26O3		β -雌二醇 17 -乙酸酯	1743-60-8	C15228	Lipids and lipid-like molecules	Steroids and steroid derivatives	Steroid esters	QAHOQNJVHDHYRN-SLHNCBLASA-N	2.62847e-09	2.71441e-09	2.75503e-09	2.6993e-09	4.66176e-07	7.77775e-08	2.4447e-08	1.89467e-07	6.82473e-07	3.21945e-09	5.01537e-08	2.45282e-07	8.75155e-07	1.1123e-07	1.13624e-07	3.66669e-07	5.80632e-07	8.63878e-08	2.28859e-08	2.29968e-07	5.82552e-07	6.61771e-07	5.58695e-07	7.69282e-07	5.90098e-07	6.3248e-07
17alpha-Hydroxyprogesterone	3.65	level1			331.227	372.3	POS	C21H30O3	HMDB0000374	羟孕酮	68-96-2	C01176	Lipids and lipid-like molecules	Steroids and steroid derivatives	Pregnane steroids	DBPWSSGDRRHUNT-CEGNMAFCSA-N	4.07091e-09	3.90139e-09	3.98973e-09	3.98734e-09	2.25059e-07	1.79524e-07	6.46913e-08	1.56425e-07	2.5341e-07	1.61249e-07	7.13898e-08	1.62016e-07	1.06659e-07	1.21585e-07	8.42155e-08	1.04153e-07	1.8881e-07	1.2967e-07	5.59773e-08	1.24819e-07	4.69699e-06	2.59167e-06	4.10323e-06	3.19079e-06	4.32907e-06	3.78235e-06
Glyco-gamma-muricholic acid	3.64	level1			466.318	362.4	POS	C26H43NO6	HMDB0240607	甘氨鼠胆酸	32747-08-3		Lipids and lipid-like molecules	Steroids and steroid derivatives	Bile acids, alcohols and derivatives	ZQYUKJFJPJDMMR-ZDWCHQGWSA-N	2.9852e-05	2.12223e-05	2.33702e-05	2.48148e-05	2.06067e-09	2.47351e-09	1.00885e-08	4.87422e-09	2.14515e-09	2.70684e-09	2.16267e-09	2.33822e-09	1.50857e-07	1.50512e-08	2.57783e-09	5.61619e-08	2.54721e-09	2.7722e-09	1.63922e-08	7.23719e-09	1.65106e-06	2.75949e-06	1.69218e-06	3.0363e-06	1.52228e-06	2.13226e-06
Digoxigenin	3.63	level1			391.247	361.2	POS	C23H34O5		异羟基洋地黄毒苷元	1672-46-4		Lipids and lipid-like molecules	Steroids and steroid derivatives	Steroid lactones	SHIBSTMRCDJXLN-KCZCNTNESA-N	4.07091e-09	1.8141e-05	1.9516e-05	1.25537e-05	2.06067e-09	1.74101e-08	1.34306e-08	1.09671e-08	3.09105e-08	2.59551e-08	2.16267e-09	1.96761e-08	3.16412e-08	1.53961e-08	2.57783e-09	1.65384e-08	7.26627e-08	1.71376e-08	2.88687e-09	3.08957e-08	1.44868e-06	1.58145e-06	1.73898e-06	1.83229e-06	1.67291e-06	1.65486e-06
Androstanedione	3.61	level1			289.216	418	POS	C19H28O2	HMDB0000899	雄烷二酮	846-46-8	C00674	Lipids and lipid-like molecules	Steroids and steroid derivatives	Androstane steroids	RAJWOBJTTGJROA-WZNAKSSCSA-N	4.07091e-09	3.90139e-09	3.98973e-09	3.98734e-09	6.84548e-07	2.19542e-07	2.44218e-07	3.82769e-07	3.9263e-07	3.22698e-07	2.35094e-07	3.16808e-07	1.3427e-06	7.78962e-07	2.78957e-07	8.00208e-07	4.07494e-07	2.86418e-07	2.87897e-07	3.2727e-07	0.000233376	0.000207024	0.000229838	0.000219001	0.000236082	0.000225064
Lithocholic acid 3-sulfate	3.55	level1			455.242	472.6	NEG	C24H40O6S	HMDB0000907	磺基乙胆酸	64936-81-8		Lipids and lipid-like molecules	Steroids and steroid derivatives	Bile acids, alcohols and derivatives	AXDXVEYHEODSPN-YPLGJCPNSA-N	3.23951e-06	1.5869e-07	1.55045e-07	1.18441e-06	1.55373e-05	1.95754e-05	1.55454e-05	1.6886e-05	1.05715e-05	1.71036e-05	7.74275e-06	1.1806e-05	1.32871e-05	1.55241e-05	2.30292e-05	1.72801e-05	1.03768e-05	1.04912e-05	1.25257e-05	1.11312e-05	4.4568e-10	8.05143e-07	4.27194e-10	8.56952e-07	3.9527e-09	3.33384e-07
Solanidine	2.75	level2			398.342	624.4	POS	C27H43NO	HMDB0003236		80-78-4	C06543	Lipids and lipid-like molecules	Steroids and steroid derivatives	Steroidal alkaloids	JVKYZPBMZPJNAJ-OQFNDJACSA-N	3.65853e-07	3.90139e-09	2.71389e-08	1.32298e-07	2.11351e-06	2.66153e-07	1.30395e-06	1.22787e-06	2.14515e-09	4.76171e-07	9.41394e-07	4.73237e-07	2.41807e-09	7.83534e-07	9.45151e-08	2.93489e-07	5.09544e-07	9.36914e-08	2.88687e-09	2.02041e-07	8.62336e-08	3.82266e-07	6.12807e-08	4.00484e-07	1.12277e-07	2.08508e-07
Oxymetholone	2.75	level2			333.242	536.2	POS	C21H32O3			434-07-1		Lipids and lipid-like molecules	Steroids and steroid derivatives	Androstane steroids	ICMWWNHDUZJFDW-DHODBPELSA-N	4.07091e-09	1.23104e-05	1.11807e-05	7.83172e-06	2.06067e-09	2.47351e-09	2.47562e-09	2.3366e-09	2.14515e-09	2.70684e-09	2.16267e-09	2.33822e-09	1.65095e-07	2.64946e-09	2.57783e-09	5.6774e-08	2.54721e-09	2.7722e-09	2.88687e-09	2.73543e-09	2.61111e-07	2.852e-07	2.45956e-07	1.25872e-07	3.68086e-07	2.57245e-07
Peimine	2.75	level2			432.347	437	POS	C27H45NO3			23496-41-5		Lipids and lipid-like molecules	Steroids and steroid derivatives	Steroidal alkaloids	IUKLSMSEHKDIIP-YFOFEFMNSA-N	7.69262e-06	5.06113e-06	4.56683e-06	5.77352e-06	2.0875e-06	5.87795e-07	2.40671e-07	9.71989e-07	1.39232e-06	4.3822e-07	3.05878e-07	7.12139e-07	1.8339e-06	1.02382e-06	6.31114e-07	1.16294e-06	4.38559e-07	3.59993e-07	3.83585e-07	3.94046e-07	6.08582e-07	2.28182e-07	2.37552e-07	2.06927e-07	2.43387e-07	3.04926e-07
Epitestosterone glucuronide	2.75	level2			463.234	371	NEG	C25H36O8			16996-33-1		Lipids and lipid-like molecules	Steroids and steroid derivatives	Steroidal glycosides	NIKZPECGCSUSBV-RWUBDERLSA-N	2.62847e-09	2.71441e-09	2.75503e-09	2.6993e-09	3.46126e-05	3.48766e-09	2.67008e-06	1.24287e-05	7.58966e-05	1.12635e-06	7.59907e-07	2.59276e-05	0.000408807	1.68771e-06	1.05417e-06	0.000137183	3.55449e-05	3.62328e-06	3.62537e-09	1.30573e-05	0.00130416	0.00141185	0.00126862	0.00150703	0.0012861	0.00135555
17alpha-Methyltestosterone	2.75	level2			303.232	456.7	POS	C20H30O2	HMDB0015655		58-18-4	C07198	Lipids and lipid-like molecules	Steroids and steroid derivatives	Androstane steroids	GCKMFJBGXUYNAG-HLXURNFRSA-N	4.07091e-09	3.90139e-09	3.98973e-09	3.98734e-09	4.36327e-07	7.48224e-07	6.83124e-07	6.22558e-07	4.80042e-07	9.57572e-07	3.86014e-07	6.07876e-07	6.23987e-07	4.16616e-07	4.14092e-07	4.84898e-07	1.15225e-06	8.13671e-07	9.53141e-07	9.73019e-07	7.24711e-07	8.17397e-07	6.75192e-07	8.63304e-07	7.44453e-07	7.65012e-07
4-Androsten-17.beta.-ol-3-one glucosiduronate	2.75	level2			463.234	86.6	NEG	C25H36O8	HMDB0003193		1180-25-2	C11134	Lipids and lipid-like molecules	Steroids and steroid derivatives	Steroidal glycosides	NIKZPECGCSUSBV-HMAFJQTKSA-N	7.53859e-06	4.62038e-06	1.22464e-05	8.13511e-06	2.50953e-09	3.92031e-08	3.67106e-09	1.51279e-08	2.38457e-09	4.07493e-08	3.18198e-09	1.54386e-08	2.3053e-09	3.23049e-09	3.36509e-09	2.96696e-09	2.40834e-09	3.20357e-09	5.36937e-08	1.97685e-08	4.71729e-07	8.68044e-07	2.69761e-07	8.43328e-08	2.71172e-07	3.93008e-07
Cortisol 21-sulfate	2.75	level2			441.159	43.6	NEG	C21H30O8S	HMDB0062779		1253-43-6		Lipids and lipid-like molecules	Steroids and steroid derivatives	Sulfated steroids	JOVLCJDINAUYJW-VWUMJDOOSA-N	2.62847e-09	6.7674e-06	1.98957e-05	8.88857e-06	2.50953e-09	3.48766e-09	3.67106e-09	3.22275e-09	2.38457e-09	3.21945e-09	3.18198e-09	2.92867e-09	2.3053e-09	3.23049e-09	3.36509e-09	2.96696e-09	2.40834e-09	3.20357e-09	1.6162e-07	5.57441e-08	1.6128e-06	5.82393e-07	1.81915e-06	6.31436e-07	1.88059e-06	1.30527e-06
3.alpha.,7.alpha.-Dihydroxy-12-oxocholanoic acid	2.74	level2			405.265	547.4	NEG	C24H38O5	HMDB0000400		2458-08-4		Lipids and lipid-like molecules	Steroids and steroid derivatives	Bile acids, alcohols and derivatives	MIHNUBCEFJLAGN-DMMBONCOSA-N	3.2012e-07	2.35511e-08	2.75503e-09	1.15475e-07	2.50953e-09	1.92958e-05	1.84922e-05	1.25968e-05	2.38457e-09	2.10808e-05	1.12083e-05	1.07638e-05	2.3053e-09	1.63612e-05	1.77031e-05	1.13556e-05	7.38201e-06	2.68625e-06	3.36472e-06	4.47766e-06	9.95198e-07	1.7548e-06	7.19388e-07	1.53185e-06	9.88017e-07	1.19785e-06
3-Oxo-4-cholestenoic acid	2.74	level2			413.306	525.5	NEG	C27H42O3			309762-85-4		Lipids and lipid-like molecules	Steroids and steroid derivatives	Bile acids, alcohols and derivatives	PSXQJZDFWDKBIP-MNVVPKPGSA-N	3.70477e-06	7.69836e-07	4.22028e-07	1.63221e-06	1.04678e-06	1.14586e-05	1.16204e-05	8.04192e-06	9.76719e-07	1.44671e-07	2.10081e-07	4.43824e-07	6.11264e-07	8.51174e-06	7.86177e-06	5.66159e-06	1.00501e-06	4.45876e-07	3.77076e-07	6.09322e-07	1.55893e-08	1.22999e-07	3.03024e-08	1.21214e-07	3.30236e-08	6.46256e-08
4-Hydroxytestosterone	2.74	level2			305.211	509.9	POS	C19H28O3			2141-17-5		Lipids and lipid-like molecules	Steroids and steroid derivatives	Androstane steroids	BQOIJSIMMIDHMO-FBPKJDBXSA-N	4.07091e-09	3.90139e-09	3.98973e-09	3.98734e-09	7.27802e-06	1.25088e-06	1.11987e-06	3.21626e-06	7.42701e-06	1.13685e-06	8.48412e-07	3.13742e-06	8.56074e-06	1.31164e-06	9.06391e-07	3.59292e-06	9.70389e-06	2.30814e-06	2.45932e-06	4.82378e-06	4.18132e-06	8.22941e-06	4.16295e-06	5.74218e-06	4.233e-06	5.30977e-06
Androsterone glucuronide	2.74	level2			465.25	382.9	NEG	C25H38O8	HMDB0002829		1852-43-3	C11135	Lipids and lipid-like molecules	Steroids and steroid derivatives	Steroidal glycosides	VFUIRAVTUVCQTF-BSOWLZGZSA-N	2.62847e-09	2.71441e-09	2.75503e-09	2.6993e-09	3.49114e-06	8.09507e-08	7.1986e-08	1.21469e-06	6.76833e-06	1.82741e-07	8.23049e-08	2.34446e-06	3.38997e-05	5.78598e-07	6.20744e-07	1.16997e-05	2.80332e-06	1.61448e-06	3.06523e-07	1.57477e-06	0.000122415	0.000137401	0.000106898	0.000147612	0.000113682	0.000125602
11-Oxoandrosterone	2.74	level2			305.211	348	POS	C19H28O3			1231-82-9		Lipids and lipid-like molecules	Steroids and steroid derivatives	Androstane steroids	IUNYGQONJQTULL-UFTZPVOZSA-N	4.07091e-09	3.90139e-09	3.98973e-09	3.98734e-09	7.12397e-07	1.81974e-07	1.2594e-07	3.40104e-07	1.56975e-06	2.17798e-07	9.13556e-08	6.26301e-07	6.61702e-06	1.04604e-06	3.11664e-07	2.65824e-06	7.55684e-07	1.81313e-07	1.17494e-07	3.51497e-07	0.000335251	0.000298736	0.000333978	0.000297832	0.000341339	0.000321427
Spironolactone	2.74	level2			417.209	429.7	POS	C24H32O4S	HMDB0014565		52-01-7	C07310	Lipids and lipid-like molecules	Steroids and steroid derivatives	Steroid lactones	LXMSZDCAJNLERA-ZHYRCANASA-N	1.20371e-06	9.06105e-07	5.95584e-07	9.018e-07	2.06067e-09	5.33903e-06	4.81718e-06	3.38609e-06	5.89868e-06	3.36995e-06	4.26627e-06	4.51163e-06	5.10599e-06	4.18741e-06	1.88967e-06	3.72769e-06	2.57438e-07	8.68392e-07	1.1844e-06	7.70075e-07	1.23928e-06	4.59168e-06	1.2948e-06	4.54132e-06	1.23634e-06	2.58069e-06
7alpha,24S-dihydroxycholest-4-en-3-one	2.74	level2			417.336	30.3	POS	C27H44O3	HMDB0062401			C17331	Lipids and lipid-like molecules	Steroids and steroid derivatives	Bile acids, alcohols and derivatives	LFFHZNXDGBQZCO-XGEBBOSUSA-N	2.04446e-06	2.31349e-06	6.84166e-07	1.6807e-06	2.10088e-06	9.08555e-07	7.5526e-07	1.2549e-06	2.51025e-06	2.93399e-06	1.62379e-06	2.35601e-06	3.35184e-06	3.49536e-06	3.97454e-06	3.60725e-06	2.93913e-06	7.34708e-07	9.04504e-07	1.52611e-06	3.66456e-07	4.5815e-10	3.47089e-07	4.67573e-10	1.424e-07	1.71374e-07
Platanic acid	2.73	level2			457.333	498.8	NEG	C29H46O4			6060-06-6		Lipids and lipid-like molecules	Steroids and steroid derivatives	Oxosteroids	RVMPLOSJMIQORE-XPDAHERZSA-N	9.63751e-08	1.45225e-07	3.7452e-08	9.30173e-08	1.67876e-07	3.48766e-09	3.67106e-09	5.83449e-08	4.45471e-07	3.21945e-09	3.18198e-09	1.50624e-07	3.19948e-07	3.23049e-09	3.36509e-09	1.08848e-07	2.40834e-09	2.55603e-06	3.25952e-06	1.93932e-06	2.92973e-07	2.90653e-07	2.7925e-07	3.18341e-07	3.00138e-07	2.96271e-07
(3R,5S,7R,9S,10S,12S,13R,14S,17R)-17-((2R)-7-hydroxy-6-methylheptan-2-yl)-10,13-dimethylhexadecahydro-1H-cyclopenta[a]phenanthrene-3,7,12-triol	2.73	level2			459.344	482.4	POS	C27H48O4	HMDB0001231		862-53-3	C05446	Lipids and lipid-like molecules	Steroids and steroid derivatives	Bile acids, alcohols and derivatives	XJZGNVBLVFOSKJ-XZULNKEGSA-N	3.95864e-06	2.96594e-06	2.61377e-06	3.17945e-06	7.12566e-07	5.80267e-07	4.98659e-07	5.97164e-07	6.62573e-07	9.46703e-07	3.58095e-07	6.5579e-07	8.0075e-07	5.34805e-07	6.13049e-07	6.49534e-07	2.54721e-09	2.46449e-06	2.2985e-06	1.58851e-06	3.78842e-07	4.19589e-07	3.91344e-07	4.68884e-07	3.77884e-07	4.07309e-07
5.alpha.-Androstan-3.alpha.,17.beta.-diol-17.beta.-glucuronide	2.73	level2			467.265	411.7	NEG	C25H40O8			95237-44-8		Lipids and lipid-like molecules	Steroids and steroid derivatives	Steroidal glycosides	ZJYZOWMDMWQJIV-WWLGJQRMSA-N	2.62847e-09	2.71441e-09	2.75503e-09	2.6993e-09	2.6499e-06	4.31362e-07	2.28528e-05	8.64468e-06	5.16984e-06	1.01815e-06	4.34617e-07	2.20754e-06	2.6153e-05	2.51336e-06	1.96028e-06	1.02089e-05	1.25763e-06	1.64827e-05	1.99659e-05	1.25687e-05	5.19883e-05	7.23402e-05	5.42731e-05	7.85114e-05	5.71111e-05	6.28448e-05
Androstan-4,6-diene-17.beta.-ol-3-one	2.73	level2			287.201	406.8	POS	C19H26O2			2484-30-2		Lipids and lipid-like molecules	Steroids and steroid derivatives	Androstane steroids	UMDCOKNNLDEKJB-DYKIIFRCSA-N	4.07091e-09	3.90139e-09	3.98973e-09	3.98734e-09	6.18004e-07	3.84428e-07	3.3402e-07	4.45484e-07	6.58781e-07	5.05636e-07	3.21658e-07	4.95358e-07	1.18969e-06	6.23318e-07	4.55933e-07	7.56314e-07	6.84494e-07	3.30289e-07	4.23779e-07	4.79521e-07	3.03325e-05	2.23506e-05	2.11995e-05	3.00335e-05	2.0669e-05	2.4917e-05
Androsterone sulfate	2.73	level2			369.175	382.8	NEG	C19H30O5S	HMDB0002759		2479-86-9		Lipids and lipid-like molecules	Steroids and steroid derivatives	Sulfated steroids	ZMITXKRGXGRMKS-HLUDHZFRSA-N	2.62847e-09	2.71441e-09	2.75503e-09	2.6993e-09	2.16188e-07	3.04314e-07	1.93062e-07	2.37855e-07	2.05288e-07	5.11859e-07	3.48423e-07	3.5519e-07	3.48577e-07	3.87434e-07	4.12727e-07	3.82913e-07	1.09168e-06	1.77003e-07	4.9964e-08	4.39547e-07	4.61679e-06	4.98551e-06	3.50128e-06	5.33109e-06	3.81403e-06	4.44974e-06
Cucurbitacin_B	2.73	level2			581.309	262.7	POS	C32H46O8	HMDB0034927		6199-67-3	C08794	Lipids and lipid-like molecules	Steroids and steroid derivatives	Cucurbitacins	IXQKXEUSCPEQRD-OUKQBFOZSA-N	4.07091e-09	3.90139e-09	3.98973e-09	3.98734e-09	2.10983e-07	7.31795e-06	6.07082e-06	4.53325e-06	3.21222e-08	8.86784e-06	4.67399e-06	4.52465e-06	6.85995e-08	6.41514e-06	4.04461e-06	3.50945e-06	8.61839e-08	1.332e-06	2.92157e-06	1.44658e-06	2.42104e-06	3.19391e-07	2.2029e-06	3.79901e-07	2.40021e-06	1.54469e-06
5.alpha.-Pregnan-3.alpha.,17-diol-20-one 3-sulfate	2.73	level2			413.2	33.6	NEG	C21H34O6S					Lipids and lipid-like molecules	Steroids and steroid derivatives	Sulfated steroids	MSAPJYZRJQHMSM-JRRMKBMNSA-N	6.19697e-06	2.71441e-09	2.75503e-09	2.06748e-06	1.09218e-05	1.48868e-05	1.20486e-05	1.26191e-05	1.32356e-05	2.32786e-05	1.45805e-05	1.70316e-05	1.10098e-05	1.74168e-05	2.08728e-05	1.64331e-05	2.40834e-09	3.20357e-09	3.62537e-09	3.07909e-09	2.52633e-06	1.25738e-06	7.53844e-07	1.31581e-06	4.31882e-10	1.17076e-06
4-Pregnen-17.alpha., 20.beta.-diol-3-one-20-sulfate	2.73	level2			411.185	29.4	NEG	C21H32O6S			138949-80-1		Lipids and lipid-like molecules	Steroids and steroid derivatives	Sulfated steroids	ICFRLXUMZOYPOT-FSHQYNQFSA-N	2.62847e-09	2.71441e-09	2.75503e-09	2.6993e-09	2.50953e-09	9.573e-07	1.18336e-06	7.1439e-07	6.38959e-07	1.06328e-06	6.3191e-07	7.78051e-07	1.67753e-06	9.03603e-07	7.8997e-07	1.1237e-06	2.40834e-09	8.30928e-07	5.20606e-07	4.51314e-07	6.90517e-06	4.88125e-06	9.34341e-06	6.12819e-06	9.10634e-06	7.27287e-06
(3.beta.)-Allopregnanolone sulfate	2.73	level2			397.205	28.2	NEG	C21H34O5S			7730-00-9		Lipids and lipid-like molecules	Steroids and steroid derivatives	Sulfated steroids	MENQCIVHHONJLU-FZCSVUEKSA-N	2.58202e-05	1.46845e-05	2.41408e-05	2.15485e-05	1.43382e-05	2.11905e-05	2.00932e-05	1.85406e-05	1.9928e-05	3.36651e-05	1.74711e-05	2.36881e-05	1.6683e-05	2.63362e-05	3.02045e-05	2.44079e-05	2.40834e-09	3.20357e-09	3.62537e-09	3.07909e-09	8.00883e-07	1.61923e-06	1.63472e-06	1.18993e-06	1.13352e-06	1.27566e-06
Fluticasone_propionate	2.73	level2			501.192	295	POS	C25H31F3O5S	HMDB0005036		80474-14-2		Lipids and lipid-like molecules	Steroids and steroid derivatives	Steroid esters	WMWTYOKRWGGJOA-CENSZEJFSA-N	2.26617e-06	1.17041e-06	1.38914e-06	1.60858e-06	1.60379e-06	1.24823e-06	9.27216e-07	1.25975e-06	2.14515e-09	9.36512e-07	1.11099e-06	6.83214e-07	2.41807e-09	4.71534e-07	6.97896e-07	3.90616e-07	2.54721e-09	1.88652e-07	3.27336e-07	1.72845e-07	1.72504e-07	2.36887e-07	2.33417e-07	1.66728e-07	2.3375e-07	2.08657e-07
CRUSTECDYSONE	2.73	level2			503.295	211	POS	C27H44O7	HMDB0030180		5289-74-7		Lipids and lipid-like molecules	Steroids and steroid derivatives	Bile acids, alcohols and derivatives	NKDFYOWSKOHCCO-YPVLXUMRSA-N	3.59149e-06	1.38341e-06	7.63341e-06	4.20277e-06	1.44898e-06	6.02777e-06	5.6687e-06	4.38181e-06	1.29969e-06	5.1415e-06	2.9097e-06	3.11697e-06	5.78454e-06	4.24468e-06	3.07095e-06	4.36672e-06	6.00465e-06	7.1864e-06	7.91652e-06	7.03586e-06	1.02905e-06	7.78491e-07	1.02228e-06	8.8191e-07	1.01953e-06	9.46252e-07
Calusterone	2.72	level2			317.248	452.6	POS	C21H32O2	HMDB0004627		17021-26-0		Lipids and lipid-like molecules	Steroids and steroid derivatives	Androstane steroids	IVFYLRMMHVYGJH-PVPPCFLZSA-N	4.07091e-09	3.90139e-09	3.98973e-09	3.98734e-09	7.09777e-07	3.04763e-07	2.41453e-07	4.18664e-07	7.07664e-07	2.64029e-07	1.79984e-07	3.83892e-07	9.64762e-07	1.93419e-07	2.80324e-07	4.79502e-07	8.54771e-07	3.65044e-07	3.55936e-07	5.2525e-07	7.62787e-06	7.6742e-06	7.41187e-06	7.96756e-06	7.5873e-06	7.65376e-06
CANRENONE	2.72	level2			341.211	501.5	POS	C22H28O3	HMDB0003033		976-71-6		Lipids and lipid-like molecules	Steroids and steroid derivatives	Steroid lactones	UJVLDDZCTMKXJK-WNHSNXHDSA-N	4.07091e-09	3.90139e-09	3.98973e-09	3.98734e-09	2.791e-07	1.57181e-07	2.62371e-07	2.32884e-07	5.96811e-07	2.33684e-07	1.95011e-07	3.41835e-07	1.24235e-06	1.13494e-07	2.22902e-07	5.26249e-07	1.06192e-06	3.45841e-07	2.17548e-07	5.41769e-07	8.72035e-07	1.61891e-06	8.32315e-07	1.4773e-06	9.3448e-07	1.14701e-06
Formestane	2.71	level2			303.195	492.2	POS	C19H26O3			566-48-3		Lipids and lipid-like molecules	Steroids and steroid derivatives	Androstane steroids	OSVMTWJCGUFAOD-KZQROQTASA-N	4.07091e-09	1.39365e-05	1.00668e-05	8.00246e-06	1.28786e-06	7.99962e-07	6.22831e-07	9.03552e-07	1.05937e-06	9.9625e-07	6.16004e-07	8.9054e-07	1.3423e-06	6.73515e-07	8.31069e-07	9.48962e-07	5.85959e-06	4.17293e-06	4.73733e-06	4.92328e-06	5.72991e-07	8.1678e-07	1.19818e-06	1.00021e-06	1.60217e-06	1.03807e-06
Trenbolone acetate	2.71	level2			313.18	481.2	POS	C20H24O3			10161-34-9		Lipids and lipid-like molecules	Steroids and steroid derivatives	Steroid esters	CMRJPMODSSEAPL-FYQPLNBISA-N	4.07091e-09	3.90139e-09	3.98973e-09	3.98734e-09	1.54624e-06	6.94515e-07	5.58089e-07	9.32948e-07	1.5118e-06	7.73868e-07	5.80488e-07	9.55385e-07	2.03504e-06	7.17324e-07	7.63297e-07	1.17189e-06	1.584e-06	9.84747e-07	9.56387e-07	1.17505e-06	2.25287e-06	3.47349e-06	2.17762e-06	3.55488e-06	2.32744e-06	2.75726e-06
Trihydroxycholestanoic acid	2.71	level2			449.328	445.9	NEG	C27H46O5	HMDB0000601		547-98-8		Lipids and lipid-like molecules	Steroids and steroid derivatives	Bile acids, alcohols and derivatives	CNWPIIOQKZNXBB-VCVMUKOKSA-N	2.62847e-09	7.98747e-06	5.88062e-06	4.62357e-06	1.51406e-06	4.01112e-07	1.15776e-05	4.49758e-06	1.37624e-06	4.57393e-07	4.53814e-07	7.62482e-07	1.41188e-06	2.2563e-06	6.01584e-06	3.22801e-06	2.3714e-07	5.40297e-08	3.1758e-07	2.02916e-07	3.62445e-07	3.83876e-07	3.6242e-07	6.68915e-07	3.7463e-07	4.30457e-07
Nomilinic acid	2.71	level2			531.225	253.6	NEG	C28H36O10			35930-20-2		Lipids and lipid-like molecules	Steroids and steroid derivatives	Steroid lactones	ZIKZPLSIAVHITA-FBCIBIQSSA-N	2.62847e-09	2.71441e-09	2.75503e-09	2.6993e-09	5.96751e-07	6.28965e-07	1.06375e-06	7.63156e-07	3.18896e-07	4.26538e-07	7.42134e-07	4.95856e-07	2.04178e-07	3.63346e-07	2.68347e-07	2.78624e-07	1.03552e-07	1.23797e-07	1.39457e-07	1.22268e-07	2.62929e-06	1.57276e-06	4.08027e-06	1.67272e-06	2.34322e-06	2.45965e-06
Mestranol	2.71	level2			309.174	477	NEG	C21H26O2	HMDB0015446		72-33-3	C07618	Lipids and lipid-like molecules	Steroids and steroid derivatives	Estrane steroids	IMSSROKUHAOUJS-MJCUULBUSA-N	2.62847e-09	9.08643e-07	8.90232e-07	6.00501e-07	1.48051e-05	5.1064e-06	4.06825e-06	7.99324e-06	1.32259e-05	3.68572e-06	3.83217e-06	6.9146e-06	2.52133e-05	4.3242e-06	4.55363e-06	1.13637e-05	1.30297e-05	6.73485e-06	6.11406e-06	8.62619e-06	7.12588e-08	1.02834e-06	7.5489e-08	1.09383e-06	6.6856e-08	4.67155e-07
6.beta.-Hydroxyfluoxymesterone	2.71	level2			353.213	243.1	POS	C20H29FO4	HMDB0341281		88936-08-7		Lipids and lipid-like molecules	Steroids and steroid derivatives	Androstane steroids	SAMKMXPGYNTUIZ-SIZAIIQISA-N	4.07091e-09	3.90139e-09	3.98973e-09	3.98734e-09	3.24286e-07	1.36672e-07	1.19445e-07	1.93467e-07	8.13592e-08	1.14961e-07	1.42593e-07	1.12971e-07	2.04885e-08	2.55619e-08	1.02794e-07	4.96147e-08	5.57529e-08	9.37889e-08	5.03362e-08	6.6626e-08	2.42144e-06	1.21796e-06	2.41455e-06	1.5487e-06	2.61801e-06	2.04413e-06
Flunisolide	2.71	level2			435.217	419.9	POS	C24H31FO6	HMDB0014326		3385-03-3	C07005	Lipids and lipid-like molecules	Steroids and steroid derivatives	Hydroxysteroids	XSFJVAJPIHIPKU-XWCQMRHXSA-N	4.07091e-09	3.90139e-09	3.98973e-09	3.98734e-09	2.59992e-07	9.42384e-08	9.91365e-07	4.48532e-07	1.65798e-07	1.14849e-06	1.5358e-07	4.89288e-07	6.38031e-07	1.56874e-07	1.32857e-07	3.09254e-07	1.48471e-08	7.36681e-07	8.25571e-07	5.25699e-07	1.4828e-06	7.7567e-07	2.99836e-06	8.91197e-07	2.84995e-06	1.7996e-06
5.alpha.-Androstan-17.beta.-ol-3-one glucosiduronate	2.7	level2			467.264	349.9	POS	C25H38O8	HMDB0006203		42037-24-1		Lipids and lipid-like molecules	Steroids and steroid derivatives	Steroidal glycosides	CLQMBSSRTBUNDV-CPKOJWPQSA-N	4.07091e-09	3.90139e-09	3.98973e-09	3.98734e-09	2.90768e-08	7.21201e-08	5.13223e-08	5.08397e-08	2.63594e-08	2.27315e-08	9.97297e-08	4.96069e-08	2.41807e-09	2.64946e-09	7.30741e-08	2.60472e-08	3.22979e-08	1.8807e-08	2.48645e-08	2.53231e-08	2.30444e-06	1.94631e-06	2.65844e-06	2.18715e-06	2.63211e-06	2.34569e-06
Prednisolone	2.7	level2			359.186	336.4	NEG	C21H28O5	HMDB0014998		50-24-8	C07369	Lipids and lipid-like molecules	Steroids and steroid derivatives	Hydroxysteroids	OIGNJSKKLXVSLS-VWUMJDOOSA-N	2.62847e-09	2.71441e-09	2.75503e-09	2.6993e-09	5.92455e-07	3.48766e-09	1.98507e-07	2.64817e-07	7.38207e-07	3.21945e-09	1.79753e-07	3.0706e-07	1.78065e-06	3.13031e-08	5.53376e-08	6.22431e-07	2.96277e-06	3.87362e-07	3.62537e-09	1.11792e-06	8.74249e-06	1.04743e-05	9.01198e-06	1.0816e-05	8.99589e-06	9.60813e-06
Mifepristone	2.7	level2			430.275	261.3	POS	C29H35NO2	HMDB0014972		84371-65-3	C07652	Lipids and lipid-like molecules	Steroids and steroid derivatives	Oxosteroids	VKHAHZOOUSRJNA-GCNJZUOMSA-N	4.07091e-09	3.90139e-09	3.98973e-09	3.98734e-09	4.59543e-07	7.18482e-07	5.60206e-07	5.7941e-07	1.65085e-06	7.11456e-07	6.24172e-07	9.95492e-07	8.03251e-07	5.62524e-07	5.4511e-07	6.36962e-07	4.08991e-07	1.01734e-07	1.78612e-07	2.29779e-07	1.81447e-06	1.44013e-06	1.84625e-06	1.54426e-06	1.71522e-06	1.67207e-06
1,24-Dihydroxyvitamin D3	2.69	level2			417.336	483.3	POS	C27H44O3			57333-96-7		Lipids and lipid-like molecules	Steroids and steroid derivatives	Vitamin D and derivatives	BJYLYJCXYAMOFT-RSFVBTMBSA-N	4.07091e-09	3.90139e-09	3.98973e-09	3.98734e-09	7.02508e-06	3.10148e-07	1.80714e-07	2.50531e-06	2.72011e-06	1.85535e-06	2.31551e-07	1.60234e-06	3.79946e-06	1.98213e-06	2.20699e-06	2.66286e-06	2.93156e-06	8.27769e-07	6.16859e-07	1.45873e-06	2.85729e-06	2.62954e-06	2.9469e-06	2.97909e-06	3.01916e-06	2.8864e-06
5.beta.-Androst-1-en-17.beta.-ol-3-one	2.69	level2			289.216	366	POS	C19H28O2	HMDB0006035		10529-96-1		Lipids and lipid-like molecules	Steroids and steroid derivatives	Androstane steroids	OKJCFMUGMSVJBG-MISPCMORSA-N	4.07091e-09	3.90139e-09	3.98973e-09	3.98734e-09	4.96178e-07	2.08417e-07	2.06977e-07	3.03857e-07	1.0122e-06	1.30293e-07	9.7666e-08	4.13386e-07	3.44236e-06	5.19223e-07	2.52647e-07	1.40474e-06	5.53674e-07	1.82369e-07	1.88476e-07	3.08173e-07	1.86361e-05	1.36653e-05	3.22023e-05	1.34472e-05	1.56474e-05	1.87196e-05
Ethynylestradiol 3-sulfate	2.69	level2			375.128	203.3	NEG	C20H24O5S			24560-70-1		Lipids and lipid-like molecules	Steroids and steroid derivatives	Sulfated steroids	WLGIWVFFGMPRLM-SLHNCBLASA-N	2.62847e-09	2.71441e-09	2.75503e-09	2.6993e-09	2.24407e-07	1.39435e-07	5.06196e-08	1.38154e-07	1.56154e-07	2.10181e-07	9.69051e-08	1.54414e-07	1.26783e-06	1.2157e-07	1.04125e-07	4.97842e-07	3.25199e-07	7.97132e-08	1.62763e-07	1.89225e-07	4.47544e-06	2.1078e-06	4.30135e-06	2.35519e-06	3.38863e-06	3.32568e-06
(3R,5S,7R,8R,9S,10S,12S,13R,14S,17R)-17-((2R)-6,7-dihydroxy-6-methylheptan-2-yl)-10,13-dimethylhexadecahydro-1H-cyclopenta[a]phenanthrene-3,7,12-triol	2.69	level2			417.336	442.3	POS	C27H48O5	HMDB0002180		6127-75-9		Lipids and lipid-like molecules	Steroids and steroid derivatives	Bile acids, alcohols and derivatives	XZDHXPDYLPEFQI-FIMPYCPFSA-N	4.07091e-09	3.90139e-09	3.98973e-09	3.98734e-09	1.08755e-06	1.10012e-06	8.04718e-07	9.97461e-07	1.00415e-06	1.09271e-06	5.00508e-07	8.65792e-07	1.24226e-06	1.14903e-06	1.05278e-06	1.14802e-06	3.07265e-07	6.23955e-08	1.18264e-07	1.62642e-07	7.53615e-07	6.945e-07	7.8152e-07	7.43307e-07	7.58648e-07	7.46318e-07
7-Ketocholesterol	2.69	level2			383.331	616.6	POS	C27H44O2	HMDB0000501	7-酮胆固醇	566-28-9		Lipids and lipid-like molecules	Steroids and steroid derivatives	Cholestane steroids	YIKKMWSQVKJCOP-SBMSYAAPSA-N	1.24919e-06	2.31678e-08	3.52584e-08	4.35873e-07	2.06067e-09	2.03587e-07	2.06829e-06	7.57979e-07	9.06803e-07	2.77727e-06	5.27413e-07	1.40383e-06	2.41807e-09	4.35228e-06	4.83319e-07	1.61267e-06	7.62931e-07	5.61308e-07	1.62461e-07	4.95567e-07	1.02767e-07	1.43893e-07	8.28947e-08	1.0714e-07	1.07369e-07	1.08813e-07
5-Androstene-3b,16b,17a-triol	2.69	level2			307.227	47	POS	C19H30O3	HMDB0000523		25126-70-9		Lipids and lipid-like molecules	Steroids and steroid derivatives	Androstane steroids	GUGSXATYPSGVAY-CUZKMJQKSA-N	4.07091e-09	3.90139e-09	0.000181616	6.05412e-05	2.06067e-09	6.97368e-08	2.47562e-09	2.47577e-08	1.84716e-07	5.52151e-07	3.74313e-08	2.58099e-07	6.9884e-07	3.9888e-07	2.36735e-07	4.44819e-07	2.54721e-09	1.2349e-07	2.88687e-09	4.29746e-08	2.30399e-05	1.33258e-05	2.21531e-05	1.27897e-05	2.15174e-05	1.85652e-05
6.alpha.-Hydroxybudesonide	2.68	level2			447.238	324.6	POS	C25H34O7			577777-51-6		Lipids and lipid-like molecules	Steroids and steroid derivatives	Hydroxysteroids	JBVVDXJXIDYDMF-HLQSUVNBSA-N	4.07091e-09	3.90139e-09	3.98973e-09	3.98734e-09	5.25734e-07	3.90296e-07	8.05091e-07	5.73707e-07	1.4512e-07	4.65176e-07	4.53286e-07	3.54527e-07	2.27389e-07	9.4495e-08	7.91202e-07	3.71029e-07	2.54721e-09	1.18638e-07	1.05895e-07	7.56936e-08	1.55655e-06	1.30301e-06	1.55081e-06	1.37752e-06	2.09797e-06	1.57717e-06
Androstadienone	2.68	level2			271.205	317.3	POS	C19H26O			4075-07-4		Lipids and lipid-like molecules	Steroids and steroid derivatives	Androstane steroids	HNDHDMOSWUAEAW-VMXHOPILSA-N	4.07091e-09	3.90139e-09	3.98973e-09	3.98734e-09	2.56961e-07	7.32186e-08	7.97543e-08	1.36645e-07	7.81139e-07	5.29706e-08	7.22835e-08	3.02131e-07	1.65041e-06	9.65046e-08	1.49867e-07	6.32262e-07	7.77e-07	2.46117e-07	1.85928e-07	4.03015e-07	1.35056e-05	4.71047e-06	1.62522e-05	5.202e-06	3.80931e-06	8.69591e-06
.DELTA.-6 Testosterone enanthate	2.68	level2			399.289	180.7	POS	C26H38O3					Lipids and lipid-like molecules	Steroids and steroid derivatives	Steroid esters	MBDSQHSIHDFMSA-IXKNJLPQSA-N	1.50299e-05	1.29558e-05	1.10419e-05	1.30092e-05	1.62037e-07	2.47351e-09	2.47562e-09	5.56621e-08	6.61717e-08	2.70684e-09	2.16267e-09	2.36804e-08	3.17078e-06	2.64946e-09	3.24645e-08	1.06863e-06	3.69103e-07	2.7722e-09	2.88687e-09	1.24921e-07	8.61212e-07	7.82065e-07	8.21983e-07	7.78636e-07	8.76164e-07	8.24012e-07
Cyproterone	2.67	level2			375.17	221	POS	C22H27ClO3	HMDB0015587		2098-66-0		Lipids and lipid-like molecules	Steroids and steroid derivatives	Pregnane steroids	DUSHUSLJJMDGTE-ZJPMUUANSA-N	4.07091e-09	3.90139e-09	3.98973e-09	3.98734e-09	1.54265e-05	1.76459e-06	1.18107e-06	6.12407e-06	8.38431e-06	1.87071e-06	4.0918e-06	4.78228e-06	4.34541e-06	9.05093e-07	2.24159e-06	2.49736e-06	2.16427e-06	1.89907e-06	4.487e-07	1.50401e-06	1.15531e-05	1.46335e-05	1.18418e-05	1.5754e-05	1.20675e-05	1.317e-05
Danazol	2.67	level2			338.213	251.2	POS	C22H27NO2	HMDB0002835		17230-88-5	C06938	Lipids and lipid-like molecules	Steroids and steroid derivatives	Estrane steroids	POZRVZJJTULAOH-LHZXLZLDSA-N	4.07091e-09	7.41487e-05	6.45439e-05	4.62322e-05	1.45862e-06	2.32571e-05	2.36909e-05	1.61356e-05	1.9104e-05	4.58034e-05	7.51475e-05	4.6685e-05	2.159e-05	3.54874e-05	4.55524e-05	3.42099e-05	3.15513e-07	7.40197e-07	3.13793e-07	4.56501e-07	7.49052e-06	9.36214e-07	7.35631e-06	1.08456e-06	7.36765e-06	4.84705e-06
25-Hydroxyvitamin D3	2.67	level2			383.33	482.2	POS	C27H44O2	HMDB0003550		19356-17-3	C01561	Lipids and lipid-like molecules	Steroids and steroid derivatives	Vitamin D and derivatives	JWUBBDSIWDLEOM-IINORCHSSA-N	4.07091e-09	3.90139e-09	1.18133e-05	3.94042e-06	3.66387e-06	2.47816e-06	1.90632e-06	2.68279e-06	4.67811e-06	3.20911e-06	1.58599e-06	3.15774e-06	5.23059e-06	3.04323e-06	2.90874e-06	3.72752e-06	2.81265e-06	1.09904e-06	1.29228e-06	1.73466e-06	1.23828e-06	1.44357e-06	1.20829e-06	1.54356e-06	1.22423e-06	1.33159e-06
Finasteridecarboxylic acid	2.66	level2			401.247	510.9	NEG	C23H34N2O4			116285-37-1		Lipids and lipid-like molecules	Steroids and steroid derivatives	Androstane steroids	OFTBMAPJHKDDJV-MKMSXTRJSA-N	4.88989e-07	1.92103e-08	2.75503e-09	1.70318e-07	7.46906e-05	2.98197e-05	2.41093e-05	4.28732e-05	5.93979e-05	4.11266e-05	2.06354e-05	4.03866e-05	7.44232e-05	2.19911e-05	2.15838e-05	3.93327e-05	5.02053e-05	2.22674e-05	2.93157e-05	3.39295e-05	2.7073e-06	4.90458e-06	2.58786e-06	4.42449e-06	2.81818e-06	3.48848e-06
4,5.alpha.-Dihydronorethisterone	2.66	level2			301.216	433.3	POS	C20H28O2			52-79-9		Lipids and lipid-like molecules	Steroids and steroid derivatives	Estrane steroids	OMGILQMNIZWNOK-XDQPPUBWSA-N	4.07091e-09	3.90139e-09	3.98973e-09	3.98734e-09	4.58545e-07	5.39879e-07	2.41495e-07	4.13306e-07	5.16735e-07	5.63418e-07	1.54235e-07	4.11463e-07	1.27344e-06	5.83986e-07	3.40649e-07	7.32693e-07	9.01517e-07	7.7673e-07	1.03312e-06	9.03788e-07	1.2897e-06	1.29559e-06	1.05998e-06	1.42944e-06	1.1676e-06	1.24846e-06
1,3,11,16,20,26-Hexahydroxy-22-oxo-23,25-cyclocholest-5-en-27-yl hexopyranoside	2.66	level2			655.335	333	NEG	C33H52O13					Lipids and lipid-like molecules	Steroids and steroid derivatives	Steroidal glycosides	WCVDAMPGHVHGQY-UHFFFAOYSA-N	2.62847e-09	6.3156e-06	9.93373e-06	5.41732e-06	3.81648e-08	3.48766e-09	6.25966e-08	3.47497e-08	2.38457e-09	3.21945e-09	1.59422e-07	5.50086e-08	3.51435e-08	3.97796e-08	1.30577e-07	6.85001e-08	2.40834e-09	1.92315e-08	3.62537e-09	8.42173e-09	1.6226e-07	2.16322e-10	9.74834e-08	7.10948e-08	1.48048e-07	9.58205e-08
(5.alpha.)-Androst-2-en-17-one	2.66	level2			273.221	321	POS	C19H28O	HMDB0341209		963-75-7		Lipids and lipid-like molecules	Steroids and steroid derivatives	Androstane steroids	ISJVDMWNISUFRJ-HKQXQEGQSA-N	4.07091e-09	3.90139e-09	3.98973e-09	3.98734e-09	2.44358e-06	1.18112e-07	1.83883e-07	9.15192e-07	2.88116e-06	1.09411e-07	2.16267e-09	9.97577e-07	2.04832e-06	2.50915e-07	1.25947e-07	8.08395e-07	3.21981e-06	2.61198e-07	3.10926e-07	1.26398e-06	4.96061e-06	6.414e-06	4.93848e-06	6.63792e-06	5.20124e-06	5.63045e-06
21-Desacetyldeflazacort	2.66	level2			400.21	392.9	POS	C23H29NO5			13649-57-5		Lipids and lipid-like molecules	Steroids and steroid derivatives	Hydroxysteroids	KENSGCYKTRNIST-RVUAFKSESA-N	4.07091e-09	3.90139e-09	3.98973e-09	3.98734e-09	6.69673e-07	7.23405e-07	5.31849e-07	6.41642e-07	3.58425e-07	3.53546e-07	3.81735e-07	3.64569e-07	2.41807e-09	4.25054e-07	3.70737e-07	2.6607e-07	1.14493e-07	2.59668e-07	4.43049e-07	2.72403e-07	4.60156e-07	4.5815e-10	5.16848e-07	4.67573e-10	5.13512e-07	2.98288e-07
Halcinonide	2.66	level2			455.202	351.3	POS	C24H32ClFO5			3093-35-4		Lipids and lipid-like molecules	Steroids and steroid derivatives	Pregnane steroids	MUQNGPZZQDCDFT-JNQJZLCISA-N	4.07091e-09	9.03839e-07	1.26557e-06	7.24494e-07	2.06067e-09	1.40211e-06	1.03593e-06	8.13365e-07	2.14515e-09	9.90951e-07	1.03855e-06	6.77217e-07	2.41807e-09	1.15022e-06	1.02191e-06	7.24847e-07	2.54721e-09	3.73908e-08	1.05717e-07	4.85516e-08	1.85664e-07	9.33835e-07	1.70686e-07	1.03554e-06	2.41728e-07	5.13491e-07
21-Deacetoxydeflazacort	2.65	level2			384.215	400.8	POS	C23H29NO4			13649-88-2		Lipids and lipid-like molecules	Steroids and steroid derivatives	Pregnane steroids	WQUXBQVUVGNOKK-AAZVSSJSSA-N	4.07091e-09	2.39729e-05	2.34231e-05	1.58e-05	3.86049e-07	2.47351e-09	2.47562e-09	1.30333e-07	4.32213e-07	1.19878e-08	2.16267e-09	1.48788e-07	5.57871e-07	2.64946e-09	2.57783e-09	1.87699e-07	4.65049e-07	1.56583e-08	2.88687e-09	1.61198e-07	1.23149e-06	3.23304e-06	1.42886e-06	3.51944e-06	1.38953e-06	2.16047e-06
3.beta.-Hydroxyandrosta-5,15-dien-17-one	2.65	level2			287.201	342.9	POS	C19H26O2			17921-63-0		Lipids and lipid-like molecules	Steroids and steroid derivatives	Androstane steroids	XGAZYVFYLADCPH-USOAJAOKSA-N	4.07091e-09	3.90139e-09	3.98973e-09	3.98734e-09	2.15167e-06	1.13386e-06	6.38795e-07	1.30811e-06	2.0273e-06	1.36913e-06	3.53407e-07	1.24995e-06	1.63459e-06	9.79912e-07	4.48153e-07	1.02089e-06	1.24287e-06	1.77531e-06	9.40478e-07	1.31955e-06	1.37918e-05	1.36044e-05	1.25508e-05	1.35022e-05	1.21663e-05	1.31231e-05
6-Ketoestriol	2.64	level2			303.157	401.6	POS	C18H22O4	HMDB0000530		7323-86-6		Lipids and lipid-like molecules	Steroids and steroid derivatives	Estrane steroids	PYFIDTBVOMQKDC-XCYHEEQWSA-N	4.07091e-09	3.90139e-09	3.98973e-09	3.98734e-09	5.60584e-07	1.27416e-07	7.9521e-08	2.5584e-07	6.77055e-07	3.09174e-07	1.51305e-07	3.79178e-07	1.5456e-06	5.26006e-07	2.78681e-07	7.8343e-07	6.58165e-07	1.62133e-07	6.51204e-07	4.905e-07	4.1122e-06	7.17084e-06	4.02257e-06	6.7515e-06	4.17781e-06	5.24698e-06
16.beta.-Hydroxyfurazabol	2.64	level2			347.233	47.6	POS	C20H30N2O3			36455-74-0		Lipids and lipid-like molecules	Steroids and steroid derivatives	Estrane steroids	WWOPKCRAWYWZPG-UFMRLNGZSA-N	4.07091e-09	3.90139e-09	3.98973e-09	3.98734e-09	1.65549e-06	6.44813e-07	5.19849e-07	9.40051e-07	9.25692e-07	1.07539e-06	3.40298e-07	7.8046e-07	2.70379e-06	4.17291e-07	3.47193e-07	1.15609e-06	2.03894e-06	2.25629e-07	1.0362e-07	7.89397e-07	1.52541e-05	7.38911e-06	1.58446e-05	8.34917e-06	1.58521e-05	1.25378e-05
Calcipotriol	2.64	level2			395.293	31.1	POS	C27H40O3	HMDB0015567		112965-21-6		Lipids and lipid-like molecules	Steroids and steroid derivatives	Vitamin D and derivatives	LWQQLNNNIPYSNX-UROSTWAQSA-N	2.69012e-06	2.37664e-06	1.40978e-06	2.15885e-06	3.94184e-06	3.7082e-06	2.58516e-06	3.41173e-06	4.86873e-06	5.99604e-06	2.70896e-06	4.52457e-06	6.41511e-06	5.12047e-06	3.70665e-06	5.08074e-06	7.43793e-06	3.63693e-06	3.16199e-06	4.74562e-06	4.62034e-07	2.03561e-07	3.5521e-07	2.23057e-07	5.26824e-07	3.54137e-07
Cinobufagin	2.63	level2			443.24	503.5	POS	C26H34O6	HMDB0250266				Lipids and lipid-like molecules	Steroids and steroid derivatives	Steroid lactones	SCULJPGYOQQXTK-UHFFFAOYSA-N	1.65555e-07	3.02256e-08	3.98973e-09	6.659e-08	1.09806e-05	7.61805e-06	6.45532e-06	8.35132e-06	2.14515e-09	9.74526e-06	3.86599e-06	4.5378e-06	2.41807e-09	6.8378e-06	6.52411e-06	4.45478e-06	7.94344e-06	4.56057e-06	4.47594e-06	5.65998e-06	1.48831e-06	1.90493e-06	1.56263e-06	1.60135e-06	1.72574e-06	1.65659e-06
1.alpha.-Methyl-5.alpha.-androstan-3.alpha.-ol-17-one glucuronide	2.63	level2			479.262	192.7	NEG	C26H40O8			30142-44-0		Lipids and lipid-like molecules	Steroids and steroid derivatives	Steroidal glycosides	RRKQXBKNDQFCNC-MTGPGUOHSA-N	2.62847e-09	2.71441e-09	2.75503e-09	2.6993e-09	2.69164e-07	5.514e-07	2.51697e-07	3.5742e-07	2.18926e-06	7.51298e-07	3.29951e-07	1.09017e-06	1.63677e-06	7.62556e-07	6.73204e-07	1.02418e-06	2.69695e-06	2.6687e-07	4.84217e-07	1.14935e-06	3.88035e-06	3.90957e-06	3.78713e-06	4.34317e-06	3.35454e-06	3.85495e-06
Prednisone	2.62	level2			359.183	407.5	POS	C21H26O5	HMDB0014773		53-03-2	C07370	Lipids and lipid-like molecules	Steroids and steroid derivatives	Hydroxysteroids	XOFYZVNMUHMLCC-ZPOLXVRWSA-N	4.07091e-09	3.90139e-09	3.98973e-09	3.98734e-09	8.18237e-07	2.42835e-08	1.10637e-08	2.84528e-07	1.05593e-06	1.88307e-08	1.08427e-08	3.61867e-07	7.89937e-07	3.4417e-08	2.74294e-08	2.83928e-07	1.00336e-06	1.3549e-08	1.01265e-07	3.72725e-07	1.49916e-06	2.43861e-06	1.52056e-06	2.78837e-06	1.60045e-06	1.96943e-06
adrenosterone	2.62	level2			301.177	378.9	POS	C19H24O3	HMDB0006772		382-45-6	C05285	Lipids and lipid-like molecules	Steroids and steroid derivatives	Androstane steroids	RZRPTBIGEANTGU-IRIMSJTPSA-N	4.07091e-09	3.90139e-09	3.98973e-09	3.98734e-09	4.4919e-06	9.03662e-08	3.68702e-08	1.53971e-06	5.25557e-06	4.95738e-08	2.77123e-08	1.77762e-06	3.99124e-06	3.42937e-07	4.87504e-08	1.46098e-06	5.54945e-06	1.40945e-07	1.14342e-07	1.93491e-06	3.53899e-06	5.00837e-06	3.41911e-06	5.02198e-06	3.34506e-06	4.0667e-06
Boldenone sulfate	2.62	level2			365.146	411.7	NEG	C19H26O5S			87331-43-9		Lipids and lipid-like molecules	Steroids and steroid derivatives	Sulfated steroids	GSLOLTKGVZFNKZ-DYKIIFRCSA-N	2.62847e-09	2.71441e-09	2.75503e-09	2.6993e-09	1.94839e-07	7.9204e-08	7.08304e-08	1.14958e-07	1.14135e-07	8.72587e-06	9.27948e-06	6.03983e-06	1.10943e-07	7.92903e-06	9.27592e-06	5.77196e-06	1.91868e-07	8.78469e-06	8.18963e-06	5.72206e-06	7.93744e-06	2.28471e-06	7.84193e-06	1.40098e-06	7.76909e-06	5.44683e-06
1,3,5(10),7-Estratetraen-3,17.beta.-diol 3-sulfate	2.62	level2			349.114	296.3	NEG	C18H22O5S			126647-89-0		Lipids and lipid-like molecules	Steroids and steroid derivatives	Sulfated steroids	IVPYDRYLQPJSBW-UBDQQSCGSA-N	2.62847e-09	2.71441e-09	2.75503e-09	2.6993e-09	1.12245e-06	1.28798e-06	1.29255e-06	1.23433e-06	1.11786e-06	1.042e-06	1.18394e-06	1.1146e-06	1.21892e-06	9.97674e-07	1.09021e-06	1.10227e-06	1.88091e-06	5.20952e-07	7.19454e-07	1.04044e-06	4.92811e-06	2.45272e-06	4.71496e-06	2.41146e-06	4.67505e-06	3.83646e-06
Physalin_I	2.62	level2			559.214	293.5	POS	C29H34O11	HMDB0034402				Lipids and lipid-like molecules	Steroids and steroid derivatives	Physalins and derivatives	PKBKMEUABLQCJI-UHFFFAOYSA-N	4.91009e-05	2.90858e-06	2.66383e-06	1.82244e-05	2.06067e-09	2.47351e-09	2.47562e-09	2.3366e-09	2.14515e-09	2.70684e-09	2.16267e-09	2.33822e-09	2.41807e-09	2.64946e-09	2.57783e-09	2.54845e-09	2.54721e-09	2.7722e-09	2.88687e-09	2.73543e-09	8.10854e-07	2.33015e-07	8.72242e-07	1.52744e-07	8.99713e-07	5.93714e-07
Solasodine	2.61	level2			414.333	468.1	POS	C27H43NO2	HMDB0035282		126-17-0	C10822	Lipids and lipid-like molecules	Steroids and steroid derivatives	Steroidal alkaloids	KWVISVAMQJWJSZ-UHFFFAOYSA-N	2.20403e-06	8.59483e-07	4.24493e-07	1.16267e-06	1.48755e-06	2.22793e-06	4.78139e-07	1.39787e-06	1.33041e-06	9.07913e-07	5.16927e-07	9.18417e-07	1.49967e-06	8.79147e-07	8.37374e-07	1.07207e-06	2.59462e-06	1.9467e-06	1.94873e-06	2.16335e-06	2.58185e-07	2.52449e-07	2.98826e-07	2.94579e-07	2.8511e-07	2.7783e-07
Nandrolone	2.61	level2			275.198	445.1	POS	C18H26O2	HMDB0002725		434-22-0	C07254	Lipids and lipid-like molecules	Steroids and steroid derivatives	Estrane steroids	NPAGDVCDWIYMMC-IZPLOLCNSA-N	4.07091e-09	3.90139e-09	3.98973e-09	3.98734e-09	2.32413e-07	2.51536e-07	2.13983e-07	2.32644e-07	6.71704e-07	3.0504e-07	1.65834e-07	3.8086e-07	8.46326e-07	4.71744e-07	5.76053e-07	6.31374e-07	1.2924e-06	8.55189e-07	9.65874e-07	1.03782e-06	1.08912e-05	2.39768e-05	1.09586e-05	2.46385e-05	1.17299e-05	1.6439e-05
(R)-4-((1R,3S,5S,7R,8S,9S,10S,13R,14S,17R)-1,3,7-trihydroxy-10,13-dimethylhexadecahydro-1H-cyclopenta[a]phenanthren-17-yl)pentanoic acid	2.61	level2			431.277	434.1	POS	C24H40O5	HMDB0000414		99598-04-6		Lipids and lipid-like molecules	Steroids and steroid derivatives	Bile acids, alcohols and derivatives	GYUVAHWOVINGNE-RWXZXXAWSA-N	4.07091e-09	3.90139e-09	3.98973e-09	3.98734e-09	4.32697e-08	2.41359e-07	1.15055e-07	1.33228e-07	2.14515e-09	5.3303e-07	2.04957e-07	2.46711e-07	2.99703e-07	1.4821e-07	1.18679e-07	1.88864e-07	6.95416e-08	2.82322e-07	2.15504e-07	1.89122e-07	1.21775e-06	1.11608e-06	1.25145e-06	1.26679e-06	1.33674e-06	1.23776e-06
(3.beta.,9.Xi.)-3-(.beta.-D-Glucopyranosyloxy)-14-hydroxycard-20(22)-enolide	2.6	level2			535.295	485.2	NEG	C29H44O9					Lipids and lipid-like molecules	Steroids and steroid derivatives	Steroid lactones	CMHWMOGWFZWDMR-GRIHHVLPSA-N	2.62847e-09	2.32869e-07	2.75503e-09	7.94174e-08	3.17483e-06	5.77446e-06	4.08155e-06	4.34362e-06	3.38873e-06	4.82606e-06	1.85628e-06	3.35703e-06	3.35077e-06	3.77955e-06	6.84092e-06	4.65708e-06	4.65564e-06	7.27809e-06	8.44251e-06	6.79208e-06	1.3444e-06	2.1919e-07	9.64293e-08	2.66954e-07	1.00415e-06	5.86226e-07
6ALPHA-METHYL-11BETA-HYDROXYPROGESTERONE	2.6	level2			345.247	289.7	POS	C22H32O3	HMDB0014398		2668-66-8	C14643	Lipids and lipid-like molecules	Steroids and steroid derivatives	Pregnane steroids	GZENKSODFLBBHQ-ILSZZQPISA-N	4.07091e-09	3.90139e-09	3.98973e-09	3.98734e-09	3.17553e-07	1.13449e-07	6.80401e-08	1.66348e-07	2.06202e-07	1.37524e-07	1.56134e-07	1.6662e-07	2.36396e-07	2.98173e-07	8.0082e-08	2.04884e-07	1.2259e-07	2.7722e-09	4.36779e-08	5.63465e-08	2.58384e-05	1.68566e-05	2.32461e-05	1.94959e-05	2.27291e-05	2.16332e-05
5.alpha.-Pregnane-3.beta.,17-diol-20-one	2.59	level2			335.258	554.3	POS	C21H34O3			570-54-7		Lipids and lipid-like molecules	Steroids and steroid derivatives	Pregnane steroids	LKQDFQLSEHWIRK-FJCZRMHDSA-N	4.07091e-09	4.84702e-06	7.24385e-06	4.03165e-06	2.06067e-09	4.91835e-07	5.47564e-07	3.47153e-07	2.14515e-09	4.17662e-07	4.7869e-08	1.55892e-07	4.04601e-06	5.77638e-07	6.08709e-07	1.74412e-06	2.54721e-09	3.34661e-07	2.88687e-09	1.13365e-07	2.34946e-07	3.42724e-07	1.84862e-07	1.68935e-07	3.09339e-07	2.48161e-07
(R)-4-((8S,9S,10R,13R,14S,17R)-10,13-dimethyl-3-oxo-2,3,8,9,10,11,12,13,14,15,16,17-dodecahydro-1H-cyclopenta[a]phenanthren-17-yl)pentanoic acid	2.59	level2			371.258	495.9	POS	C24H34O3	HMDB0000476		88179-71-9		Lipids and lipid-like molecules	Steroids and steroid derivatives	Bile acids, alcohols and derivatives	CREVIXFSUWYGRJ-IHMUCKAYSA-N	4.07091e-09	3.90139e-09	3.98973e-09	3.98734e-09	2.62194e-06	1.19924e-06	1.17689e-06	1.66602e-06	1.97252e-06	1.10392e-06	2.7708e-07	1.11784e-06	1.39816e-06	8.99192e-07	6.65264e-07	9.8754e-07	2.89712e-06	6.21666e-07	1.2922e-06	1.60366e-06	1.39012e-06	1.61152e-06	1.24805e-06	1.74368e-06	1.33982e-06	1.46664e-06
(6S,8R,9S,10R,13S,14S,17R)-17-acetyl-17-hydroxy-6,10,13-trimethyl-2,6,7,8,9,11,12,14,15,16-decahydro-1H-cyclopenta[a]phenanthren-3-one	2.59	level2			345.239	281.7	POS	C22H32O3	HMDB0001939		520-85-4	C07119	Lipids and lipid-like molecules	Steroids and steroid derivatives	Pregnane steroids	FRQMUZJSZHZSGN-HBNHAYAOSA-N	4.07091e-09	3.90139e-09	3.98973e-09	3.98734e-09	5.34926e-08	1.57468e-07	6.58351e-08	9.22654e-08	9.68295e-08	1.91681e-07	8.78777e-08	1.25463e-07	1.06395e-07	1.24688e-07	2.57783e-09	7.78871e-08	2.54721e-09	7.72611e-08	2.88687e-09	2.7565e-08	4.66244e-07	5.47823e-07	4.10471e-07	6.17521e-07	4.55823e-07	4.99577e-07
Flurandrenolide	2.59	level2			437.231	427.8	POS	C24H33FO6	HMDB0014984		1524-88-5		Lipids and lipid-like molecules	Steroids and steroid derivatives	Hydroxysteroids	POPFMWWJOGLOIF-XWCQMRHXSA-N	4.07091e-09	3.90139e-09	3.98973e-09	3.98734e-09	4.52835e-08	1.59918e-07	1.51396e-07	1.18866e-07	2.14515e-09	2.58147e-07	2.18769e-07	1.59687e-07	4.10324e-07	3.24582e-07	1.90549e-07	3.08485e-07	4.12836e-08	1.38816e-07	9.54393e-08	9.18462e-08	3.62428e-06	4.14834e-07	3.51409e-06	3.58648e-07	2.54217e-06	2.09081e-06
Triptophenolide	2.58	level2			311.168	480.1	NEG	C20H24O3			74285-86-2		Lipids and lipid-like molecules	Steroids and steroid derivatives	Oxosteroids	KPXIBWGPZSPABK-FXAWDEMLSA-N	2.62847e-09	3.76278e-05	3.0262e-05	2.26308e-05	0.000226087	0.000178386	0.000157632	0.000187368	0.000253556	0.00016004	0.000109735	0.000174444	0.000212326	0.00015797	0.00013776	0.000169352	0.000222689	0.00017229	0.000208	0.000200993	1.61972e-06	2.03911e-05	3.76343e-06	2.16339e-05	3.71326e-06	1.02243e-05
Estradiol valerianate	2.58	level2			355.224	200.9	NEG	C23H32O3	HMDB0303648	雌二醇戊酸酯	979-32-8	C12859	Lipids and lipid-like molecules	Steroids and steroid derivatives	Steroid esters	RSEPBGGWRJCQGY-RBRWEJTLSA-N	2.62847e-09	2.71441e-09	2.75503e-09	2.6993e-09	6.6279e-07	3.65723e-07	5.12832e-07	5.13782e-07	5.93473e-07	2.27341e-07	3.92819e-07	4.04544e-07	3.08259e-07	8.10525e-08	4.42809e-07	2.77373e-07	1.361e-07	3.33472e-07	1.42533e-07	2.04035e-07	2.57771e-06	3.12638e-06	2.6392e-06	3.18532e-06	2.48017e-06	2.80175e-06
7.alpha.-Hydroxy-4-cholesten-3-one	2.57	level2			401.341	482.5	POS	C27H44O2	HMDB0001993		3862-25-7	C05455	Lipids and lipid-like molecules	Steroids and steroid derivatives	Cholestane steroids	IOIZWEJGGCZDOL-RQDYSCIWSA-N	4.07091e-09	3.90139e-09	2.51782e-06	8.41929e-07	4.26464e-07	2.72188e-07	4.45926e-07	3.81526e-07	4.36837e-07	5.17853e-07	2.67953e-07	4.07548e-07	4.83005e-07	4.56439e-07	5.02034e-07	4.80493e-07	1.53881e-06	4.25191e-07	4.2344e-07	7.95815e-07	2.65162e-07	2.8968e-07	3.63321e-07	5.35645e-07	2.52476e-07	3.41257e-07
11-Oxo-androsterone_glucuronide	2.57	level2			481.243	296.5	POS	C25H36O9	HMDB0010338				Lipids and lipid-like molecules	Steroids and steroid derivatives	Steroidal glycosides	QTXWOOLAHRQMGZ-UHFFFAOYSA-N	7.1978e-06	1.73713e-05	1.91727e-05	1.45806e-05	5.59437e-06	4.26697e-07	3.29957e-07	2.11701e-06	2.01428e-05	4.21883e-07	3.82143e-07	6.98227e-06	1.51425e-05	1.82677e-07	1.39527e-07	5.15491e-06	2.35298e-05	1.09204e-07	1.30018e-07	7.92301e-06	8.53258e-07	3.06123e-07	1.00962e-06	3.60538e-07	6.84484e-07	6.42804e-07
Ouabagenin	2.56	level2			437.219	354	NEG	C23H34O8			508-52-1		Lipids and lipid-like molecules	Steroids and steroid derivatives	Steroid lactones	BXSABLKMKAINIU-QOHCMMFCSA-N	2.62847e-09	2.71441e-09	2.75503e-09	2.6993e-09	3.94394e-07	3.26733e-07	3.54316e-07	3.58481e-07	5.34711e-07	7.2987e-07	3.39963e-07	5.34848e-07	6.6103e-07	6.8621e-07	5.62848e-07	6.36696e-07	2.97622e-06	3.94454e-06	2.9821e-06	3.30096e-06	1.9073e-06	1.05284e-06	1.63686e-06	9.36604e-07	2.14591e-06	1.5359e-06
N-Desmethylulipristal acetate	2.56	level2			462.261	260.9	POS	C29H35NO4			159681-66-0		Lipids and lipid-like molecules	Steroids and steroid derivatives	Steroid esters	AQCANMLYXHZIRW-GCNJZUOMSA-N	4.07091e-09	2.66281e-07	3.98973e-09	9.14473e-08	3.38383e-05	3.30337e-05	1.92889e-05	2.87203e-05	3.30226e-05	3.25186e-05	6.77438e-06	2.41052e-05	3.21951e-05	1.45106e-05	1.24509e-05	1.97189e-05	8.57091e-06	2.0757e-06	2.84063e-06	4.49574e-06	1.05337e-06	1.74394e-06	1.64247e-06	1.72799e-06	2.39818e-06	1.71319e-06
3'-Hydroxystanozolol	2.56	level2			345.25	421	POS	C21H32N2O2	HMDB0006001		125709-39-9		Lipids and lipid-like molecules	Steroids and steroid derivatives	Estrane steroids	SWPAIUOYLTYQKK-YEZTZDHTSA-N	4.07091e-09	3.90139e-09	3.98973e-09	3.98734e-09	1.73947e-06	2.39519e-06	2.42401e-06	2.18622e-06	9.82747e-07	1.77637e-07	1.34197e-07	4.31527e-07	1.02712e-06	1.53054e-06	2.18894e-07	9.25518e-07	1.26562e-07	6.31433e-07	5.76253e-07	4.4475e-07	3.62015e-05	4.27372e-07	3.54362e-05	4.94366e-07	3.49689e-05	2.15057e-05
3-Hydroxy-10,13-dimethyl-1,2,3,6,7,8,9,10,11,12,13,14,15,16-tetradecahydro-17H-cyclopenta[a]phenanthren-17-one	2.55	level2			289.216	323.2	POS	C19H28O2			2260841-33-4		Lipids and lipid-like molecules	Steroids and steroid derivatives	Androstane steroids	VMYTXBKVYDESSJ-UHFFFAOYSA-N	4.07091e-09	3.90139e-09	3.98973e-09	3.98734e-09	1.34731e-07	2.47351e-09	2.47562e-09	4.65599e-08	3.02535e-07	1.10077e-07	2.16267e-09	1.38258e-07	9.74218e-07	2.70348e-07	5.28068e-08	4.32457e-07	1.66799e-07	4.22897e-08	3.50604e-08	8.13829e-08	1.23744e-05	1.47685e-05	1.26779e-05	1.53875e-05	1.35567e-05	1.3753e-05
Methylprednisolone	2.55	level2			375.213	413.3	POS	C22H30O5	HMDB0015094		83-43-2		Lipids and lipid-like molecules	Steroids and steroid derivatives	Hydroxysteroids	VHRSUDSXCMQTMA-PJHHCJLFSA-N	4.07091e-09	3.90139e-09	3.98973e-09	3.98734e-09	2.17387e-07	2.70338e-08	2.47562e-09	8.22987e-08	2.33886e-07	7.48779e-08	2.30263e-08	1.10597e-07	3.42793e-07	7.56182e-08	2.46916e-08	1.47701e-07	4.81521e-06	8.35931e-07	5.54671e-07	2.06861e-06	2.81392e-06	7.34749e-06	2.60988e-06	7.49089e-06	2.72622e-06	4.59768e-06
Dexamethasone acetate	2.55	level2			433.198	269.7	NEG	C24H31FO6	HMDB0242728				Lipids and lipid-like molecules	Steroids and steroid derivatives	Pregnane steroids	AKUJBENLRBOFTD-UHFFFAOYSA-N	2.62847e-09	2.71441e-09	2.75503e-09	2.6993e-09	5.78071e-07	3.27326e-07	6.38688e-07	5.14695e-07	1.8572e-07	1.55503e-07	4.17487e-07	2.52903e-07	3.29418e-07	5.47084e-07	5.24904e-07	4.67135e-07	1.00295e-07	3.20357e-09	3.2223e-08	4.52404e-08	1.03705e-05	4.28323e-05	1.08727e-05	4.76326e-05	1.28654e-05	2.49147e-05
4-Hydroxyandrostenedione_glucuronide	2.55	level2			479.227	247.4	POS	C25H34O9	HMDB0010315			C11455	Lipids and lipid-like molecules	Steroids and steroid derivatives	Steroidal glycosides	JIKFCHILHFFTSH-NRIFOQJISA-N	2.26298e-05	3.90139e-09	3.98973e-09	7.54591e-06	9.80307e-09	1.02864e-07	4.80997e-08	5.35889e-08	2.14515e-09	2.70684e-09	6.47551e-08	2.32024e-08	2.41807e-09	8.31065e-08	2.69192e-08	3.74813e-08	2.54721e-09	8.43331e-08	1.97734e-07	9.48713e-08	7.65777e-06	3.14011e-06	8.04751e-06	3.4669e-06	7.71859e-06	6.00618e-06
Epitestosterone sulfate	2.54	level2			369.173	436.2	POS	C19H28O5S			4579-56-0		Lipids and lipid-like molecules	Steroids and steroid derivatives	Sulfated steroids	WAQBISPOEAOCOG-KZYORJDKSA-N	4.07091e-09	4.94276e-06	5.41807e-06	3.45497e-06	5.12659e-08	2.47351e-09	2.47562e-09	1.87383e-08	9.31915e-08	2.70684e-09	1.51857e-08	3.7028e-08	4.17141e-07	5.36517e-08	1.71929e-08	1.62662e-07	8.33871e-07	3.20549e-07	2.44328e-07	4.66249e-07	2.21682e-07	2.71841e-07	2.16111e-07	2.43041e-07	1.91714e-07	2.28878e-07
Eurycomalactone	2.54	level2			349.165	24.1	POS	C19H24O6			23062-24-0		Lipids and lipid-like molecules	Steroids and steroid derivatives	Steroid lactones	OGHYZHNTIINXEO-OKOZLQSHSA-N	4.07091e-09	3.90139e-09	3.98973e-09	3.98734e-09	2.26188e-07	4.04e-07	4.31964e-07	3.54051e-07	9.86705e-09	3.94935e-07	8.17744e-09	1.3766e-07	2.97037e-08	2.64946e-09	4.28146e-07	1.535e-07	2.54721e-09	1.11183e-07	2.88687e-09	3.88724e-08	5.37496e-06	2.57313e-06	5.21865e-06	2.70556e-06	5.03228e-06	4.18092e-06
Testosterone propionate	2.54	level2			345.247	232.4	POS	C22H32O3	HMDB0015489		57-85-2	C08158	Lipids and lipid-like molecules	Steroids and steroid derivatives	Steroid esters	PDMMFKSKQVNJMI-BLQWBTBKSA-N	4.07091e-09	3.90139e-09	3.98973e-09	3.98734e-09	3.36274e-07	1.73915e-07	1.02598e-07	2.04263e-07	4.11276e-08	4.71139e-08	2.28615e-07	1.05619e-07	2.01842e-07	1.41949e-07	7.8741e-08	1.40844e-07	2.14732e-08	2.40036e-08	3.55612e-08	2.70127e-08	0.000138583	0.000145955	0.000135258	0.000149583	0.000134442	0.000140764
Resibufogenin	2.54	level2			429.225	85	NEG	C24H32O4	HMDB0249430				Lipids and lipid-like molecules	Steroids and steroid derivatives	Steroid lactones	ATLJNLYIJOCWJE-UHFFFAOYSA-N	2.62847e-09	2.71441e-09	2.75503e-09	2.6993e-09	1.1652e-06	7.94899e-07	3.80782e-07	7.80295e-07	6.15514e-07	1.07716e-06	9.54276e-07	8.82318e-07	4.78242e-07	4.53164e-07	5.82388e-07	5.04598e-07	4.06301e-07	9.65145e-07	9.48608e-07	7.73351e-07	3.6681e-06	4.4349e-07	3.48755e-06	3.6169e-07	4.2451e-06	2.44118e-06
Betamethasone-17-valerate	2.53	level2			477.264	353.9	POS	C27H37FO6	HMDB0249157				Lipids and lipid-like molecules	Steroids and steroid derivatives	Hydroxysteroids	SNHRLVCMMWUAJD-UHFFFAOYSA-N	4.07091e-09	0.000132606	0.000163517	9.87091e-05	2.06067e-09	2.47351e-09	3.02335e-08	1.15892e-08	2.14515e-09	1.70844e-07	3.63661e-08	6.97851e-08	7.52321e-08	7.48203e-08	4.31167e-08	6.43897e-08	2.54721e-09	4.20759e-08	1.67109e-08	2.04447e-08	6.5173e-06	7.73731e-06	6.60765e-06	7.31939e-06	7.71878e-06	7.18008e-06
(4R)-4-((3R,5R,6S,7R,9S,10R,12S,13R,17R)-3,6,7,12-tetrahydroxy-10,13-dimethylhexadecahydro-1H-cyclopenta[a]phenanthren-17-yl)pentanoic acid	2.53	level2			389.269	428.6	POS	C24H40O6	HMDB0000367		75110-48-4		Lipids and lipid-like molecules	Steroids and steroid derivatives	Bile acids, alcohols and derivatives	COCMFMBNEAMQMA-KREOYVNCSA-N	4.07091e-09	3.90139e-09	3.98973e-09	3.98734e-09	3.37617e-07	5.71605e-08	1.3209e-07	1.75622e-07	2.67122e-07	1.2726e-07	2.46522e-08	1.39678e-07	5.99118e-07	1.37136e-07	7.13454e-08	2.692e-07	4.64788e-07	8.3461e-08	5.941e-08	2.02553e-07	7.2963e-06	6.75372e-06	7.37663e-06	7.3244e-06	7.62254e-06	7.27472e-06
1,25-Dihydroxyvitamin_D3-26,23-lactone	2.53	level2			445.295	99.8	POS	C27H40O5	HMDB0000969		81203-50-1		Lipids and lipid-like molecules	Steroids and steroid derivatives	Vitamin D and derivatives	WMYIVSWWSRCZFA-RWVJFQLJSA-N	5.81798e-06	4.84937e-06	2.92605e-06	4.53113e-06	2.06067e-09	2.47351e-09	6.71378e-08	2.38907e-08	2.14515e-09	8.68142e-08	5.68781e-08	4.86125e-08	2.41807e-09	3.97204e-08	2.57783e-09	1.49054e-08	2.54721e-09	2.7722e-09	2.88687e-09	2.73543e-09	3.98993e-07	2.05371e-07	3.93975e-07	4.40358e-08	2.88742e-07	2.66223e-07
Leonubiastrin	2.52	level2			415.174	296.8	NEG	C23H28O7			211686-25-8		Lipids and lipid-like molecules	Steroids and steroid derivatives	Hydroxysteroids	ROWKODQLOIEBHL-MXHWVDEXSA-N	2.62847e-09	2.71441e-09	2.75503e-09	2.6993e-09	4.1415e-07	9.19302e-08	6.71915e-08	1.91091e-07	6.1428e-08	1.24837e-07	4.20374e-08	7.61008e-08	2.13587e-07	3.23049e-09	4.31382e-08	8.66518e-08	2.40834e-09	3.20357e-09	9.26479e-08	3.27533e-08	1.42244e-05	1.20554e-05	5.98357e-06	6.33769e-06	1.57007e-05	1.08604e-05
1H-Pyrrole-2,5-dione, 1-[6-[[(17.beta.)-3-methoxyestra-1,3,5(10)-trien-17-yl]amino]hexyl]-	2.52	level2			465.317	209.7	POS	C29H40N2O3			112648-68-7		Lipids and lipid-like molecules	Steroids and steroid derivatives	Azasteroids and derivatives	LUFAORPFSVMJIW-ZRJUGLEFSA-N	1.36859e-06	1.57109e-07	7.51653e-07	7.59118e-07	2.64286e-05	4.67197e-05	4.14781e-05	3.82088e-05	1.42556e-05	4.24498e-05	2.34594e-05	2.67216e-05	2.17699e-05	3.87069e-05	3.06352e-05	3.03707e-05	2.66466e-06	5.30157e-05	5.765e-05	3.77768e-05	9.36674e-06	3.10601e-06	8.82372e-06	3.308e-06	9.39497e-06	6.79989e-06
N-[(3a,5b,7b)-7-hydroxy-24-oxo-3-(sulfooxy)cholan-24-yl]-Glycine	2.52	level2			530.278	252.7	POS	C26H43NO8S	HMDB0002409		133429-88-6		Lipids and lipid-like molecules	Steroids and steroid derivatives	Bile acids, alcohols and derivatives	DKXXSIJHWWVNMO-XROMFQGDSA-N	4.07091e-09	3.90139e-09	3.98973e-09	3.98734e-09	1.669e-07	1.4029e-07	2.47562e-09	1.03222e-07	1.58151e-07	2.70684e-09	4.60514e-08	6.89698e-08	2.32955e-07	1.47083e-07	2.18491e-07	1.9951e-07	2.62673e-07	1.02381e-07	1.28284e-07	1.64446e-07	2.65158e-06	4.64491e-07	2.45309e-06	4.76851e-07	2.01607e-06	1.61242e-06
Boldenone cypionate	2.5	level2			411.289	395.1	POS	C27H38O3			106505-90-2		Lipids and lipid-like molecules	Steroids and steroid derivatives	Steroid esters	QPMSXPMLTYTHGM-ZLQWOROUSA-N	4.07091e-09	3.90139e-09	3.98973e-09	3.98734e-09	1.41102e-07	2.47351e-09	3.40559e-08	5.92104e-08	2.86329e-08	6.95346e-08	1.18217e-08	3.66631e-08	3.51576e-08	1.36204e-08	1.30551e-08	2.06111e-08	1.17041e-07	1.28688e-08	2.88687e-09	4.42657e-08	7.26367e-07	1.11481e-06	8.63306e-07	6.86395e-07	7.50618e-07	8.283e-07
17.beta.-Estradiol 3-.beta.-D-glucuronide	2.5	level2			447.204	323.6	NEG	C24H32O8	HMDB0006224		15270-30-1	C05503	Lipids and lipid-like molecules	Steroids and steroid derivatives	Steroidal glycosides	MUOHJTRCBBDUOW-QXYWQCSFSA-N	0.00010215	4.85433e-05	5.50695e-05	6.85878e-05	1.93268e-06	3.48766e-09	3.67106e-09	6.46613e-07	6.67425e-07	3.21945e-09	1.32335e-07	2.6766e-07	3.33273e-07	3.23049e-09	3.36509e-09	1.1329e-07	2.40834e-09	3.89952e-08	3.62537e-09	1.50096e-08	1.92632e-06	6.66503e-06	1.31897e-06	7.14895e-06	1.57057e-06	3.72597e-06
Ixocarpanolide	2.5	level2			473.283	386.6	POS	C28H40O6	HMDB0033899		108157-59-1		Lipids and lipid-like molecules	Steroids and steroid derivatives	Steroid lactones	MLMDWCVFKUVZGH-UHFFFAOYSA-N	4.07091e-09	3.90139e-09	3.98973e-09	3.98734e-09	2.06067e-09	3.22152e-06	2.50963e-06	1.91107e-06	2.14515e-09	2.1808e-06	3.64037e-06	1.94111e-06	2.41807e-09	1.41276e-06	2.21049e-06	1.20855e-06	2.54721e-09	3.1252e-07	4.60213e-07	2.58427e-07	4.87455e-07	4.5815e-10	3.21353e-07	4.67573e-10	3.55462e-07	2.33039e-07
Paramethasone	2.49	level2			393.202	244.6	POS	C22H29FO5	HMDB0015462		53-33-8	C07413	Lipids and lipid-like molecules	Steroids and steroid derivatives	Hydroxysteroids	MKPDWECBUAZOHP-AFYJWTTESA-N	4.07091e-09	3.90139e-09	3.98973e-09	3.98734e-09	2.98623e-06	1.85996e-06	6.09853e-07	1.81868e-06	1.37065e-06	1.7421e-06	1.84353e-06	1.65209e-06	1.01233e-06	1.18786e-06	1.22739e-06	1.14253e-06	8.51538e-07	7.92985e-07	3.53191e-07	6.65905e-07	1.15351e-05	1.95223e-05	1.08554e-05	1.32356e-05	1.08227e-05	1.31942e-05
Taccagenin	2.49	level2			447.307	102.4	POS	C27H42O5	HMDB0034189				Lipids and lipid-like molecules	Steroids and steroid derivatives	Furospirostanes and derivatives	ALWIMEGFKSOEQI-UHFFFAOYSA-N	2.68238e-05	1.7689e-05	1.61969e-05	2.02366e-05	2.06067e-09	2.47351e-09	2.47562e-09	2.3366e-09	2.14515e-09	2.70684e-09	2.16267e-09	2.33822e-09	2.41807e-09	2.64946e-09	2.57783e-09	2.54845e-09	2.54721e-09	2.7722e-09	2.88687e-09	2.73543e-09	7.61274e-07	5.10302e-07	9.1311e-07	4.33634e-07	5.67089e-07	6.37082e-07
11.alpha.-Hydroxyprogesterone .beta.-D-glucuronide	2.48	level2			507.257	320.7	POS	C27H38O9			77710-64-6		Lipids and lipid-like molecules	Steroids and steroid derivatives	Steroidal glycosides	WVTMNZAPPOMZST-RKCIHFDFSA-N	4.07091e-09	3.90139e-09	3.98973e-09	3.98734e-09	1.25522e-06	2.0491e-06	1.76622e-06	1.69018e-06	3.93961e-07	4.69001e-06	2.57109e-06	2.55169e-06	7.20827e-07	1.54605e-06	1.38735e-06	1.21808e-06	9.80181e-08	5.99423e-07	9.43371e-07	5.46937e-07	6.7639e-06	6.42597e-06	6.21034e-06	6.36757e-06	6.15809e-06	6.38517e-06
Penitremone-A	2.48	level2			602.339	502.5	POS	C37H47NO6			164124-57-6		Lipids and lipid-like molecules	Steroids and steroid derivatives	Hydroxysteroids	INZWPANTSOBOQW-UHFFFAOYSA-N	1.73807e-06	3.90139e-09	3.98973e-09	5.81986e-07	2.08593e-07	8.76523e-07	7.37902e-07	6.07673e-07	1.78124e-07	1.09913e-06	8.62984e-07	7.13413e-07	1.31947e-07	7.66792e-07	1.20066e-06	6.99801e-07	8.92278e-08	3.50287e-06	3.1795e-06	2.2572e-06	1.26368e-06	4.30881e-08	9.75015e-07	4.29028e-08	1.22593e-06	7.10124e-07
Triamcinolone	2.47	level2			395.185	45.4	POS	C21H27FO6	HMDB0014758		124-94-7		Lipids and lipid-like molecules	Steroids and steroid derivatives	Hydroxysteroids	GFNANZIMVAIWHM-OBYCQNJPSA-N	4.07091e-09	7.85234e-06	3.98973e-09	2.62013e-06	1.27898e-06	2.36387e-06	2.24787e-06	1.96358e-06	6.89628e-07	3.13954e-06	3.24879e-06	2.35932e-06	2.37953e-07	2.75976e-06	2.73541e-06	1.91104e-06	1.03674e-07	3.4755e-06	1.61966e-06	1.73294e-06	1.79931e-06	2.20507e-06	1.84687e-06	1.71848e-06	2.29293e-06	1.97253e-06
Physapubescin	2.47	level2			531.289	442	POS	C30H42O8	HMDB0033796		74747-52-7		Lipids and lipid-like molecules	Steroids and steroid derivatives	Steroid esters	QYJHRILRWPBICK-UHFFFAOYSA-N	4.07091e-09	1.09413e-07	3.98973e-09	3.91579e-08	2.17808e-06	7.88143e-06	7.82239e-06	5.96063e-06	7.73149e-07	4.20428e-06	6.85372e-06	3.94371e-06	2.98224e-07	3.83057e-06	3.94397e-06	2.69092e-06	1.11215e-08	7.41772e-07	1.03503e-06	5.95973e-07	1.3266e-06	4.46893e-07	1.28724e-06	4.6122e-07	1.43862e-06	9.92114e-07
Ethynylestradiol 3-.beta.-D-glucuronide	2.46	level2			471.2	74.5	NEG	C26H32O8			60134-76-1		Lipids and lipid-like molecules	Steroids and steroid derivatives	Steroidal glycosides	DYBBEZHAELJFKW-IWTIIAAJSA-N	2.62847e-09	4.14647e-06	5.20451e-06	3.11787e-06	2.50953e-09	3.48766e-09	3.67106e-09	3.22275e-09	2.37284e-07	4.99211e-08	3.18198e-09	9.67957e-08	4.77027e-07	3.73803e-08	3.36509e-09	1.72591e-07	7.28003e-07	4.87108e-08	3.62537e-09	2.60113e-07	1.04193e-06	1.34271e-06	1.22928e-06	6.56816e-07	1.12095e-06	1.07834e-06
Testosterone decanoate	2.45	level2			443.352	521.6	POS	C29H46O3			5721-91-5		Lipids and lipid-like molecules	Steroids and steroid derivatives	Steroid esters	LBERVHLCXUMDOT-MPZZESAYSA-N	1.04202e-07	6.64207e-08	5.77507e-08	7.61245e-08	1.59296e-07	3.41431e-07	3.8718e-07	2.95969e-07	5.59999e-07	3.66952e-07	2.78918e-07	4.01956e-07	2.77399e-07	1.33075e-07	2.05279e-07	2.05251e-07	2.54721e-09	2.7722e-09	2.88687e-09	2.73543e-09	2.00428e-07	8.12458e-07	2.05654e-07	4.82472e-07	1.48529e-07	3.69908e-07
22-Hydroxymifepristone	2.45	level2			446.273	377.3	POS	C29H35NO3			105012-15-5		Lipids and lipid-like molecules	Steroids and steroid derivatives	Oxosteroids	ULLTWLWXPJPTQG-GCNJZUOMSA-N	1.59194e-05	3.90139e-09	2.33301e-06	6.08545e-06	1.77709e-06	6.74525e-06	5.42022e-06	4.64752e-06	5.64842e-07	5.81238e-06	8.01306e-06	4.79676e-06	2.59607e-07	3.92998e-06	5.33793e-06	3.17584e-06	2.54721e-09	1.01816e-06	3.71619e-06	1.57897e-06	3.44372e-06	1.36654e-06	3.56518e-06	7.53239e-07	3.35785e-06	2.49731e-06
Androsta-1,4,6-triene-3,17-dione	2.45	level2			283.165	234.4	POS	C19H22O2			633-35-2		Lipids and lipid-like molecules	Steroids and steroid derivatives	Androstane steroids	DKVSUQWCZQBWCP-QAGGRKNESA-N	4.07091e-09	3.90139e-09	3.98973e-09	3.98734e-09	5.90122e-07	4.01407e-07	3.93111e-07	4.61547e-07	4.95553e-07	4.15184e-07	2.73139e-07	3.94625e-07	6.38699e-07	4.01523e-07	3.02377e-07	4.47533e-07	4.59003e-07	2.55733e-07	2.52289e-07	3.22342e-07	3.02802e-06	1.17569e-06	4.94664e-06	1.25376e-06	4.72146e-06	3.02512e-06
Bufotalin	2.44	level2			445.257	491.7	POS	C26H36O6			471-95-4		Lipids and lipid-like molecules	Steroids and steroid derivatives	Steroid lactones	VOZHMAYHYHEWBW-NVOOAVKYSA-N	4.07091e-09	1.87644e-06	1.01503e-06	9.6518e-07	1.31703e-06	1.65568e-06	1.39414e-06	1.45562e-06	1.03787e-06	8.63453e-07	8.1685e-07	9.06058e-07	1.0346e-06	7.44522e-07	6.06332e-07	7.95152e-07	1.41551e-06	6.61055e-07	7.17177e-07	9.31249e-07	2.17163e-07	2.13963e-07	3.5646e-07	3.25261e-07	2.40866e-07	2.70743e-07
FUSIDIC ACID	2.44	level2			555.311	412	POS	C31H48O6	HMDB0015570		6990-06-3	C06694	Lipids and lipid-like molecules	Steroids and steroid derivatives	Steroid esters	IECPWNUMDGFDKC-MZJAQBGESA-N	4.54623e-05	2.22343e-05	2.21798e-05	2.99588e-05	2.06067e-09	2.47351e-09	1.19995e-08	5.51122e-09	2.14515e-09	2.70684e-09	2.16267e-09	2.33822e-09	2.41807e-09	2.01051e-08	2.57783e-09	8.36699e-09	2.54721e-09	2.66404e-08	2.88687e-09	1.06915e-08	9.09282e-07	1.07063e-06	9.55325e-07	1.07699e-06	1.17943e-06	1.03833e-06
(5.alpha.)-Androstane-3,11,17-trione	2.43	level2			303.192	186.2	POS	C19H26O3			1482-70-8		Lipids and lipid-like molecules	Steroids and steroid derivatives	Androstane steroids	VRHVOUYZPKSINF-XNTXBEAUSA-N	4.07091e-09	3.90139e-09	3.98973e-09	3.98734e-09	1.4743e-06	7.63064e-07	8.68502e-07	1.03529e-06	1.30975e-06	2.63957e-06	1.02073e-06	1.65668e-06	2.05735e-06	1.73429e-06	1.04244e-06	1.61136e-06	1.19229e-06	9.53375e-07	9.44187e-07	1.02995e-06	2.17746e-05	1.91469e-05	2.00958e-05	1.40791e-05	2.06633e-05	1.9152e-05
Dexamethasone phosphate	2.43	level2			471.156	427.6	NEG	C22H30FO8P			312-93-6		Lipids and lipid-like molecules	Steroids and steroid derivatives	Pregnane steroids	VQODGRNSFPNSQE-CXSFZGCWSA-N	2.62847e-09	2.71441e-09	2.75503e-09	2.6993e-09	8.45738e-08	9.68229e-07	8.37941e-07	6.30248e-07	2.38457e-09	6.15599e-07	7.30122e-07	4.49368e-07	2.3053e-09	5.77435e-07	6.44765e-07	4.08168e-07	2.40834e-09	1.65795e-07	1.10142e-07	9.27818e-08	1.47858e-07	5.07399e-08	1.87342e-07	4.50778e-08	1.59262e-07	1.18056e-07
Methyl 3-(acetyloxy)-16-hydroxy-4,4,8,12,16-pentamethyl-15,17,19-trioxoandrost-11-ene-14-carboxylate	2.43	level2			501.246	73.3	NEG	C28H38O8					Lipids and lipid-like molecules	Steroids and steroid derivatives	Steroid esters	VNBOCIKTDWMWMX-UHFFFAOYSA-N	2.62847e-09	2.61552e-05	2.24939e-05	1.62172e-05	2.50953e-09	3.48766e-09	1.05337e-07	3.71113e-08	2.38457e-09	2.803e-07	3.18198e-09	9.52888e-08	2.3053e-09	1.06439e-07	1.81062e-07	9.6602e-08	2.40834e-09	3.20357e-09	3.62537e-09	3.07909e-09	1.81309e-06	4.27124e-06	1.88052e-06	4.42528e-06	3.35868e-06	3.14976e-06
Hydrocortamate	2.43	level2			476.306	75.8	POS	C27H41NO6	HMDB0014907		76-47-1		Lipids and lipid-like molecules	Steroids and steroid derivatives	Pregnane steroids	FWFVLWGEFDIZMJ-FOMYWIRZSA-N	6.10485e-06	2.31825e-06	2.41047e-06	3.61119e-06	1.8448e-06	1.11753e-06	7.4029e-06	3.45508e-06	4.23998e-06	8.14294e-06	4.52656e-06	5.6365e-06	7.83425e-06	1.02472e-05	1.05683e-05	9.5499e-06	6.64549e-07	1.05729e-06	8.80759e-08	6.03305e-07	1.8115e-06	7.90174e-07	1.90877e-06	9.79258e-07	1.8009e-06	1.45812e-06
Androsta-1,4-dien-3-one, 4-chloro-6,17-dihydroxy-17-methyl-, (6.beta.,17.beta.)-	2.42	level2			351.174	426.7	POS	C20H27ClO3			25486-01-5		Lipids and lipid-like molecules	Steroids and steroid derivatives	Androstane steroids	WGVLKKXLCOUHPO-MNPQAXFZSA-N	4.07091e-09	3.90139e-09	3.98973e-09	3.98734e-09	5.95882e-08	8.31973e-08	7.78204e-08	7.35353e-08	1.16055e-07	1.60557e-07	5.77521e-08	1.11455e-07	2.88313e-07	4.77082e-08	4.8394e-08	1.28138e-07	8.5706e-07	2.72151e-07	2.79185e-07	4.69465e-07	7.5283e-07	1.81088e-06	4.63379e-07	2.29064e-06	6.70239e-07	1.19759e-06
MLS000069748-01!5ALPHA-ANDROST-16-EN-3-ONE	2.42	level2			273.223	421.3	POS	C19H28O	HMDB0034406		18339-16-7		Lipids and lipid-like molecules	Steroids and steroid derivatives	Androstane steroids	HFVMLYAGWXSTQI-QYXZOKGRSA-N	4.07091e-09	3.90139e-09	3.98973e-09	3.98734e-09	2.88295e-07	1.71203e-07	1.13383e-07	1.9096e-07	1.27056e-07	1.41792e-07	9.33699e-08	1.20739e-07	6.04828e-07	3.25942e-07	1.39001e-07	3.5659e-07	1.90235e-07	3.15452e-07	1.16038e-07	2.07242e-07	1.73656e-06	1.66352e-06	1.73397e-06	1.67102e-06	1.87753e-06	1.73652e-06
(3.beta.,8.xi.,9.xi.,14.xi.,17.xi.)-3-((Hexopyranosyl-(1->6)hexopyranosyl-(1->4)-2,6-dideoxy-3-O-methylhexopyranosyl)oxy)-14-hydroxycard-20(22)-enolide	2.42	level2			841.422	335.8	NEG	C42H66O17					Lipids and lipid-like molecules	Steroids and steroid derivatives	Steroid lactones	ITKDSJDYFJAVTJ-BMRHGRNRSA-N	2.62847e-09	2.71441e-09	3.19958e-06	1.06831e-06	2.68569e-06	1.83946e-07	1.25419e-07	9.98351e-07	1.52701e-07	2.34733e-07	2.40472e-07	2.09302e-07	8.66651e-08	1.60672e-07	4.10124e-07	2.19154e-07	2.15662e-07	7.32586e-08	3.62537e-09	9.75153e-08	1.63456e-08	3.98471e-08	4.27194e-10	5.4763e-08	4.31882e-10	2.2363e-08
Prednisolone 21-sulfate	2.42	level2			439.147	203.6	NEG	C21H28O8S			35144-80-0		Lipids and lipid-like molecules	Steroids and steroid derivatives	Sulfated steroids	HOGQKHLSLTVXHT-VWUMJDOOSA-N	2.62847e-09	2.71441e-09	2.75503e-09	2.6993e-09	1.65473e-07	3.48766e-09	8.93023e-08	8.60875e-08	1.39321e-07	5.34077e-07	3.18198e-09	2.25526e-07	1.24521e-07	3.23049e-09	6.30606e-08	6.3604e-08	1.29551e-07	2.64183e-07	1.7302e-07	1.88918e-07	5.6958e-07	5.64328e-07	8.17201e-07	5.74252e-07	7.48281e-07	6.54728e-07
Digitoxin	2.42	level2			787.431	472.9	POS	C41H64O13	HMDB0015468		71-63-6	C06955	Lipids and lipid-like molecules	Steroids and steroid derivatives	Steroid lactones	WDJUZGPOPHTGOT-XUDUSOBPSA-N	4.07091e-09	3.90139e-09	3.98973e-09	3.98734e-09	2.06067e-09	1.63217e-06	9.20231e-07	8.51487e-07	2.14515e-09	1.09258e-06	2.35745e-07	4.4349e-07	9.00986e-09	5.57575e-07	4.86106e-07	3.50897e-07	2.54721e-09	1.05736e-07	1.60777e-07	8.96868e-08	8.08664e-08	2.93815e-09	8.72384e-08	4.67573e-10	6.42505e-08	4.71522e-08
Budesonide	2.41	level2			431.243	379.2	POS	C25H34O6	HMDB0015353		51333-22-3		Lipids and lipid-like molecules	Steroids and steroid derivatives	Hydroxysteroids	VOVIALXJUBGFJZ-KWVAZRHASA-N	2.06681e-05	1.19374e-05	1.33069e-05	1.53041e-05	3.88709e-08	2.47351e-09	2.47562e-09	1.46067e-08	2.14515e-09	1.8614e-08	1.83019e-08	1.30203e-08	3.00726e-08	1.34739e-08	1.84649e-08	2.06705e-08	2.64762e-08	2.7722e-09	2.88687e-09	1.07118e-08	9.95611e-07	2.77142e-07	7.87946e-07	1.03807e-06	8.27155e-07	7.85185e-07
(17E)-3-((2-O-Hexopyranosylhexopyranosyl)oxy)-14-hydroxycard-17-enolide	2.41	level2			697.345	308.7	NEG	C35H54O14					Lipids and lipid-like molecules	Steroids and steroid derivatives	Steroidal glycosides	NRQCIBSGSINRCF-KNTRCKAVSA-N	2.62847e-09	1.95164e-05	2.23095e-05	1.39428e-05	8.09966e-08	1.84659e-07	5.93994e-08	1.08352e-07	2.38457e-09	4.33238e-08	9.26299e-08	4.61128e-08	2.3053e-09	3.23049e-09	3.36509e-09	2.96696e-09	4.8349e-08	8.18992e-08	3.62537e-09	4.46245e-08	6.23622e-07	4.64439e-07	8.97113e-07	5.12514e-07	8.65299e-07	6.72598e-07
9-Fluoro-11,17,21-trihydroxypregna-1,4-diene-3,20-dione	2.41	level2			379.196	308.6	POS	C21H27FO5			338-95-4		Lipids and lipid-like molecules	Steroids and steroid derivatives	Hydroxysteroids	WAIJIHDWAKJCBX-BULBTXNYSA-N	4.07091e-09	3.90139e-09	3.98973e-09	3.98734e-09	6.15878e-06	1.9448e-06	1.69848e-06	3.26735e-06	1.17667e-06	3.4547e-06	3.16049e-06	2.59729e-06	2.31371e-06	4.34875e-06	8.63188e-07	2.50855e-06	4.0286e-08	1.64615e-06	5.93027e-07	7.5982e-07	6.36483e-06	3.87436e-05	7.05464e-06	3.16259e-05	7.06785e-06	1.81714e-05
Testosterone_phenylpropionate	2.41	level2			421.271	142.5	POS	C28H36O3	HMDB0015119		62-90-8	C08155	Lipids and lipid-like molecules	Steroids and steroid derivatives	Steroid esters	UBWXUGDQUBIEIZ-QNTYDACNSA-N	8.30626e-06	2.07656e-05	1.07967e-05	1.32895e-05	2.06067e-09	2.47351e-09	2.47562e-09	2.3366e-09	2.14515e-09	2.70684e-09	2.16267e-09	2.33822e-09	2.41807e-09	4.25445e-08	2.57783e-09	1.58468e-08	2.54721e-09	2.7722e-09	2.88687e-09	2.73543e-09	5.52137e-07	8.29347e-08	6.07753e-07	1.2009e-07	6.48446e-07	4.02272e-07
(4R)-4-((1R,3S,5S,7R,9S,10S,12S,13R,14S,17R)-1,3,7,12-tetrahydroxy-10,13-dimethylhexadecahydro-1H-cyclopenta[a]phenanthren-17-yl)pentanoic acid	2.4	level2			389.269	450.8	POS	C24H40O6	HMDB0000307		80875-94-1		Lipids and lipid-like molecules	Steroids and steroid derivatives	Bile acids, alcohols and derivatives	UYVVLXVBEQAATF-WAIVXGPNSA-N	4.07091e-09	3.90139e-09	3.98973e-09	3.98734e-09	1.25074e-06	1.57034e-06	1.16436e-06	1.32848e-06	5.22155e-07	6.31538e-07	3.13402e-07	4.89032e-07	6.21894e-07	4.79138e-07	5.72184e-07	5.57739e-07	1.9671e-07	2.17398e-07	3.4647e-07	2.53526e-07	7.24356e-07	9.95797e-07	7.46301e-07	1.12754e-06	8.54794e-07	8.89758e-07
Schidigerasaponin_C2	2.4	level2			755.418	414.3	POS	C39H62O14	HMDB0036251		266997-36-8		Lipids and lipid-like molecules	Steroids and steroid derivatives	Steroidal glycosides	AQYRNJPPAIKAIO-UHFFFAOYSA-N	4.07091e-09	3.90139e-09	3.98973e-09	3.98734e-09	2.01438e-07	2.21737e-06	1.24283e-06	1.22055e-06	3.85296e-07	1.96863e-06	9.58303e-07	1.10408e-06	1.92721e-07	1.24649e-06	1.15858e-06	8.65931e-07	1.5216e-08	3.67733e-07	2.45358e-07	2.09436e-07	8.79236e-10	1.54932e-08	5.80621e-08	4.67573e-10	7.40276e-08	2.97859e-08
Didemethylmifepristone	2.4	level2			402.246	409.5	POS	C27H31NO2			104004-92-4		Lipids and lipid-like molecules	Steroids and steroid derivatives	Oxosteroids	MIPBCIAEOBOEKD-YEEPMTPTSA-N	1.1969e-06	1.03659e-06	3.29369e-07	8.54287e-07	1.64681e-05	1.52311e-05	1.25861e-05	1.47618e-05	9.87852e-07	1.05739e-05	1.17517e-05	7.77114e-06	2.9487e-07	7.03654e-06	1.09769e-05	6.10278e-06	4.72282e-07	1.79822e-06	3.86251e-06	2.04434e-06	1.30281e-06	1.03377e-07	1.46503e-06	4.06442e-07	1.27159e-06	9.09849e-07
(3b,5b,22a,25R)-Furostane-22-methoxy-3,26-diol_3-[glucosyl-(1->2)-glucoside]_26-glucoside	2.4	level2			935.517	374.6	POS	C46H78O19	HMDB0034375		244779-38-2		Lipids and lipid-like molecules	Steroids and steroid derivatives	Steroidal glycosides	FDASUPFDHLZNSK-UHFFFAOYSA-N	4.07091e-09	3.90139e-09	3.98973e-09	3.98734e-09	2.06067e-09	2.07577e-08	1.79541e-08	1.35908e-08	2.14515e-09	5.672e-07	2.16267e-09	1.90502e-07	3.02499e-08	1.63039e-07	3.69859e-07	1.87716e-07	2.54721e-09	8.119e-07	7.31543e-07	5.1533e-07	2.24549e-07	4.5815e-10	2.33489e-07	4.67573e-10	2.20279e-07	1.35848e-07
Jangomolide	2.4	level2			469.186	216.5	POS	C26H28O8	HMDB0038158		93767-25-0		Lipids and lipid-like molecules	Steroids and steroid derivatives	Steroid lactones	ZYPFSBYGJYBBBK-GLEICTKYSA-N	4.07091e-09	3.90139e-09	3.98973e-09	3.98734e-09	6.40074e-07	2.44965e-07	2.19431e-07	3.68156e-07	1.04976e-07	4.76262e-08	1.17822e-07	9.01413e-08	2.41807e-09	7.28502e-08	7.75846e-08	5.0951e-08	3.70363e-08	2.7722e-09	2.88687e-09	1.42318e-08	1.43911e-06	1.57909e-06	1.47345e-06	1.27847e-06	1.31659e-06	1.41734e-06
Betamethasone dipropionate	2.39	level2			505.254	459.4	POS	C28H37FO7	HMDB0249160				Lipids and lipid-like molecules	Steroids and steroid derivatives	Pregnane steroids	CIWBQSYVNNPZIQ-UHFFFAOYSA-N	9.673e-07	3.05849e-07	2.91763e-07	5.21638e-07	2.06067e-09	5.24978e-06	3.99641e-06	3.08275e-06	1.97104e-08	5.24931e-06	2.13904e-06	2.46935e-06	2.41807e-09	4.67749e-06	6.2509e-06	3.6436e-06	5.80574e-07	2.53525e-06	2.3523e-06	1.82271e-06	9.92191e-07	4.5815e-10	9.77249e-07	2.44873e-08	9.83234e-07	5.95524e-07
6.beta.-Testosterone enanthate	2.38	level2			417.3	425.5	POS	C26H40O4					Lipids and lipid-like molecules	Steroids and steroid derivatives	Steroid esters	CJYZRMYXYMXOKS-RTBGAKBOSA-N	4.07091e-09	3.90139e-09	3.98973e-09	3.98734e-09	8.63108e-08	5.8364e-08	5.20113e-08	6.55621e-08	2.63351e-08	2.42835e-07	3.1341e-08	1.0017e-07	3.89425e-07	1.33289e-07	1.89898e-07	2.37537e-07	2.79653e-08	1.58402e-08	2.88687e-09	1.55641e-08	5.33031e-06	6.94875e-06	5.3127e-06	7.49498e-06	5.56128e-06	6.1296e-06
Serine-Cholic Acid	2.38	level2			496.327	392.8	POS	C27H45NO7	HMDB0242388				Lipids and lipid-like molecules	Steroids and steroid derivatives	Bile acids, alcohols and derivatives	LLEBFOGPKXFKIL-UHFFFAOYSA-N	4.07091e-09	3.90139e-09	3.98973e-09	3.98734e-09	1.19418e-07	4.33186e-08	1.55223e-08	5.94198e-08	3.11068e-08	7.3121e-08	2.16267e-09	3.54635e-08	7.74611e-08	2.64946e-09	1.8362e-08	3.28242e-08	2.54721e-09	5.71214e-08	1.59604e-08	2.52097e-08	6.97143e-07	6.83598e-07	6.29916e-07	7.33218e-07	6.04443e-07	6.69663e-07
Prednisolone 21-acetate	2.38	level2			403.216	385.7	POS	C23H30O6			52-21-1		Lipids and lipid-like molecules	Steroids and steroid derivatives	Pregnane steroids	LRJOMUJRLNCICJ-JZYPGELDSA-N	4.07091e-09	3.90139e-09	3.98973e-09	3.98734e-09	9.56221e-07	3.02359e-07	2.84715e-07	5.14432e-07	2.14515e-09	4.73229e-07	9.72364e-07	4.82579e-07	2.41807e-09	3.93331e-07	1.3213e-07	1.7596e-07	7.45109e-08	3.55838e-07	2.2542e-07	2.1859e-07	1.13852e-06	1.11048e-06	1.18756e-06	1.22118e-06	1.10538e-06	1.15262e-06
N-Demethylmifepristone	2.37	level2			416.262	398.5	POS	C28H33NO2			104004-96-8		Lipids and lipid-like molecules	Steroids and steroid derivatives	Oxosteroids	IBLXOBHABOVXDY-WKWWZUSTSA-N	3.43582e-06	2.05007e-06	1.35687e-06	2.28092e-06	9.05527e-06	1.05388e-05	1.17061e-05	1.04334e-05	2.82483e-06	1.47057e-05	1.10825e-05	9.53767e-06	2.22073e-06	7.63746e-06	7.69389e-06	5.85069e-06	2.54721e-09	2.24175e-06	2.67305e-06	1.63911e-06	4.46596e-07	1.13972e-06	4.61441e-07	6.3336e-08	1.25358e-06	6.72934e-07
Corchoroside_A	2.37	level2			535.288	364.4	POS	C29H42O9	HMDB0033846		508-76-9		Lipids and lipid-like molecules	Steroids and steroid derivatives	Steroid lactones	QBILRDAMJUPXCX-UHFFFAOYSA-N	2.38135e-07	1.54602e-06	1.69601e-06	1.16005e-06	2.06067e-09	6.23925e-07	4.7659e-07	3.67525e-07	2.14515e-09	7.68123e-07	8.76708e-07	5.48992e-07	2.41807e-09	2.33451e-07	1.93865e-07	1.43245e-07	2.54721e-09	1.45496e-07	2.88687e-09	5.03099e-08	1.21823e-07	2.91227e-08	1.82621e-07	5.67988e-08	8.5792e-08	9.52313e-08
Drostanolone propionate	2.36	level2			361.273	479.4	POS	C23H36O3			521-12-0		Lipids and lipid-like molecules	Steroids and steroid derivatives	Steroid esters	NOTIQUSPUUHHEH-UXOVVSIBSA-N	3.06499e-06	4.95277e-06	2.12651e-06	3.38142e-06	8.71292e-06	4.32134e-07	3.65372e-07	3.17014e-06	6.71282e-06	2.60728e-06	4.60993e-07	3.26036e-06	7.80673e-06	1.30703e-06	1.07472e-06	3.39616e-06	1.04399e-05	7.47401e-07	6.16152e-07	3.93449e-06	1.67776e-07	1.34928e-06	3.64276e-07	1.37135e-06	3.60836e-07	7.22703e-07
Deoxycorticosterone acetate	2.35	level2			373.235	444.5	POS	C23H32O4			56-47-3		Lipids and lipid-like molecules	Steroids and steroid derivatives	Pregnane steroids	VPGRYOFKCNULNK-ACXQXYJUSA-N	4.07091e-09	3.90139e-09	3.98973e-09	3.98734e-09	4.74956e-08	1.15944e-08	1.12111e-08	2.34337e-08	1.30983e-07	3.55392e-08	2.3576e-08	6.33661e-08	2.88812e-07	1.60168e-08	2.17425e-08	1.08857e-07	6.04041e-07	7.0684e-07	5.88254e-07	6.33045e-07	9.47906e-07	1.30097e-06	1.04108e-06	1.42189e-06	1.04593e-06	1.15156e-06
5.alpha.-Pregnan-17-ol-3,20-dione	2.34	level2			333.243	426.1	POS	C21H32O3			570-59-2		Lipids and lipid-like molecules	Steroids and steroid derivatives	Pregnane steroids	UUOHXXXJRQGPLC-JJFNZWTKSA-N	4.07091e-09	3.90139e-09	3.98973e-09	3.98734e-09	3.33996e-07	1.64212e-07	2.00271e-07	2.32826e-07	1.74715e-07	2.13948e-07	1.30993e-07	1.73219e-07	5.64561e-07	2.27302e-07	1.16539e-07	3.028e-07	1.01877e-06	3.00892e-07	3.59646e-07	5.59769e-07	1.29696e-06	1.23563e-06	1.22336e-06	1.3246e-06	1.27505e-06	1.27112e-06
Androstan-3-ol-17-one 3-glucuronide	2.34	level2			465.25	403.2	NEG	C25H38O8	HMDB0004484		3602-09-3	C11136	Lipids and lipid-like molecules	Steroids and steroid derivatives	Steroidal glycosides	VFUIRAVTUVCQTF-SDHZCXLISA-N	2.62847e-09	2.71441e-09	2.75503e-09	2.6993e-09	6.96754e-07	7.40733e-07	7.7392e-07	7.37136e-07	1.71225e-06	1.07731e-06	8.18033e-07	1.20253e-06	9.99298e-06	1.09828e-06	1.40409e-06	4.16512e-06	3.50059e-07	2.63559e-06	2.34765e-06	1.77777e-06	7.31474e-06	2.84904e-05	7.2697e-06	3.04863e-05	7.78863e-06	1.62699e-05
20-Oxopregn-16-en-3-yl 6-deoxy-.alpha.-L-mannopyranosyl-(1->4)-[.beta.-D-glucopyranosyl-(1->2)]-.beta.-D-glucopyranoside	2.34	level2			785.397	330.8	NEG	C39H62O16					Lipids and lipid-like molecules	Steroids and steroid derivatives	Steroidal glycosides	BMYRBNMVIYYGDC-UDTVTKPGSA-N	4.353e-05	3.38877e-05	3.39917e-05	3.71365e-05	4.61268e-08	6.58014e-08	3.05777e-07	1.39235e-07	2.38457e-09	3.21945e-09	1.49228e-07	5.16106e-08	2.3053e-09	2.78932e-08	1.66203e-07	6.54672e-08	2.40834e-09	3.20357e-09	3.62537e-09	3.07909e-09	8.5081e-07	5.831e-07	6.29039e-07	5.96733e-07	6.90683e-07	6.70073e-07
Cyclopamine	2.33	level2			434.299	355.9	POS	C27H41NO2	HMDB0250664				Lipids and lipid-like molecules	Steroids and steroid derivatives	Steroidal alkaloids	QASFUMOKHFSJGL-UHFFFAOYSA-N	1.06193e-05	4.55033e-06	7.76576e-06	7.64512e-06	2.06067e-09	2.47351e-09	3.49326e-07	1.17953e-07	2.14515e-09	5.36098e-08	5.42604e-08	3.66718e-08	3.58574e-08	2.64946e-09	3.88835e-08	2.57968e-08	2.54721e-09	2.7722e-09	2.09704e-08	8.76327e-09	2.81389e-07	3.43319e-07	5.68691e-07	3.66026e-07	4.51711e-07	4.02227e-07
Chinenoside_I	2.33	level2			1037.51	516.3	POS	C49H80O23	HMDB0031748		123941-66-2		Lipids and lipid-like molecules	Steroids and steroid derivatives	Steroidal glycosides	JLPOKVNPMNEDMF-UHFFFAOYSA-N	4.07091e-09	5.40874e-07	6.01616e-07	3.82187e-07	2.06067e-09	9.41511e-07	3.67528e-06	1.53962e-06	2.14515e-09	4.8527e-06	2.32634e-06	2.39373e-06	2.41807e-09	6.55777e-06	7.11156e-07	2.42378e-06	2.54721e-09	2.17733e-06	1.44609e-06	1.20866e-06	1.1258e-06	4.5815e-10	1.22121e-06	4.67573e-10	1.21009e-06	7.11603e-07
Sterol	2.33	level2			249.221	36.3	POS	C17H28O	HMDB0060512			C00370	Lipids and lipid-like molecules	Steroids and steroid derivatives	Hydroxysteroids	FPXSXMFOYWRHDX-UHFFFAOYSA-N	4.07091e-09	3.90139e-09	3.98973e-09	3.98734e-09	4.57472e-06	3.06018e-06	3.2144e-06	3.61643e-06	6.36953e-06	1.96752e-06	2.01218e-06	3.44974e-06	4.32107e-06	5.58511e-06	2.801e-07	3.39542e-06	7.47843e-07	3.2778e-07	5.12226e-07	5.29283e-07	7.96729e-06	4.58717e-06	7.85682e-06	4.19194e-06	8.37314e-06	6.59527e-06
19-Norandrosterone glucuronide	2.32	level2			451.235	322.3	NEG	C24H36O8			294213-86-8		Lipids and lipid-like molecules	Steroids and steroid derivatives	Steroidal glycosides	JGNAYBFRYHOLMC-LFFCILJBSA-N	2.62847e-09	2.71441e-09	2.75503e-09	2.6993e-09	6.8451e-07	1.02778e-07	6.13849e-07	4.67046e-07	4.65377e-07	2.88922e-08	1.74435e-07	2.22901e-07	9.3061e-07	2.44002e-08	1.28513e-07	3.61174e-07	4.78714e-07	3.20357e-09	3.62537e-09	1.61847e-07	5.18367e-06	3.53758e-06	5.12409e-06	4.21724e-06	5.48422e-06	4.70936e-06
Dexamethasone	2.32	level2			393.205	476.4	POS	C22H29FO5	HMDB0015364		50-02-2	C15643	Lipids and lipid-like molecules	Steroids and steroid derivatives	Hydroxysteroids	UREBDLICKHMUKA-CXSFZGCWSA-N	4.07091e-09	3.90139e-09	3.98973e-09	3.98734e-09	6.79307e-08	2.75477e-07	3.00759e-07	2.14722e-07	3.78883e-08	1.74073e-07	2.6573e-07	1.5923e-07	2.93261e-07	1.20275e-07	2.78194e-07	2.30577e-07	2.54721e-09	1.07329e-07	1.24993e-07	7.82897e-08	4.92542e-08	1.17573e-07	5.87859e-08	1.22468e-07	7.62923e-08	8.48747e-08
Clobetasol propionate	2.31	level2			467.201	378.1	POS	C25H32ClFO5			25122-46-7		Lipids and lipid-like molecules	Steroids and steroid derivatives	Pregnane steroids	CBGUOGMQLZIXBE-XGQKBEPLSA-N	1.57935e-05	1.10297e-05	1.04449e-05	1.24227e-05	1.71735e-07	1.13143e-08	2.47562e-09	6.18415e-08	2.11374e-07	2.70684e-09	2.16267e-09	7.20813e-08	1.93358e-07	2.64946e-09	1.60327e-08	7.06802e-08	4.85807e-07	2.7722e-09	2.88687e-09	1.63822e-07	6.88387e-07	5.96286e-07	1.1108e-06	1.2611e-06	1.03792e-06	9.38899e-07
17-Hydroxycalactin	2.31	level2			549.268	326.4	POS	C29H40O10					Lipids and lipid-like molecules	Steroids and steroid derivatives	Steroid lactones	ZROMRLOBUYCHGL-HIFZTHFUSA-N	4.07091e-09	3.29472e-06	3.98973e-09	1.10093e-06	6.58503e-07	3.75606e-07	3.67646e-07	4.67252e-07	8.24563e-07	4.83733e-07	2.46642e-07	5.18313e-07	1.14149e-06	4.17478e-07	4.39376e-07	6.66114e-07	1.28348e-06	5.06611e-07	6.17503e-07	8.02532e-07	8.84723e-07	6.16272e-07	7.33566e-07	7.50156e-07	6.95337e-07	7.36011e-07
Beclomethasone	2.31	level2			409.183	312	POS	C22H29ClO5			4419-39-0		Lipids and lipid-like molecules	Steroids and steroid derivatives	Hydroxysteroids	NBMKJKDGKREAPL-DVTGEIKXSA-N	4.07091e-09	3.90139e-09	3.98973e-09	3.98734e-09	7.84243e-07	2.25882e-07	2.45594e-07	4.18573e-07	3.33777e-07	2.72015e-07	1.42328e-07	2.49374e-07	3.35472e-07	8.44432e-08	6.09412e-08	1.60286e-07	2.54721e-09	2.75171e-08	4.19102e-08	2.39915e-08	1.11775e-06	1.57613e-06	9.83645e-07	1.41455e-06	1.09789e-06	1.23799e-06
Cucurbitacin_D	2.31	level2			517.31	391.2	POS	C30H44O7	HMDB0034695		3877-86-9	C08796	Lipids and lipid-like molecules	Steroids and steroid derivatives	Cucurbitacins	SRPHMISUTWFFKJ-VAWYXSNFSA-N	4.07091e-09	3.90139e-09	3.98973e-09	3.98734e-09	7.74052e-08	3.61151e-06	2.75905e-06	2.14932e-06	2.14515e-09	2.97849e-06	3.22842e-06	2.06968e-06	2.41807e-09	2.32466e-06	3.52078e-06	1.94929e-06	2.54721e-09	6.12117e-07	4.47165e-07	3.53943e-07	6.55337e-07	4.5815e-10	6.53611e-07	4.67573e-10	6.73313e-07	3.96637e-07
7.alpha.,17.alpha.-Dimethyl-5.beta.-androstane-3.alpha.,17.beta.-diol glucuronide	2.3	level2			495.297	403.7	NEG	C27H44O8					Lipids and lipid-like molecules	Steroids and steroid derivatives	Steroidal glycosides	PCMAVZDVKFXHRU-JAOKJGKVSA-N	2.62847e-09	2.71441e-09	2.75503e-09	2.6993e-09	2.3162e-07	3.48766e-09	3.67106e-09	7.9593e-08	3.60448e-07	3.21945e-09	2.87604e-08	1.30809e-07	7.38555e-07	5.53709e-08	1.17022e-07	3.03649e-07	3.90667e-07	7.44205e-07	2.38237e-07	4.57703e-07	9.69222e-06	1.08257e-06	6.85032e-07	1.16807e-06	7.47062e-07	2.67499e-06
Hellebrigenin-3-O-.beta.-glucoside	2.3	level2			577.264	310.4	NEG	C30H42O11			72947-90-1		Lipids and lipid-like molecules	Steroids and steroid derivatives	Steroid lactones	AXUYMUBJXHVZEL-DBOUUHTQSA-N	2.62847e-09	0.000195708	0.000217121	0.000137611	1.53136e-07	2.7837e-07	1.21696e-07	1.84401e-07	1.89349e-07	3.21945e-09	2.68565e-07	1.53711e-07	2.3053e-09	9.52264e-08	5.12065e-08	4.95794e-08	2.40834e-09	3.20357e-09	1.53275e-07	5.29623e-08	5.93408e-06	1.12817e-05	6.69202e-06	1.20568e-05	6.97451e-06	8.58782e-06
14,16,17,20-Tetrahydroxy-1,26-dioxo-22,26-epoxyergosta-5,24-dien-3-yl .beta.-D-glucopyranoside	2.3	level2			665.319	240.4	NEG	C34H50O13					Lipids and lipid-like molecules	Steroids and steroid derivatives	Steroid lactones	QLKQJUIECAKTFH-VJBKUOPBSA-N	2.62847e-09	2.71441e-09	6.26053e-07	2.10465e-07	1.45945e-06	2.04181e-06	1.71468e-06	1.73865e-06	5.76177e-07	2.86103e-06	1.82346e-06	1.75356e-06	5.24085e-07	1.18398e-06	1.57206e-06	1.09337e-06	1.46632e-07	2.79856e-07	3.21808e-07	2.49432e-07	2.14554e-05	1.50169e-05	1.99904e-05	1.56743e-05	1.95785e-05	1.83431e-05
Hydrocortisone 21-hemisuccinate	2.29	level2			463.233	340.1	POS	C25H34O8			2203-97-6		Lipids and lipid-like molecules	Steroids and steroid derivatives	Pregnane steroids	VWQWXZAWFPZJDA-CGVGKPPMSA-N	4.07091e-09	3.90139e-09	3.98973e-09	3.98734e-09	8.37617e-08	2.47351e-09	8.05883e-08	5.56079e-08	4.53277e-08	6.71216e-08	1.97889e-08	4.40794e-08	9.17061e-08	8.32935e-08	5.29912e-08	7.5997e-08	1.04734e-07	6.32819e-08	3.86836e-08	6.88997e-08	9.76215e-07	4.64114e-07	1.22008e-06	5.29886e-07	1.34847e-06	9.07753e-07
K-Strophanthin-ss	2.29	level2			709.345	320.5	NEG	C36H54O14			560-53-2		Lipids and lipid-like molecules	Steroids and steroid derivatives	Steroid lactones	FHIREUBIEIPPMC-RVFDZQFKSA-N	2.62847e-09	3.25405e-05	2.75795e-05	2.00409e-05	2.50953e-09	3.06971e-07	1.194e-07	1.4296e-07	2.38457e-09	4.16605e-08	2.20171e-07	8.80719e-08	2.3053e-09	3.71997e-08	2.09598e-07	8.30344e-08	2.40834e-09	5.93442e-08	3.62537e-09	2.17926e-08	1.17817e-06	1.52251e-06	1.37725e-06	1.04649e-06	1.44851e-06	1.31458e-06
26-(2-Glucosyl-6-acetylglucosyl]-1,3,11,22-tetrahydroxyergosta-5,24-dien-26-oate	2.29	level2			843.439	511.3	POS	C42H66O17	HMDB0040406		155510-76-2		Lipids and lipid-like molecules	Steroids and steroid derivatives	Steroidal glycosides	CRRPFFTZRFACDM-ZCXUNETKSA-N	4.18405e-08	1.36661e-07	1.26221e-07	1.01574e-07	1.65898e-08	3.43389e-07	8.52207e-07	4.04062e-07	2.14515e-09	9.67999e-07	4.42064e-07	4.70736e-07	2.41807e-09	7.66719e-07	1.36016e-06	7.09764e-07	2.54721e-09	4.87596e-07	3.9487e-07	2.95004e-07	2.17274e-07	4.5815e-10	2.79404e-07	4.67573e-10	2.15056e-07	1.42532e-07
Ampeloside_Bs1	2.29	level2			935.49	489.6	POS	C45H74O20	HMDB0031364		118524-12-2		Lipids and lipid-like molecules	Steroids and steroid derivatives	Steroidal glycosides	OBNCZXYHSIJOME-UHFFFAOYSA-N	4.07091e-09	3.90139e-09	3.69907e-08	1.49877e-08	2.06067e-09	1.08005e-06	9.25801e-07	6.69305e-07	2.14515e-09	1.64468e-06	1.00788e-06	8.84901e-07	2.41807e-09	7.43195e-07	9.87289e-07	5.77634e-07	2.54721e-09	1.66991e-07	1.41113e-07	1.0355e-07	8.03111e-08	4.5815e-10	3.47055e-08	4.67573e-10	4.96116e-08	3.31108e-08
1alpha,3beta,22R-Trihydroxyergosta-5,24E-dien-26-oic_acid_3-O-b-D-glucoside_26-O-b-D-glucosyl_ester	2.29	level2			785.428	422.9	POS	C40H64O15	HMDB0040398		155510-72-8		Lipids and lipid-like molecules	Steroids and steroid derivatives	Steroidal glycosides	JPXWUHUTNQDPDE-ZCXUNETKSA-N	1.40888e-06	3.90139e-09	3.98973e-09	4.72257e-07	2.06067e-09	3.8636e-06	2.9005e-06	2.25539e-06	2.24966e-06	2.0158e-06	1.83366e-06	2.03304e-06	2.05117e-06	1.92156e-06	1.78064e-06	1.91779e-06	1.26973e-08	4.52424e-07	3.63937e-07	2.76353e-07	5.24359e-07	4.15328e-07	5.84827e-07	4.79868e-07	6.07821e-07	5.22441e-07
Timosaponin A1	2.29	level2			601.369	266.5	POS	C33H54O8	HMDB0030046		14835-43-9	C08886	Lipids and lipid-like molecules	Steroids and steroid derivatives	Steroidal glycosides	ZNEIIZNXGCIAAL-UHFFFAOYSA-N	2.01334e-05	1.90558e-05	1.6287e-05	1.84921e-05	3.78212e-08	2.47351e-09	2.47562e-09	1.42568e-08	3.59837e-08	2.70684e-09	2.16267e-09	1.36177e-08	2.41807e-09	2.64946e-09	2.57783e-09	2.54845e-09	2.54721e-09	2.7722e-09	2.88687e-09	2.73543e-09	5.02943e-07	5.41739e-07	6.89246e-07	3.26574e-07	1.0025e-06	6.12601e-07
Methylprednisolone succinate	2.27	level2			475.228	400.4	POS	C26H34O8			2921-57-5		Lipids and lipid-like molecules	Steroids and steroid derivatives	Pregnane steroids	IMBXEJJVJRTNOW-XYMSELFBSA-N	2.34572e-05	1.03089e-05	1.10029e-05	1.4923e-05	2.06067e-09	2.23582e-08	2.47562e-09	8.96481e-09	2.63725e-08	1.43874e-08	1.40356e-08	1.82652e-08	8.40449e-08	2.64946e-09	2.57783e-09	2.97574e-08	2.54721e-09	2.7722e-09	2.88687e-09	2.73543e-09	2.71607e-06	3.47256e-06	2.89348e-06	3.54107e-06	2.97007e-06	3.11865e-06
21-Carboxylic acid triamcinolone acetonide	2.27	level2			447.184	208.3	NEG	C24H29FO7			53962-41-7		Lipids and lipid-like molecules	Steroids and steroid derivatives	Pregnane steroids	WSNWGUDQZFLDGP-DGGKRYAMSA-N	2.62847e-09	2.71441e-09	2.75503e-09	2.6993e-09	2.50953e-09	8.05654e-07	7.20864e-07	5.09676e-07	2.38457e-09	4.93103e-07	7.39375e-07	4.11621e-07	7.99757e-08	5.20671e-07	4.81451e-07	3.60699e-07	3.45166e-07	1.43485e-07	1.76794e-07	2.21815e-07	3.68796e-07	6.36937e-07	4.57044e-07	6.11528e-07	1.63091e-07	4.47479e-07
(R)-4-((7R,8S,9S,10R,13R,14S,17R)-7-hydroxy-10,13-dimethyl-3-oxo-2,3,6,7,8,9,10,11,12,13,14,15,16,17-tetradecahydro-1H-cyclopenta[a]phenanthren-17-yl)pentanoic acid	2.27	level2			389.269	522.9	POS	C24H36O4	HMDB0062744		14772-95-3		Lipids and lipid-like molecules	Steroids and steroid derivatives	Bile acids, alcohols and derivatives	CFLVYJJIZHNITM-NLXMLWGDSA-N	4.31005e-06	8.67321e-07	5.26727e-07	1.90136e-06	1.9778e-05	1.37357e-05	1.51007e-05	1.62048e-05	1.58465e-05	1.38606e-05	6.11868e-06	1.19419e-05	1.75059e-05	9.69467e-06	1.67145e-05	1.46383e-05	2.55547e-05	2.11122e-05	2.44269e-05	2.36979e-05	2.9562e-06	3.35217e-06	3.02608e-06	2.16038e-06	2.82983e-06	2.86493e-06
Clobetasol	2.27	level2			411.173	202.8	POS	C22H28ClFO4	HMDB0015148		25122-46-7		Lipids and lipid-like molecules	Steroids and steroid derivatives	Pregnane steroids	FCSHDIVRCWTZOX-DVTGEIKXSA-N	4.07091e-09	3.90139e-09	3.98973e-09	3.98734e-09	1.37182e-06	4.72634e-07	4.85953e-07	7.76803e-07	2.08075e-06	1.08501e-06	2.75948e-07	1.14724e-06	2.77485e-06	3.2854e-06	1.07891e-06	2.37972e-06	6.04938e-07	2.06813e-07	6.57579e-08	2.92503e-07	1.95867e-05	1.96768e-05	1.95731e-05	2.09608e-05	1.93532e-05	1.98301e-05
calcitetrol	2.27	level2			433.332	52	POS	C27H44O4	HMDB0006228		56142-94-0		Lipids and lipid-like molecules	Steroids and steroid derivatives	Vitamin D and derivatives	WFZKUWGUJVKMHC-UKBUZQLGSA-N	4.07091e-09	3.90139e-09	9.33315e-06	3.11371e-06	2.06067e-09	5.06948e-07	1.79457e-07	2.29488e-07	2.14515e-09	2.4748e-06	2.22472e-07	8.99804e-07	1.84379e-07	9.36576e-07	1.53303e-06	8.84663e-07	2.54721e-09	8.28437e-08	4.54657e-08	4.36189e-08	1.62295e-06	2.16554e-07	1.62705e-06	2.88725e-07	1.72522e-06	1.0961e-06
(17Z)-16-(Acetyloxy)-6-hydroxy-4,8,14-trimethyl-3,7-dioxo-18-norcholesta-17,24-dien-21-oic acid	2.26	level2			527.298	507.1	NEG	C31H44O7					Lipids and lipid-like molecules	Steroids and steroid derivatives	Steroid esters	UBJNORSUSWIGIG-CLCOLTQESA-N	2.62847e-09	2.71441e-09	2.75503e-09	2.6993e-09	2.97289e-07	1.01489e-06	1.13148e-06	8.14551e-07	1.07082e-07	6.10348e-07	9.06848e-07	5.41426e-07	2.86213e-07	3.71811e-07	4.63338e-07	3.73787e-07	1.92436e-07	1.27476e-06	1.36388e-06	9.43692e-07	7.11572e-09	1.01618e-07	3.46915e-09	5.16582e-08	1.004e-08	3.47802e-08
Andrastin A	2.26	level2			487.269	263.6	POS	C28H38O7			174232-42-9		Lipids and lipid-like molecules	Steroids and steroid derivatives	Steroid esters	GRBXNADBNJGZRK-GJEDHNSHSA-N	5.35733e-06	4.33899e-06	5.64143e-06	5.11258e-06	2.06067e-09	1.66851e-06	1.42849e-06	1.03302e-06	2.14515e-09	1.93895e-06	1.68981e-06	1.2103e-06	3.64989e-06	1.37669e-06	1.60361e-06	2.21006e-06	1.74352e-06	3.99592e-07	7.45796e-07	9.62968e-07	6.54445e-07	1.82215e-06	5.98533e-07	2.08672e-06	2.25252e-07	1.07742e-06
Chenodeoxycholic acid 24-acyl-.beta.-D-glucuronide	2.26	level2			567.317	360.8	NEG	C30H48O10			208038-27-1		Lipids and lipid-like molecules	Steroids and steroid derivatives	Steroidal glycosides	ZTJBLIAPAIPNJE-BWGRGVIUSA-N	4.67216e-06	3.38744e-06	2.98813e-06	3.68258e-06	2.50953e-09	3.48766e-09	3.67106e-09	3.22275e-09	2.38457e-09	3.21945e-09	3.18198e-09	2.92867e-09	2.3053e-09	3.23049e-09	3.36509e-09	2.96696e-09	2.40834e-09	3.20357e-09	3.62537e-09	3.07909e-09	1.65431e-08	8.9427e-08	3.91106e-08	8.38233e-08	6.19571e-08	5.81722e-08
Cholesta-4,6-dien-3-one	2.26	level2			383.331	24.3	POS	C27H42O	HMDB0002394		566-93-8		Lipids and lipid-like molecules	Steroids and steroid derivatives	Cholestane steroids	XIWMRKFKSRYSIJ-GYKMGIIDSA-N	4.07091e-09	2.31895e-07	2.73268e-07	1.69745e-07	6.50059e-06	8.61012e-06	8.27687e-06	7.79586e-06	1.11569e-05	1.78744e-05	6.45898e-06	1.18301e-05	1.01129e-05	1.03916e-05	1.1555e-05	1.06865e-05	1.67314e-05	2.66299e-05	2.94882e-05	2.42832e-05	7.61498e-07	3.08486e-07	9.96016e-07	2.78474e-07	7.42932e-07	6.17481e-07
Fluoromethalone	2.26	level2			388.101	454.9	POS	C22H29FO4	HMDB0014469		426-13-1		Lipids and lipid-like molecules	Steroids and steroid derivatives	Pregnane steroids	FAOZLTXFLGPHNG-KNAQIMQKSA-N	4.07091e-09	2.30088e-06	1.09578e-06	1.13358e-06	2.06067e-09	1.83658e-08	1.84493e-08	1.29586e-08	2.14515e-09	2.70684e-09	2.16267e-09	2.33822e-09	2.41807e-09	1.88157e-08	2.57783e-09	7.9372e-09	2.54721e-09	1.83485e-08	1.66447e-08	1.25135e-08	6.95597e-08	1.06593e-07	1.17098e-07	1.03208e-07	3.61815e-07	1.51655e-07
Fludrocortisone	2.26	level2			423.216	438.7	POS	C23H31FO6	HMDB0014825		127-31-1	C07004	Lipids and lipid-like molecules	Steroids and steroid derivatives	Hydroxysteroids	AAXVEMMRQDVLJB-BULBTXNYSA-N	4.07091e-09	3.90139e-09	3.98973e-09	3.98734e-09	2.09565e-07	1.01191e-07	1.53624e-07	1.54793e-07	7.18581e-07	4.10829e-07	1.0419e-07	4.112e-07	3.56442e-06	1.82134e-06	1.32937e-06	2.23838e-06	6.11535e-08	2.88355e-07	1.03414e-07	1.50974e-07	1.92385e-05	8.68608e-06	1.94104e-05	2.23167e-05	1.91646e-05	1.77632e-05
Stigmastadienone	2.25	level2			411.362	535.1	POS	C29H46O			20817-72-5		Lipids and lipid-like molecules	Steroids and steroid derivatives	Stigmastanes and derivatives	MKGZDUKUQPPHFM-DPZQRLQDSA-N	3.56397e-06	5.21158e-07	8.03164e-07	1.62943e-06	4.35023e-07	3.20543e-08	2.59504e-07	2.42194e-07	3.87251e-07	1.22622e-07	1.80002e-08	1.75958e-07	9.88178e-07	7.87038e-08	9.51818e-08	3.87354e-07	2.54721e-09	2.7722e-09	2.88687e-09	2.73543e-09	3.33382e-07	4.51538e-07	2.64983e-07	2.70073e-07	3.26557e-07	3.29306e-07
1-Methylene-5.alpha.-androstan-3.alpha.-ol-17-one glucuronide	2.25	level2			477.247	501.7	NEG	C26H38O8			362511-41-9		Lipids and lipid-like molecules	Steroids and steroid derivatives	Steroidal glycosides	NEROJAIFUVJKBJ-HNRYTPJASA-N	5.33792e-07	4.81393e-08	2.75503e-09	1.94895e-07	2.50953e-09	1.74005e-07	1.48955e-07	1.0849e-07	2.38457e-09	6.73975e-07	2.39512e-07	3.0529e-07	2.3053e-09	2.50216e-07	3.07577e-07	1.86699e-07	6.9948e-07	2.39029e-07	4.62691e-07	4.67066e-07	2.06419e-08	2.98439e-07	1.98688e-08	2.64986e-07	2.2226e-08	1.25232e-07
3-O-Benzyl-16-O-tert-butoxycarbonyl-16.alpha.-hydroxyestrone	2.25	level2			461.266	468.9	POS	C30H36O4					Lipids and lipid-like molecules	Steroids and steroid derivatives	Steroid esters	XWTNGNAPRAWOOU-UKGKTARGSA-N	4.07091e-09	5.72597e-07	4.4669e-07	3.41119e-07	9.59426e-08	1.14257e-07	7.45517e-08	9.4917e-08	2.32453e-08	2.22792e-07	8.29643e-08	1.09667e-07	1.1625e-07	2.815e-07	1.785e-07	1.92083e-07	2.67756e-08	2.40359e-07	1.83745e-07	1.50293e-07	4.66101e-08	6.682e-09	4.10134e-08	4.02765e-08	8.56483e-10	2.70877e-08
Medroxyprogesterone 17-acetate	2.25	level2			387.253	389.5	POS	C24H34O4			71-58-9		Lipids and lipid-like molecules	Steroids and steroid derivatives	Pregnane steroids	PSGAAPLEWMOORI-PEINSRQWSA-N	5.07771e-05	3.70639e-05	3.68824e-05	4.15745e-05	2.19053e-08	2.47351e-09	2.47562e-09	8.95148e-09	2.55316e-08	3.18689e-08	2.16267e-09	1.98544e-08	2.41807e-09	3.47202e-08	2.57783e-09	1.32387e-08	2.54721e-09	1.02471e-07	9.28349e-08	6.59511e-08	1.64694e-06	2.11858e-06	2.17024e-06	2.38449e-06	1.57105e-06	1.97826e-06
Clobetasone butyrate	2.25	level2			479.199	277.8	POS	C26H32ClFO5			25122-57-0		Lipids and lipid-like molecules	Steroids and steroid derivatives	Pregnane steroids	FBRAWBYQGRLCEK-BENPUYBOSA-N	4.07091e-09	3.90139e-09	3.98973e-09	3.98734e-09	8.98045e-07	9.87374e-08	1.31026e-07	3.75936e-07	1.77318e-07	2.70684e-09	2.48252e-07	1.42759e-07	2.21252e-07	1.10699e-07	2.12827e-07	1.81593e-07	2.54721e-09	1.53509e-07	4.33178e-08	6.6458e-08	1.00059e-06	1.29755e-06	1.0584e-06	1.31617e-06	1.44641e-06	1.22382e-06
Chlormadinol acetate	2.25	level2			407.193	254.4	POS	C23H31ClO4			3114-44-1		Lipids and lipid-like molecules	Steroids and steroid derivatives	Pregnane steroids	QQEHDZXXCDSAFE-JBSAMAPISA-N	4.07091e-09	3.90139e-09	2.99054e-06	9.99503e-07	2.06067e-09	9.91026e-07	1.05262e-06	6.81903e-07	8.9601e-07	8.4375e-07	8.73185e-07	8.70982e-07	7.40135e-07	3.99025e-07	5.72894e-07	5.70684e-07	5.06922e-07	3.35164e-07	3.27528e-07	3.89871e-07	1.89384e-06	1.77268e-06	1.83488e-06	1.91814e-06	2.03401e-06	1.89071e-06
Norgestrel	2.25	level2			313.219	377.9	POS	C21H28O2	HMDB0014511		797-63-7	C08153	Lipids and lipid-like molecules	Steroids and steroid derivatives	Estrane steroids	WWYNJERNGUHSAO-XUDSTZEESA-N	4.07091e-09	2.15096e-05	1.61641e-05	1.25592e-05	5.52323e-06	4.77464e-07	4.46957e-07	2.14922e-06	6.40982e-06	7.14332e-07	5.18341e-07	2.5475e-06	1.59859e-07	7.46833e-07	7.83287e-07	5.63326e-07	6.15374e-06	3.1531e-07	4.66076e-07	2.31171e-06	9.1332e-07	8.16722e-07	8.68502e-07	7.40905e-07	8.71302e-07	8.4215e-07
Desonide	2.25	level2			417.228	345.9	POS	C24H32O6	HMDB0015389		638-94-8		Lipids and lipid-like molecules	Steroids and steroid derivatives	Hydroxysteroids	WBGKWQHBNHJJPZ-LECWWXJVSA-N	4.07091e-09	2.38104e-06	2.61188e-06	1.66566e-06	2.06067e-09	2.09008e-08	2.47562e-09	8.47902e-09	2.14515e-09	4.7245e-08	2.16267e-09	1.71843e-08	2.41807e-09	2.64946e-09	1.59172e-08	6.99489e-09	4.23446e-08	2.7722e-09	4.43104e-08	2.98091e-08	2.32543e-07	9.03403e-07	1.14214e-07	7.88186e-07	2.68107e-07	4.61291e-07
3-Hydroxystigmast-5-en-7-one	2.25	level2			429.377	193.4	POS	C29H48O2	HMDB0034422		2034-74-4		Lipids and lipid-like molecules	Steroids and steroid derivatives	Stigmastanes and derivatives	ICFXJOAKQGDRCT-UHFFFAOYSA-N	2.17886e-06	2.38028e-06	3.50533e-07	1.63656e-06	2.06067e-09	5.90571e-05	4.82335e-05	3.57643e-05	2.21935e-05	2.29388e-05	1.54307e-05	2.01877e-05	2.41807e-09	2.40176e-05	2.42835e-05	1.61012e-05	2.54721e-09	3.38058e-06	4.83153e-06	2.73822e-06	5.54765e-06	3.47926e-06	5.52584e-06	3.65171e-06	5.52243e-06	4.74538e-06
Fulvestrant	2.24	level2			607.323	487.8	POS	C32H47F5O3S			129453-61-8		Lipids and lipid-like molecules	Steroids and steroid derivatives	Estrane steroids	VWUXBMIQPBEWFH-WCCTWKNTSA-N	4.07091e-09	5.05779e-08	2.951e-08	2.8053e-08	3.3369e-07	5.29887e-06	4.69291e-06	3.44182e-06	3.78903e-07	6.43828e-06	2.9621e-06	3.25976e-06	4.26285e-07	4.82224e-06	4.51532e-06	3.25462e-06	5.06309e-08	3.38844e-06	2.41001e-06	1.94969e-06	1.06147e-06	7.07934e-09	1.17757e-06	1.88036e-08	1.18896e-06	6.90777e-07
h_118_4_hydroxytestosterone	2.24	level2			269.19	349.7	POS	C19H28O3	HMDB0003956		2141-17-5	C05291	Lipids and lipid-like molecules	Steroids and steroid derivatives	Androstane steroids	BQOIJSIMMIDHMO-XRJYYLNASA-N	4.07091e-09	3.90139e-09	3.98973e-09	3.98734e-09	6.67377e-07	2.15567e-07	3.1698e-07	3.99975e-07	6.76788e-07	3.3468e-07	9.39693e-08	3.68479e-07	4.74567e-07	4.70273e-07	3.10249e-07	4.18363e-07	1.10567e-06	4.04682e-07	3.31228e-07	6.13859e-07	6.23164e-06	9.07961e-06	6.38529e-06	9.72254e-06	7.08727e-06	7.70127e-06
Cinobufotalin	2.24	level2			459.231	443	POS	C26H34O7			1108-68-5		Lipids and lipid-like molecules	Steroids and steroid derivatives	Steroid lactones	KBKUJJFDSHBPPA-ZNCGZLKOSA-N	4.07091e-09	3.90139e-09	3.98973e-09	3.98734e-09	1.42456e-07	5.20222e-07	3.07502e-07	3.23393e-07	3.87517e-07	3.97098e-07	3.0444e-07	3.63018e-07	2.24742e-07	2.3965e-07	2.89631e-07	2.51341e-07	9.91573e-08	1.32069e-07	1.41993e-07	1.24406e-07	2.3308e-07	1.56647e-07	1.36855e-07	1.78886e-07	1.44713e-07	1.70036e-07
3-Hydroxystanozolol glucuronide	2.24	level2			521.286	400.4	POS	C27H40N2O8			361432-41-9		Lipids and lipid-like molecules	Steroids and steroid derivatives	Steroidal glycosides	MKNGATFAUPNAHP-XUSLDBASSA-N	4.07091e-09	9.96661e-06	7.69286e-06	5.88785e-06	2.87497e-06	5.16058e-06	4.02193e-06	4.01916e-06	1.10085e-06	3.25103e-06	3.99232e-06	2.7814e-06	6.42093e-07	3.27784e-06	3.4369e-06	2.45228e-06	2.00244e-08	8.66006e-07	1.64e-06	8.42009e-07	7.70728e-07	8.0761e-07	9.08323e-07	1.04234e-06	6.47601e-07	8.3532e-07
1,5,16-Trihydroxy-26-oxo-6,7:22,26-diepoxyergost-24-en-3-yl 4-O-(6-deoxyhexopyranosyl)hexopyranoside	2.24	level2			797.398	236	NEG	C40H62O16					Lipids and lipid-like molecules	Steroids and steroid derivatives	Steroid lactones	RMFJGKOCEQACGA-UHFFFAOYSA-N	7.14591e-05	4.40655e-05	5.32626e-05	5.62624e-05	2.50953e-09	3.48766e-09	3.67106e-09	3.22275e-09	2.38457e-09	3.21945e-09	3.18198e-09	2.92867e-09	2.3053e-09	3.23049e-09	3.36509e-09	2.96696e-09	2.40834e-09	3.20357e-09	3.62537e-09	3.07909e-09	1.08793e-06	1.15556e-06	1.10642e-06	1.29016e-06	9.84313e-07	1.12488e-06
17-Oxobetamethasone	2.24	level2			333.184	149.2	POS	C20H25FO3			3109-01-1		Lipids and lipid-like molecules	Steroids and steroid derivatives	Androstane steroids	IZLVPOBNINIXJM-BUMFJRDRSA-N	6.54606e-05	4.18664e-05	4.54779e-05	5.0935e-05	2.06067e-09	7.28683e-07	7.07904e-08	2.67178e-07	2.14515e-09	1.1869e-06	2.16267e-09	3.9707e-07	2.41807e-09	2.64946e-09	6.23054e-08	2.24576e-08	2.54721e-09	6.62664e-08	2.88687e-09	2.39002e-08	4.8414e-06	3.66774e-06	4.37417e-06	4.39577e-06	3.31499e-06	4.11881e-06
Prednicarbate	2.24	level2			489.249	454.5	POS	C27H36O8	HMDB0015262		73771-04-7		Lipids and lipid-like molecules	Steroids and steroid derivatives	Pregnane steroids	FNPXMHRZILFCKX-UHFFFAOYSA-N	1.08229e-06	1.38414e-06	1.63729e-06	1.3679e-06	1.17769e-06	4.28247e-06	3.16266e-06	2.87427e-06	2.74899e-07	2.68629e-06	2.59728e-06	1.85282e-06	1.71875e-07	2.93725e-06	2.9089e-06	2.00601e-06	3.05611e-08	6.40045e-07	5.69273e-07	4.13293e-07	7.07209e-07	1.17906e-07	8.16761e-07	1.37242e-07	8.01634e-07	5.1615e-07
Methyl 5-acetyloxy-6,10-dihydroxy-2,4b,7,7,10a,12a-hexamethyl-12-methylidene-1,4,8-trioxo-4a,5,6,6a,9,10,10b,11-octahydronaphtho[1,2-h]isochromene-2-carboxylate	2.23	level2			535.252	229.9	POS	C28H38O10			1265419-89-3		Lipids and lipid-like molecules	Steroids and steroid derivatives	Steroid lactones	BTGVTHAIJREEMO-UHFFFAOYSA-N	4.07091e-09	3.43168e-06	1.53132e-06	1.65569e-06	9.23796e-06	1.32558e-05	1.05933e-05	1.1029e-05	3.14752e-06	7.80813e-06	1.39506e-05	8.30208e-06	4.08274e-06	6.61125e-06	7.68825e-06	6.12742e-06	1.81011e-06	1.34949e-06	1.39979e-06	1.5198e-06	2.20599e-06	6.1125e-07	2.13229e-06	5.47881e-07	2.06107e-06	1.5117e-06
(R)-4-((3R,4R,5S,7R,8R,9S,10R,12S,13R,14S,17R)-3,4,7,12-tetrahydroxy-10,13-dimethylhexadecahydro-1H-cyclopenta[a]phenanthren-17-yl)pentanoic acid	2.23	level2			407.28	543.7	POS	C24H40O6	HMDB0000437		122742-19-2		Lipids and lipid-like molecules	Steroids and steroid derivatives	Bile acids, alcohols and derivatives	WGGZRKVUOFMQHM-HPJHAEAHSA-N	4.07091e-09	3.90139e-09	3.98973e-09	3.98734e-09	1.93275e-06	4.93429e-06	3.63279e-06	3.49994e-06	1.25522e-05	2.70684e-09	1.8744e-07	4.24744e-06	2.41807e-09	4.86531e-06	6.06297e-06	3.64356e-06	2.54721e-09	2.03865e-06	1.95553e-06	1.33224e-06	8.29147e-07	3.45328e-07	6.17011e-07	1.91524e-07	7.25071e-07	5.41616e-07
Sarsasapogenin_3-[4''-glucosyl-6''-arabinosylglucoside]	2.23	level2			873.474	448	POS	C44H72O17	HMDB0030233		181492-99-9		Lipids and lipid-like molecules	Steroids and steroid derivatives	Steroidal glycosides	ZUIQPSIQYROGAZ-UHFFFAOYSA-N	4.07091e-09	3.90139e-09	3.98973e-09	3.98734e-09	2.06067e-09	5.99771e-07	3.66887e-07	3.22906e-07	2.14515e-09	2.96546e-07	4.4903e-07	2.49241e-07	2.41807e-09	3.90893e-07	4.34924e-07	2.76078e-07	2.54721e-09	1.80466e-07	1.33736e-07	1.05583e-07	2.24732e-07	4.5815e-10	1.855e-07	4.67573e-10	1.58332e-07	1.13898e-07
Corticosterone 21-acetate	2.23	level2			389.237	368.1	POS	C23H32O5			1173-26-8		Lipids and lipid-like molecules	Steroids and steroid derivatives	Pregnane steroids	WKQCPUMQBMFPLC-ZWFCQKKLSA-N	4.07091e-09	3.90139e-09	3.98973e-09	3.98734e-09	2.05425e-06	2.73534e-07	2.94065e-07	8.73949e-07	1.45283e-06	2.33328e-07	2.81354e-07	6.55837e-07	1.93774e-06	1.21524e-07	1.50582e-07	7.36615e-07	1.90588e-07	1.17798e-08	2.88687e-09	6.84184e-08	2.52439e-05	1.63364e-05	2.56075e-05	1.69752e-05	2.43858e-05	2.17098e-05
Uzarigenin	2.21	level2			375.25	502.5	POS	C23H34O4			466-09-1		Lipids and lipid-like molecules	Steroids and steroid derivatives	Steroid lactones	XZTUSOXSLKTKJQ-CIXPXFMPSA-N	4.07091e-09	3.93531e-06	4.15468e-06	2.69802e-06	1.77125e-06	2.11076e-06	2.41691e-06	2.09964e-06	3.04885e-06	2.77218e-06	2.09785e-06	2.63963e-06	3.48513e-06	2.57328e-06	2.5063e-06	2.8549e-06	3.14137e-06	2.31595e-06	2.43369e-06	2.63034e-06	8.46082e-07	6.89373e-07	9.29062e-07	5.59026e-07	9.16783e-07	7.88065e-07
(3beta,23E)-3-Hydroxy-27-norcycloart-23-en-25-one	2.21	level2			427.361	193.6	POS	C29H46O2	HMDB0037382		132943-49-8		Lipids and lipid-like molecules	Steroids and steroid derivatives	Cycloartanols and derivatives	WNTCMDLOMSFFPE-VQHVLOKHSA-N	4.07091e-09	3.90139e-09	3.98973e-09	3.98734e-09	6.80953e-05	8.79616e-05	7.0124e-05	7.53936e-05	2.61466e-05	5.81351e-05	2.66182e-05	3.69666e-05	2.41807e-09	3.17534e-05	5.22868e-05	2.80142e-05	2.54721e-09	5.10957e-06	6.99789e-06	4.03667e-06	8.80901e-06	3.65379e-06	8.88286e-06	4.16904e-06	8.61886e-06	6.82671e-06
Ethynodiol_diacetate	2.21	level2			407.218	162.5	POS	C24H32O4	HMDB0014961		297-76-7	C12724	Lipids and lipid-like molecules	Steroids and steroid derivatives	Steroid esters	ONKUMRGIYFNPJW-KIEAKMPYSA-N	3.62552e-05	0.000170456	0.000109029	0.000105247	2.06067e-09	2.47351e-09	1.72562e-07	5.90322e-08	2.14515e-09	2.70684e-09	2.16267e-09	2.33822e-09	2.41807e-09	2.64946e-09	2.57783e-09	2.54845e-09	2.54721e-09	2.7722e-09	2.88687e-09	2.73543e-09	1.12972e-06	7.02933e-08	1.14749e-06	7.52893e-08	1.05957e-06	6.96472e-07
(3.beta.,8.Xi.,9.Xi.,14.Xi.)-Spirost-5-en-3-yl 4-O-(6-deoxy-.alpha.-L-mannopyranosyl)-.beta.-D-glucopyranoside	2.2	level2			723.429	413.9	POS	C39H62O12			19057-68-2		Lipids and lipid-like molecules	Steroids and steroid derivatives	Steroidal glycosides	ZUMDKMTZYHACBK-CLTJHJQCSA-N	4.07091e-09	3.90139e-09	3.98973e-09	3.98734e-09	5.1277e-08	4.62912e-08	2.47562e-09	3.33479e-08	2.14515e-09	2.70684e-09	1.07583e-08	5.20343e-09	2.41807e-09	3.99435e-08	3.93756e-08	2.72457e-08	2.54721e-09	1.92789e-07	3.05358e-07	1.66898e-07	4.41528e-08	7.38168e-08	1.6307e-08	7.15895e-08	7.87803e-08	5.69293e-08
Evodol	2.2	level2			485.183	400.4	POS	C26H28O9			22318-10-1		Lipids and lipid-like molecules	Steroids and steroid derivatives	Steroid lactones	SNGHLUWTFLYPMT-OEZBNQCDSA-N	2.92817e-06	1.49213e-05	1.86731e-05	1.21742e-05	2.81594e-08	2.47351e-09	2.47562e-09	1.10362e-08	6.72141e-08	2.70684e-09	2.16267e-09	2.40279e-08	6.88896e-07	2.64946e-09	2.57783e-09	2.31374e-07	9.46267e-08	2.7722e-09	2.88687e-09	3.34286e-08	1.68259e-06	3.02318e-07	7.3671e-07	2.45965e-07	5.21495e-07	6.97816e-07
21-Hydroxy-5.beta.-pregnane-3,11,20-trione	2.2	level2			347.226	283.2	POS	C21H30O4			10417-86-4		Lipids and lipid-like molecules	Steroids and steroid derivatives	Hydroxysteroids	ZDUVZJUTJOBJHS-XYEQKYNMSA-N	4.07091e-09	3.90139e-09	3.98973e-09	3.98734e-09	1.57091e-06	7.11374e-07	1.06503e-06	1.11577e-06	1.3046e-06	1.302e-06	7.02024e-07	1.10288e-06	1.70472e-06	5.54928e-07	3.04667e-07	8.54771e-07	3.98199e-07	3.38725e-07	3.16385e-07	3.51103e-07	0.000101799	7.38432e-05	0.000103803	7.60779e-05	9.47541e-05	9.00554e-05
(3a,5b)-24-oxo-24-[(2-sulfoethyl)amino]cholan-3-yl-b-D-Glucopyranosiduronic_acid	2.2	level2			660.332	438.1	POS	C32H53NO11S	HMDB0002429		99794-82-8		Lipids and lipid-like molecules	Steroids and steroid derivatives	Bile acids, alcohols and derivatives	YRKZDONPVFEWNN-CNEWWJQRSA-N	1.26262e-07	1.56633e-06	1.61098e-06	1.10119e-06	4.55354e-07	6.42168e-06	4.80781e-06	3.89495e-06	7.48327e-08	4.16951e-06	6.01546e-06	3.41993e-06	1.81239e-08	3.09782e-06	3.82709e-06	2.31434e-06	1.5055e-08	1.0075e-06	1.24936e-06	7.57306e-07	1.11798e-06	6.07692e-08	9.95753e-07	5.15351e-09	1.03411e-06	6.42753e-07
Isoeruboside_B	2.19	level2			1081.55	509.4	POS	C51H84O24	HMDB0029769		186545-52-8		Lipids and lipid-like molecules	Steroids and steroid derivatives	Steroidal glycosides	ZQEKBPUAGJKEQO-UHFFFAOYSA-N	4.07091e-09	1.04802e-07	2.19104e-07	1.09325e-07	2.06067e-09	5.34283e-08	4.4053e-08	3.31806e-08	2.14515e-09	6.22203e-07	4.81407e-07	3.68585e-07	2.41807e-09	6.1646e-07	6.22195e-07	4.13691e-07	2.54721e-09	1.78723e-07	1.4808e-07	1.09783e-07	2.31742e-07	4.5815e-10	2.55748e-07	4.67573e-10	2.26656e-07	1.43014e-07
Cyproterone acetate	2.19	level2			417.181	209.6	POS	C24H29ClO4			427-51-0		Lipids and lipid-like molecules	Steroids and steroid derivatives	Pregnane steroids	UWFYSQMTEOIJJG-FDTZYFLXSA-N	4.07091e-09	3.90139e-09	3.98973e-09	3.98734e-09	2.06067e-09	7.697e-07	2.06167e-07	3.25976e-07	3.13349e-07	5.55314e-07	7.10226e-07	5.26296e-07	1.33093e-08	1.47752e-07	2.10063e-07	1.23708e-07	2.54721e-09	9.83009e-08	1.02712e-07	6.78534e-08	1.84375e-06	2.0075e-06	1.88156e-06	2.27266e-06	2.0158e-06	2.00425e-06
Brassinolide	2.19	level2			481.348	207.9	POS	C28H48O6	HMDB0034081		72962-43-7	C11049	Lipids and lipid-like molecules	Steroids and steroid derivatives	Steroid lactones	IXVMHGVQKLDRKH-QHBHMFGVSA-N	1.92894e-06	9.30674e-07	2.44756e-07	1.03479e-06	2.48157e-05	3.41267e-05	2.92518e-05	2.93981e-05	3.05524e-06	3.51674e-05	2.0371e-05	1.95312e-05	2.44891e-05	3.13409e-05	2.68882e-05	2.75727e-05	1.77759e-05	3.03237e-05	3.91189e-05	2.90728e-05	5.96346e-06	1.93548e-06	6.03852e-06	2.06141e-06	5.99743e-06	4.39926e-06
6-Ketotestosterone enanthate	2.18	level2			415.288	373.3	POS	C26H38O4					Lipids and lipid-like molecules	Steroids and steroid derivatives	Steroid esters	MJJWFCLVIQKSSE-QJXQXWKHSA-N	1.74859e-05	1.50928e-05	1.69944e-05	1.65244e-05	1.20813e-07	2.47351e-09	2.47562e-09	4.19206e-08	1.09703e-07	1.1957e-08	2.16267e-09	4.12742e-08	1.45154e-07	2.64946e-09	1.28694e-08	5.35575e-08	1.73684e-07	2.7722e-09	2.88687e-09	5.9781e-08	7.88277e-07	9.8932e-07	7.88873e-07	1.01852e-06	7.32007e-07	8.63399e-07
Flumethasone pivalate	2.18	level2			495.258	46.4	POS	C27H36F2O6	HMDB0014801		2002-29-1		Lipids and lipid-like molecules	Steroids and steroid derivatives	Pregnane steroids	JWRMHDSINXPDHB-OJAGFMMFSA-N	4.07091e-09	3.90139e-09	3.98973e-09	3.98734e-09	6.82882e-07	1.10165e-05	1.10622e-05	7.58719e-06	1.14665e-06	1.02083e-05	7.93664e-06	6.43052e-06	1.15305e-06	9.1085e-06	1.18634e-05	7.37497e-06	3.73265e-06	1.16443e-05	1.17492e-05	9.04207e-06	1.45478e-06	4.5815e-10	1.30955e-06	6.64667e-08	1.27203e-06	8.20657e-07
25-Acetyl-6,7-didehydrofevicordin_F_3-[glucosyl-(1->6)-glucoside]	2.18	level2			867.388	523.3	POS	C43H62O18	HMDB0036339		178062-91-4		Lipids and lipid-like molecules	Steroids and steroid derivatives	Steroidal glycosides	SQETUVZNOCBWJQ-VAWYXSNFSA-N	4.07091e-09	3.90139e-09	3.98973e-09	3.98734e-09	2.06067e-09	2.47351e-09	9.12508e-08	3.19283e-08	2.14515e-09	1.43163e-07	1.17047e-07	8.74518e-08	2.41807e-09	1.936e-07	5.10343e-08	8.23508e-08	2.54721e-09	5.15632e-08	1.01539e-07	5.18833e-08	7.29189e-08	4.5815e-10	7.02496e-08	4.67573e-10	7.85525e-08	4.45293e-08
Betamethasone 17-valerate	2.18	level2			477.267	419.7	POS	C27H37FO6			2152-44-5		Lipids and lipid-like molecules	Steroids and steroid derivatives	Hydroxysteroids	SNHRLVCMMWUAJD-SUYDQAKGSA-N	4.07091e-09	3.90139e-09	3.98973e-09	3.98734e-09	7.73829e-08	4.143e-07	2.04895e-07	2.32193e-07	9.75499e-08	6.32697e-07	3.00913e-07	3.4372e-07	5.75623e-07	1.50167e-07	2.08402e-07	3.11397e-07	2.54721e-09	5.01129e-08	2.88687e-09	1.85157e-08	1.60515e-07	1.30313e-06	1.69219e-07	1.17935e-06	2.44052e-07	6.11253e-07
amcinonide	2.18	level2			503.247	468.7	POS	C28H35FO7	HMDB0014433		51022-69-6		Lipids and lipid-like molecules	Steroids and steroid derivatives	Pregnane steroids	ILKJAFIWWBXGDU-MOGDOJJUSA-N	9.48906e-07	9.36002e-07	1.08208e-06	9.88997e-07	2.06067e-09	4.7999e-08	6.04074e-08	3.68223e-08	2.14515e-09	2.00397e-08	2.03146e-08	1.41665e-08	2.41807e-09	2.64946e-09	2.57783e-09	2.54845e-09	2.54721e-09	2.7722e-09	2.88687e-09	2.73543e-09	6.40525e-09	7.50077e-09	1.22899e-08	4.67573e-10	9.48075e-09	7.22885e-09
Withangulatin_A	2.18	level2			527.26	281.2	POS	C30H38O8	HMDB0037383		120824-03-5		Lipids and lipid-like molecules	Steroids and steroid derivatives	Steroid lactones	PLPXOWZTDPJPHC-UHFFFAOYSA-N	1.05717e-06	3.40212e-07	2.35804e-07	5.44394e-07	3.33894e-07	1.08048e-07	9.66145e-08	1.79519e-07	3.53999e-07	8.44676e-08	2.16267e-09	1.46876e-07	2.41807e-09	2.64946e-09	3.37785e-08	1.29487e-08	8.09253e-07	2.7722e-09	2.88687e-09	2.71637e-07	2.88192e-07	2.2742e-06	2.7375e-07	2.75059e-06	2.13789e-07	1.1601e-06
Cholestan-3-One	2.17	level2			409.346	514	POS	C27H46O	HMDB0250161				Lipids and lipid-like molecules	Steroids and steroid derivatives	Cholestane steroids	PESKGJQREUXSRR-UHFFFAOYSA-N	2.53546e-06	5.1027e-07	3.53578e-07	1.1331e-06	9.22884e-07	5.89551e-07	6.03342e-07	7.05259e-07	1.21898e-06	9.35077e-07	2.16267e-09	7.1874e-07	1.68324e-06	7.15459e-07	1.15865e-06	1.18578e-06	2.54721e-09	5.10748e-06	5.79023e-06	3.63342e-06	1.47032e-07	5.56679e-07	2.58571e-07	2.7753e-07	2.51471e-07	2.98257e-07
Sonolisib	2.17	level2			526.247	228.8	POS	C29H35NO8			502632-66-8		Lipids and lipid-like molecules	Steroids and steroid derivatives	Steroid lactones	QIUASFSNWYMDFS-NILGECQDSA-N	6.85625e-06	1.12296e-05	9.58627e-06	9.22406e-06	1.13072e-08	1.35393e-08	2.47562e-09	9.10739e-09	2.14515e-09	2.30632e-08	2.16267e-09	9.12366e-09	2.41807e-09	6.33552e-08	5.29942e-08	3.95892e-08	2.54721e-09	2.7722e-09	2.88687e-09	2.73543e-09	5.49118e-07	1.78651e-07	4.55815e-07	1.01589e-07	4.96372e-07	3.56309e-07
Polyporusterone A	2.16	level2			479.333	284	POS	C28H46O6			141360-88-5		Lipids and lipid-like molecules	Steroids and steroid derivatives	Bile acids, alcohols and derivatives	KQBCIGPPRFLKLS-VVHPDZBTSA-N	2.4314e-06	5.01877e-06	5.30251e-06	4.25089e-06	2.95885e-07	2.47351e-09	3.4849e-08	1.11069e-07	9.47593e-08	2.70684e-09	2.16267e-09	3.32096e-08	4.15955e-08	2.64946e-09	2.57783e-09	1.56076e-08	2.54721e-09	2.7722e-09	2.88687e-09	2.73543e-09	3.37627e-07	1.59735e-07	4.82255e-07	1.92541e-07	3.53459e-07	3.05123e-07
Physagulin_C	2.15	level2			543.255	297.1	POS	C30H38O9	HMDB0038535		136997-67-6		Lipids and lipid-like molecules	Steroids and steroid derivatives	Steroid lactones	VVQRJFUYBNCTQX-UHFFFAOYSA-N	3.91293e-05	3.90139e-09	3.98973e-09	1.30457e-05	3.47067e-07	1.62306e-07	1.41103e-07	2.16825e-07	4.65391e-08	4.51029e-08	7.15883e-08	5.44101e-08	2.41807e-09	2.64946e-09	2.91194e-08	1.13956e-08	8.55251e-08	2.7722e-09	2.88687e-09	3.03947e-08	2.46575e-06	1.81586e-07	2.4125e-06	2.46388e-07	2.27955e-06	1.51716e-06
Loteprednol_etabonate	2.15	level2			467.186	275.4	POS	C24H31ClO7	HMDB0015011		82034-46-6		Lipids and lipid-like molecules	Steroids and steroid derivatives	Androstane steroids	YPZVAYHNBBHPTO-MXRBDKCISA-N	4.07091e-09	1.38387e-06	1.19765e-06	8.61866e-07	5.27433e-07	6.57592e-07	7.19339e-07	6.34788e-07	2.14515e-09	1.39968e-07	5.74467e-07	2.3886e-07	2.41807e-09	2.43103e-07	2.94775e-07	1.80099e-07	2.54721e-09	3.39793e-08	2.88687e-09	1.31378e-08	1.56045e-06	1.1574e-06	1.18074e-06	6.54864e-07	9.30628e-07	1.09682e-06
Momordicin_II	2.14	level2			635.42	272.8	POS	C36H58O9	HMDB0035966		91590-75-9		Lipids and lipid-like molecules	Steroids and steroid derivatives	Steroidal glycosides	WCYLDCDQWJYEPO-UHFFFAOYSA-N	4.07091e-09	3.90139e-09	3.98973e-09	3.98734e-09	2.06067e-09	3.51503e-06	3.06602e-06	2.19437e-06	2.14515e-09	3.54293e-06	3.72156e-06	2.42221e-06	2.41807e-09	3.25394e-06	3.63107e-06	2.29581e-06	2.54721e-09	2.95354e-06	2.22273e-06	1.72627e-06	6.55247e-07	4.5815e-10	6.48339e-07	4.67573e-10	5.24046e-07	3.65712e-07
17-(Acetyloxy)pregna-4,6-diene-3,20-dione	2.13	level2			371.226	339	POS	C23H30O4			425-51-4		Lipids and lipid-like molecules	Steroids and steroid derivatives	Pregnane steroids	URXWVWVPMJSAJD-KOORYGTMSA-N	4.07091e-09	3.90139e-09	3.98973e-09	3.98734e-09	5.50701e-07	1.58836e-07	1.21828e-07	2.77122e-07	1.77181e-07	2.34167e-07	1.2059e-07	1.77313e-07	5.55965e-08	9.40252e-08	5.68136e-08	6.88118e-08	5.46459e-07	3.27333e-08	1.8798e-08	1.9933e-07	9.66777e-06	7.79627e-06	8.97226e-06	8.93951e-06	1.0403e-05	9.15576e-06
Pyripyropene A	2.12	level2			584.254	278.8	POS	C31H37NO10			147444-03-9		Lipids and lipid-like molecules	Steroids and steroid derivatives	Hydroxysteroids	PMMQOFWSZRQWEV-RVTXXDJVSA-N	4.07091e-09	3.90139e-09	3.98973e-09	3.98734e-09	4.04023e-06	7.1607e-06	5.82227e-06	5.6744e-06	4.42154e-06	3.55387e-06	4.96682e-06	4.31408e-06	3.99678e-06	4.2301e-06	5.0414e-06	4.42276e-06	2.06725e-06	7.21595e-07	8.87488e-07	1.22544e-06	1.49619e-06	2.82045e-07	1.36901e-06	2.63059e-07	1.49685e-06	9.81431e-07
Uzarin	2.12	level2			697.339	266.5	NEG	C35H54O14			20231-81-6		Lipids and lipid-like molecules	Steroids and steroid derivatives	Steroid lactones	RIPMDUQTRRLJTE-QHYHXNCWSA-N	2.62847e-09	2.51196e-06	2.35692e-06	1.62384e-06	2.50953e-09	1.03285e-07	1.57961e-07	8.79184e-08	2.38457e-09	1.18329e-07	1.35975e-07	8.55629e-08	2.3053e-09	9.51839e-08	7.80019e-08	5.8497e-08	2.40834e-09	3.29606e-07	4.21095e-07	2.51037e-07	1.36483e-07	9.7408e-08	1.71615e-07	1.81944e-07	1.47195e-07	1.46929e-07
16-Dehydropregnenolone acetate	2.12	level2			357.247	227	POS	C23H32O3			979-02-2		Lipids and lipid-like molecules	Steroids and steroid derivatives	Steroid esters	MZWRIOUCMXPLKV-RFOVXIPZSA-N	4.07091e-09	3.90139e-09	3.98973e-09	3.98734e-09	2.06856e-07	1.51567e-06	3.24096e-06	1.6545e-06	1.41987e-05	3.20692e-06	1.91828e-06	6.44132e-06	0.000105546	2.36729e-06	1.81563e-06	3.65765e-05	1.79258e-05	2.75524e-06	2.73224e-06	7.80444e-06	2.06164e-05	2.4706e-05	1.96893e-05	2.53145e-05	1.99223e-05	2.20497e-05
Physalin_D	2.12	level2			545.197	290.8	POS	C28H32O11	HMDB0034353		54980-22-2		Lipids and lipid-like molecules	Steroids and steroid derivatives	Physalins and derivatives	DUGJJSWZRHBJJK-UHFFFAOYSA-N	4.07091e-09	1.19828e-06	1.6125e-06	9.38285e-07	2.06067e-09	7.02513e-08	8.43174e-08	5.22098e-08	2.14515e-09	3.32171e-08	7.20971e-08	3.58198e-08	2.41807e-09	4.85032e-08	5.65496e-08	3.58236e-08	2.54721e-09	1.14579e-07	3.06282e-08	4.92515e-08	2.04419e-07	5.54594e-07	2.59391e-08	6.48861e-07	2.87177e-08	2.92506e-07
(17.beta.)-4-Chloro-17-hydroxy-17-methylandrost-4-en-3-one	2.11	level2			337.19	310.4	POS	C20H29ClO2			5785-58-0		Lipids and lipid-like molecules	Steroids and steroid derivatives	Androstane steroids	SOMOGWLYTLQJGT-XMUHMHRVSA-N	2.56563e-05	2.54022e-05	2.27574e-05	2.46053e-05	7.99358e-06	1.24233e-05	9.98058e-06	1.01325e-05	3.22764e-06	1.37288e-05	1.29105e-05	9.95564e-06	3.40133e-07	1.17212e-05	1.25965e-06	4.44033e-06	3.39076e-06	3.08759e-07	1.09349e-05	4.87815e-06	1.26378e-06	6.89132e-07	1.26455e-06	6.80653e-07	1.25077e-06	1.02978e-06
26,27-Dinorcholest-5-en-24-yne-3,20-diol, (3.beta.)-	2.1	level2			371.298	502.2	POS	C25H38O2			1397692-46-4		Lipids and lipid-like molecules	Steroids and steroid derivatives	Hydroxysteroids	SCMAJJQBADBBSM-PRQSBNOCSA-N	4.07091e-09	5.21615e-06	4.68093e-06	3.30038e-06	1.19434e-06	2.59002e-06	2.8182e-06	2.20085e-06	1.67181e-06	3.25888e-06	2.45292e-06	2.4612e-06	1.49668e-06	2.90005e-06	3.03398e-06	2.4769e-06	1.87765e-06	2.87927e-06	3.0279e-06	2.59494e-06	9.63664e-07	4.07343e-07	9.21308e-07	3.91645e-07	8.91588e-07	7.15109e-07
Trillin	2.1	level2			577.367	185.7	POS	C33H52O8			14144-06-0		Lipids and lipid-like molecules	Steroids and steroid derivatives	Steroidal glycosides	WXMARHKAXWRNDM-GAMIEDRGSA-N	4.07091e-09	8.49751e-06	7.0457e-06	5.18243e-06	2.92349e-08	2.47351e-09	2.47562e-09	1.13947e-08	2.14515e-09	1.97776e-07	2.16267e-09	6.73612e-08	3.4584e-07	2.64946e-09	2.57783e-09	1.17023e-07	2.54721e-09	3.4815e-08	2.88687e-09	1.34164e-08	2.28667e-07	4.5815e-10	3.42809e-07	4.67573e-10	2.09584e-07	1.56397e-07
Megestrol_acetate	2.1	level2			399.326	71.4	POS	C24H32O4	HMDB0014495		2477-60-3	C07120	Lipids and lipid-like molecules	Steroids and steroid derivatives	Pregnane steroids	JBVNBBXAMBZTMQ-CEGNMAFCSA-N	3.63844e-06	1.66157e-06	3.41745e-06	2.90582e-06	2.06067e-09	8.21561e-08	8.34021e-08	5.5873e-08	2.14515e-09	5.71253e-07	2.16267e-09	1.91854e-07	2.41807e-09	1.84207e-07	1.28564e-07	1.05063e-07	2.54721e-09	2.7722e-09	2.88687e-09	2.73543e-09	6.92569e-08	4.5815e-10	2.16352e-07	4.67573e-10	1.68791e-07	9.10652e-08
Exemestane	2.08	level2			593.368	428	POS	C20H24O2	HMDB0015125		107868-30-4	C08162	Lipids and lipid-like molecules	Steroids and steroid derivatives	Androstane steroids	BFYIZQONLCFLEV-DAELLWKTSA-N	1.72506e-06	2.499e-06	3.83287e-06	2.68564e-06	2.06067e-09	2.47351e-09	2.47562e-09	2.3366e-09	2.14515e-09	2.70684e-09	2.16267e-09	2.33822e-09	2.41807e-09	2.64946e-09	2.57783e-09	2.54845e-09	2.54721e-09	2.7722e-09	1.4084e-08	6.46781e-09	9.25403e-08	1.94415e-07	1.24253e-07	2.24173e-07	1.09344e-07	1.48945e-07
21-Deacetoxy-11-oxodeflazacort	2.08	level2			382.197	181	POS	C23H27NO4			13649-83-7		Lipids and lipid-like molecules	Steroids and steroid derivatives	Pregnane steroids	JXURBWVPEBHVSO-LFXAUQRBSA-N	6.73421e-05	3.86734e-05	4.08971e-05	4.89709e-05	6.27944e-07	7.62635e-08	4.85635e-08	2.50924e-07	2.71125e-07	2.70684e-09	2.16267e-09	9.19983e-08	2.31991e-07	1.04095e-07	2.57783e-09	1.12888e-07	2.4515e-08	2.7722e-09	2.88687e-09	1.0058e-08	5.67424e-06	2.18422e-06	5.2738e-06	2.41133e-06	5.94204e-06	4.29713e-06
Methyl nomilinate	2.07	level2			547.247	490.2	POS	C29H38O10			77887-51-5		Lipids and lipid-like molecules	Steroids and steroid derivatives	Steroid lactones	CDPVCJRXJYQLCD-RWRZWDSKSA-N	4.07091e-09	1.27973e-06	4.17319e-07	5.6704e-07	2.06067e-09	6.89894e-06	6.25576e-06	4.38559e-06	2.14515e-09	6.03338e-06	5.3311e-06	3.78887e-06	2.41807e-09	6.46427e-06	5.74627e-06	4.07099e-06	2.54721e-09	3.44347e-06	3.54798e-06	2.33133e-06	1.53845e-06	4.5815e-10	1.70259e-06	4.67573e-10	1.5124e-06	9.50873e-07
18-Hydroxycorticosterone	2.07	level2			363.212	350.1	POS	C21H30O5	HMDB0000319		561-65-9	C01124	Lipids and lipid-like molecules	Steroids and steroid derivatives	Hydroxysteroids	HFSXHZZDNDGLQN-ZVIOFETBSA-N	4.07091e-09	3.90139e-09	3.98973e-09	3.98734e-09	7.92289e-08	3.50854e-07	2.77012e-07	2.35698e-07	5.25418e-08	1.82795e-07	2.0516e-07	1.46832e-07	6.80178e-08	3.24663e-07	3.66419e-07	2.53033e-07	1.76301e-08	1.46277e-07	3.1207e-07	1.58659e-07	9.32208e-06	1.0682e-06	8.87152e-06	5.48488e-06	8.67318e-06	6.68397e-06
Dienogest	2.05	level2			312.192	280.7	POS	C20H25NO2			65928-58-7		Lipids and lipid-like molecules	Steroids and steroid derivatives	Oxosteroids	AZFLJNIPTRTECV-FUMNGEBKSA-N	4.07091e-09	3.90139e-09	3.98973e-09	3.98734e-09	1.54726e-06	3.85123e-07	4.42579e-07	7.91653e-07	5.35985e-07	4.61743e-07	5.18083e-07	5.0527e-07	1.70159e-07	5.30877e-07	3.44014e-07	3.4835e-07	3.58318e-07	2.37796e-07	2.52329e-07	2.82814e-07	1.99207e-06	2.81828e-06	1.45291e-05	1.50593e-05	1.40821e-05	9.69618e-06
Desoxymethasone	2.05	level2			375.203	207.8	NEG	C22H29FO4	HMDB0014687		382-67-2		Lipids and lipid-like molecules	Steroids and steroid derivatives	Hydroxysteroids	VWVSBHGCDBMOOT-IIEHVVJPSA-N	2.62847e-09	2.71441e-09	2.75503e-09	2.6993e-09	1.95869e-06	2.26036e-07	3.24845e-07	8.36523e-07	1.82396e-06	1.20591e-07	2.36598e-07	7.27049e-07	1.31847e-06	1.17775e-07	1.5193e-07	5.29391e-07	1.63621e-06	6.92166e-08	1.37789e-07	6.14404e-07	7.63918e-06	9.46658e-06	7.57363e-06	9.82307e-06	8.30977e-06	8.56245e-06
9.alpha.-Fluoro-17,17-dimethyl-18-norandrostane-4,13-dien-11.beta.-ol-3-one	2.01	level2			319.211	364.4	POS	C20H27FO2			3863-16-9		Lipids and lipid-like molecules	Steroids and steroid derivatives	Oxosteroids	YSDHXMCAMJECTJ-UHMOLFJZSA-N	4.07091e-09	3.90139e-09	3.98973e-09	3.98734e-09	1.20015e-07	1.48139e-08	1.13536e-08	4.87277e-08	3.58026e-07	1.42103e-08	1.35823e-08	1.28606e-07	8.09296e-07	1.324e-08	1.84299e-08	2.80322e-07	8.44356e-07	4.07494e-08	6.2145e-08	3.1575e-07	5.76137e-06	6.48249e-06	5.96766e-06	6.52889e-06	5.87016e-06	6.12211e-06
Taurocholate	1.67	level3.1			516.299	372.7	POS	C26H45NO7S					Lipids and lipid-like molecules	Steroids and steroid derivatives	Bile acids, alcohols and derivatives	WBWWGRHZICKQGZ-UHFFFAOYSA-N	4.07091e-09	3.90139e-09	3.98973e-09	3.98734e-09	9.27738e-08	5.27144e-07	4.4381e-07	3.54576e-07	2.14515e-09	9.2638e-07	5.77676e-07	5.02067e-07	5.18833e-08	7.18423e-07	7.13575e-07	4.94627e-07	1.28154e-07	2.7722e-09	7.49469e-08	6.86245e-08	2.22221e-06	1.59697e-06	2.21579e-06	1.75139e-06	2.33987e-06	2.02525e-06

## Sheet: Sex steroid hormones
ID	MS2 name	MS2 score	level	MS1 name	MS1 ppm	mz	rt	type	FMA	FMA2	FMA3	Mean FMA	P11	P12	P13	Mean P1	D101	D102	D103	Mean D10	D201	D202	D203	Mean D20	A41	A42	A43	Mean A4	QC01_1	QC01	QC02_1	QC02	QC03_1	Mean QC
44	Cholesterol	3.99	level1			465.304	24.2	NEG	2.85322e-05	1.87857e-05	8.14606e-06	1.8488e-05	0.0171103	0.00508606	0.00697319	0.00972318	0.017576	0.00210043	0.0125521	0.0107429	0.0209954	0.00307636	0.00347171	0.00918115	0.0152383	0.00503804	0.0105362	0.0102708	0.000322228	0.000498162	0.000329821	0.000533377	0.000322979	0.000401313
206	Pregnenolone	3.97	level1			395.19	26.1	NEG	2.02365e-05	2.71441e-09	2.38776e-05	1.47056e-05	3.09477e-06	4.0113e-06	4.04212e-06	3.71606e-06	9.78873e-06	1.31401e-05	6.29261e-06	9.74048e-06	1.3076e-05	1.56432e-05	1.72199e-05	1.5313e-05	1.56612e-06	3.20357e-09	2.9602e-07	6.2178e-07	3.50085e-06	9.63476e-07	2.47203e-06	1.16298e-06	1.75232e-06	1.97033e-06
827	17alpha-Hydroxypregnenolone	3.82	level1			391.247	392.4	NEG	2.62847e-09	1.86149e-05	1.76814e-05	1.20996e-05	2.50953e-09	3.48766e-09	3.67106e-09	3.22275e-09	2.38457e-09	3.21945e-09	3.18198e-09	2.92867e-09	3.16512e-07	3.23049e-09	3.36509e-09	1.07703e-07	2.70208e-07	3.20357e-09	3.62537e-09	9.23457e-08	7.03572e-07	1.37975e-06	7.50958e-07	1.48622e-06	7.43924e-07	1.01289e-06
688	Progesterone	3.88	level1			315.232	442.4	POS	4.07091e-09	3.90139e-09	3.98973e-09	3.98734e-09	2.75825e-07	1.81156e-07	2.1681e-07	2.24597e-07	2.27901e-07	2.09817e-07	1.19017e-07	1.85578e-07	4.1573e-07	2.57813e-07	3.07932e-07	3.27158e-07	1.34564e-07	9.77689e-08	1.16469e-07	1.16267e-07	8.33519e-07	1.0196e-06	9.68315e-07	9.79507e-07	8.16731e-07	9.23535e-07
1083	17alpha-Hydroxyprogesterone	3.65	level1			331.227	372.3	POS	4.07091e-09	3.90139e-09	3.98973e-09	3.98734e-09	2.25059e-07	1.79524e-07	6.46913e-08	1.56425e-07	2.5341e-07	1.61249e-07	7.13898e-08	1.62016e-07	1.06659e-07	1.21585e-07	8.42155e-08	1.04153e-07	1.8881e-07	1.2967e-07	5.59773e-08	1.24819e-07	4.69699e-06	2.59167e-06	4.10323e-06	3.19079e-06	4.32907e-06	3.78235e-06
205	Dehydroepiandrosterone	3.97	level1			367.159	28.6	NEG	2.62847e-09	2.71441e-09	2.75503e-09	2.6993e-09	2.50953e-09	4.08771e-06	4.34963e-06	2.81328e-06	2.38457e-09	1.78118e-06	1.48504e-06	1.08953e-06	1.85074e-06	3.20459e-06	1.64206e-06	2.23247e-06	1.09285e-05	9.06025e-06	1.25881e-05	1.08589e-05	5.07822e-05	3.07902e-05	4.53909e-05	2.94768e-05	5.02097e-05	4.133e-05
406	Androstendione	3.93	level1			287.201	391.5	POS	4.07091e-09	3.90139e-09	3.98973e-09	3.98734e-09	3.44012e-07	2.3482e-07	3.6601e-07	3.14947e-07	5.14259e-07	4.14504e-07	2.73571e-07	4.00778e-07	1.06195e-06	5.17937e-07	3.63723e-07	6.47868e-07	4.08687e-07	3.40261e-07	3.14926e-07	3.54625e-07	1.09886e-05	1.47416e-05	1.09272e-05	9.2457e-06	1.91101e-05	1.30026e-05
977	Androsterone	3.73	level1			289.218	478	NEG	2.62847e-09	1.77345e-05	1.09379e-05	9.55833e-06	1.71292e-06	3.48766e-08	3.67106e-08	5.94834e-07	2.14038e-06	3.21945e-08	3.18198e-08	7.34799e-07	3.92368e-06	9.0188e-07	7.32335e-07	1.85263e-06	1.43804e-06	3.20357e-09	3.62537e-09	4.81625e-07	5.25736e-07	9.11743e-07	5.56132e-07	9.38353e-07	5.53518e-07	6.97097e-07
6597	Etiocholanolone	2.34	level2			465.25	403.2	NEG	2.62847e-09	2.71441e-09	2.75503e-09	2.6993e-09	6.96754e-07	7.40733e-07	7.7392e-07	7.37136e-07	1.71225e-06	1.07731e-06	8.18033e-07	1.20253e-06	9.99298e-06	1.09828e-06	1.40409e-06	4.16512e-06	3.50059e-07	2.63559e-06	2.34765e-06	1.77777e-06	7.31474e-06	2.84904e-05	7.2697e-06	3.04863e-05	7.78863e-06	1.62699e-05
51	Testosterone	3.98	level1			289.216	400.1	POS	4.07091e-09	3.90139e-09	3.98973e-09	3.98734e-09	9.38381e-07	3.83751e-07	3.76823e-07	5.66319e-07	4.63071e-07	4.54784e-07	2.721e-07	3.96652e-07	1.08623e-06	5.73925e-07	3.73035e-07	6.7773e-07	5.99229e-07	2.99953e-07	2.35164e-07	3.78115e-07	8.32544e-05	6.1965e-05	7.77494e-05	6.26005e-05	7.89878e-05	7.29114e-05
