# Supplementary material for: Glandular Cells of Forest Musk Deer Autonomously Synthesize Sex Steroid Hormones
Source: Biology (Basel). 2026 Apr 6;15(7):583. doi: 10.3390/biology15070583 (PMC13071994; doi:10.3390/biology15070583)
Supplement: Supplementary file 1 [file biology-15-00583-s001.zip › Table S11:Sex Steroid Hormone Levels Statistical Supplement.xlsx]

## Sheet: Effect Size
Substances	Comparison	Fold	Effect Size dCohen	Effect Size Glass' Δ	Common Language Effect Size CLES	95%CI	N(Total number of observations in both groups)
Pregnenolone	D10 vs P1	2.62	2.458	1.759	0.959	[0.338, 4.578]	6
	D20 vs P1	4.12	7.594	5.545	1	[3.009, 12.179]	6
	A4 vs P1	0.17	-4.420	-3.724	0.999	[-7.390, -1.451]	6
17alpha-Hydroxypregnenolone	D10 vs P1	0.91	-0.531	-0.624	0.646	[-2.160, 1.097]	6
	D20 vs P1	33.42	0.817	0.578	0.718	[-0.849, 2.483]	6
	A4 vs P1	28.65	0.818	0.579	0.719	[-0.848, 2.484]	6
Progesterone	D10 vs P1	0.83	-0.731	-0.669	0.698	[-2.384, 0.921]	6
	D20 vs P1	1.46	1.546	1.271	0.863	[-0.278, 3.370]	6
	A4 vs P1	0.52	-2.990	-5.888	0.983	[-5.319, -0.662]	6
17alpha-Hydroxyprogesterone	D10 vs P1	1.04	0.064	0.061	0.518	[-1.536, 1.665]	6
	D20 vs P1	0.67	-0.872	-2.779	0.731	[-2.547, 0.802]	6
	A4 vs P1	0.80	-0.421	-0.475	0.617	[-2.039, 1.197]	6
Dehydroepiandrosterone	D10 vs P1	0.39	-0.931	-1.809	0.745	[-2.616, 0.754]	6
	D20 vs P1	0.79	-0.318	-0.685	0.589	[-1.929, 1.292]	6
	A4 vs P1	3.86	3.781	4.559	0.996	[1.109, 6.452]	6
Androstendione	D10 vs P1	1.27	0.868	0.710	0.730	[-0.806, 2.542]	6
	D20 vs P1	2.06	1.261	0.908	0.814	[-0.491, 3.013]	6
	A4 vs P1	1.13	0.657	0.818	0.679	[-0.986, 2.300]	6
Androsterone	D10 vs P1	1.24	0.127	0.115	0.536	[-1.475, 1.729]	6
	D20 vs P1	3.11	0.872	0.700	0.731	[-0.803, 2.547]	6
	A4 vs P1	0.81	-0.126	-0.137	0.535	[-1.728, 1.476]	6
Etiocholanolone	D10 vs P1	1.63	1.426	1.012	0.843	[-0.367, 3.218]	6
	D20 vs P1	5.65	0.960	0.679	0.751	[-0.730, 2.650]	6
	A4 vs P1	2.41	1.182	0.836	0.798	[-0.553, 2.916]	6
Testosterone	D10 vs P1	0.70	-0.706	-1.572	0.691	[-2.356, 0.943]	6
	D20 vs P1	1.20	0.322	0.303	0.590	[-1.288, 1.933]	6
	A4 vs P1	0.67	-0.707	-0.969	0.692	[-2.357, 0.942]	6

## Sheet: Multiple Comparisons
Substances	Comparison	Mean Diff	95% CI	Difference in Mean Ranks	90% CI	Adj. p-value	P-value summary
Pregnenolone	D10 vs P1	6.024e-006	[-5.125e-006,1.717e-005]	–	–	0.1522	ns
	D20 vs P1	1.160e-005	[4.650e-006,1.854e-005]	–	–	0.0186	*
	A4 vs P1	-1.083e-007	[-1.905e-007,-2.621e-008]	–	–	0.0056	**
17alpha-Hydroxypregnenolone	D10 vs P1	–	–	-3.000	–	0.3594	ns
	D20 vs P1	–	–	1.000	–	>0.9999	ns
	A4 vs P1	1.377e-010	–	–	[-4.675e-010,2.677e-007]	0.7000	ns
Progesterone	D10 vs P1	-3.902e-008	[-1.881e-007,1.101e-007]	–	–	0.6900	ns
	D20 vs P1	1.026e-007	[-4.653e-008,2.516e-007]	–	–	0.1619	ns
	A4 vs P1	-1.083e-007	[-1.905e-007,-2.621e-008]	–	–	0.0215	*
17alpha-Hydroxyprogesterone	D10 vs P1	5.592e-009	[-1.623e-007,1.734e-007]	–	–	0.9933	ns
	D20 vs P1	-5.227e-008	[-2.201e-007,1.156e-007]	–	–	0.6025	ns
	A4 vs P1	-3.161e-008 ± 6.126e-008	[-2.017e-007,1.385e-007]	–	–	0.6331	ns
Dehydroepiandrosterone	D10 vs P1	-1.724e-006	[-5.437e-006,1.990e-006]	–	–	0.3688	ns
	D20 vs P1	-5.808e-007	[-4.294e-006,3.133e-006]	–	–	0.8682	ns
	A4 vs P1	8.046e-006	[3.221e-006,1.287e-005]	–	–	0.0098	**
Androstendione	D10 vs P1	8.583e-008	[-4.440e-007,6.157e-007]	–	–	0.8597	ns
	D20 vs P1	3.329e-007	[-1.969e-007,8.627e-007]	–	–	0.2028	ns
	A4 vs P1	3.968e-008	[-9.718e-008,1.765e-007]	–	–	0.4660	ns
Androsterone	D10 vs P1	–	–	-1.000	–	>0.9999	ns
	D20 vs P1	–	–	2.000	–	0.7422	ns
	A4 vs P1	-3.309e-008	–	–	[-1.710e-006,1.403e-006]	0.4000	ns
Etiocholanolone	D10 vs P1	4.654e-007	[-6.378e-006,7.309e-006]	–	–	0.9727	ns
	D20 vs P1	3.428e-006	[-3.415e-006,1.027e-005]	–	–	0.3240	ns
	A4 vs P1	1.041e-006	[-2.047e-006,4.129e-006]	–	–	0.2845	ns
Testosterone	D10 vs P1	–	–	-1.000	–	>0.9999	ns
	D20 vs P1	–	–	1.000	–	>0.9999	ns
	A4 vs P1	-8.380e-008	–	–	[-7.032e-007,2.224e-007]	0.4000	ns

## Sheet: ANOVA Results
Substances	Comparison	Statistical tests	F	H(df)	P-value	P-value summary	R2
Pregnenolone	P1 vs D10 vs D20	Brown-Forsythe	18.47	–	0.0146	*	–
	P1 vs A4	Student’s t-test	2.382	–	0.5913	ns	0.8799
17alpha-Hydroxypregnenolone	P1 vs D10 vs D20	Kruskal-Wallis	–	3.467(2)	0.1964	ns	–
	P1 vs A4	Mann-Whitney U	–	–	–	–	–
Progesterone	P1 vs D10 vs D20	One-way ANOVA	3.944	–	0.0806	ns	0.5680
	P1 vs A4	Student’s t-test	6.753	–	0.2580	ns	0.7703
17alpha-Hydroxyprogesterone	P1 vs D10 vs D20	One-way ANOVA	0.5927	–	0.5822	ns	0.1650
	P1 vs A4	Student’s t-test	1.542	–	0.7868	ns	0.06239
Dehydroepiandrosterone	P1 vs D10 vs D20	One-way ANOVA	0.9144	–	0.4502	ns	0.2336
	P1 vs A4	Student’s t-test	1.908	–	0.6878	ns	0.8428
Androstendione	P1 vs D10 vs D20	One-way ANOVA	1.745	–	0.2528	ns	0.3677
	P1 vs A4	Student’s t-test	2.098	–	0.6455	ns	0.1394
Androsterone	P1 vs D10 vs D20	Kruskal-Wallis	–	1.867(2)	0.4393	ns	–
	P1 vs A4	Mann-Whitney U	–	–	–	–	–
Etiocholanolone	P1 vs D10 vs D20	One-way ANOVA	1.210	–	0.3618	ns	0.2875
	P1 vs A4	Welch t-test	1034	–	0.0019	**	0.5111
Testosterone	P1 vs D10 vs D20	Kruskal-Wallis	–	0.8000(2)	0.7214	ns	–
	P1 vs A4	Mann-Whitney U	–	–	–	–	–
It is crucial to note that the P-value is derived from and is strictly contingent upon the values of the F-statistic and the Chi-square statistic (H); it does not possess an independent interpretive meaning.

## Sheet: Normality Test
normally distributed test
Shapiro-Wilk test
Substances	Group	W	P-value	normally test (α =0.05)?	P-value summary	The number of values
Pregnenolone	P1	0.7744	0.0547	Yes	ns	3
	D10	0.9999	0.9767	Yes	ns	3
	D20	0.9813	0.7381	Yes	ns	3
	A4	0.8847	0.3383	Yes	ns	3
17alpha-Hydroxypregnenolone	P1	0.8650	0.2815	Yes	ns	3
	D10	0.7836	0.0759	Yes	ns	3
	D20	0.7503	0.0007	No	***	3
	A4	0.7512	0.0026	No	**	3
Progesterone	P1	0.9801	0.7297	Yes	ns	3
	D10	0.8706	0.2972	Yes	ns	3
	D20	0.9574	0.6031	Yes	ns	3
	A4	0.8847	0.3383	Yes	ns	3
17alpha-Hydroxyprogesterone	P1	0.9414	0.5331	Yes	ns	3
	D10	0.9999	0.9861	Yes	ns	3
	D20	0.9867	0.7792	Yes	ns	3
	A4	0.9960	0.8794	Yes	ns	3
Dehydroepiandrosterone	P1	0.7950	0.1027	Yes	ns	3
	D10	0.8708	0.2979	Yes	ns	3
	D20	0.8481	0.2355	Yes	ns	3
	A4	0.9988	0.9348	Yes	ns	3
Androstendione	P1	0.8717	0.3002	Yes	ns	3
	D10	0.9903	0.8120	Yes	ns	3
	D20	0.9059	0.4045	Yes	ns	3
	A4	0.9342	0.5047	Yes	ns	3
Androsterone	P1	0.7508	0.0018	No	**	3
	D10	0.7501	0.0003	No	***	3
	D20	0.7897	0.0902	Yes	ns	3
	A4	0.7502	0.0005	No	***	3
Etiocholanolone	P1	0.9935	0.8461	Yes	ns	3
	D10	0.9444	0.5455	Yes	ns	3
	D20	0.7758	0.0578	Yes	ns	3
	A4	0.8428	0.2214	Yes	ns	3
Testosterone	P1	0.7593	0.0205	No	*	3
	D10	0.7825	0.0733	Yes	ns	3
	D20	0.9402	0.5284	Yes	ns	3
	A4	0.8785	0.3201	Yes	ns	3
