# Supplementary material for: Glandular Cells of Forest Musk Deer Autonomously Synthesize Sex Steroid Hormones
Source: Biology (Basel). 2026 Apr 6;15(7):583. doi: 10.3390/biology15070583 (PMC13071994; doi:10.3390/biology15070583)
Supplement: Supplementary file 1 [file biology-15-00583-s001.zip › Table S1:Animals sample information.xlsx]

## Sheet: Sheet1
	Number	Sample abbreviation	Gender	Age	Period	State	Cause of Death
	1	LP	Male	8 years	Non-musk secretory period	No musk secretion	Abscess disease
	1	M-LP	Male	7 years	Musk secretory period	Musk secretion	Abscess disease
