# Supplementary material for: Glandular Cells of Forest Musk Deer Autonomously Synthesize Sex Steroid Hormones
Source: Biology (Basel). 2026 Apr 6;15(7):583. doi: 10.3390/biology15070583 (PMC13071994; doi:10.3390/biology15070583)
Supplement: Supplementary file 1 [file biology-15-00583-s001.zip › Table S2:Cell QC.summary.xlsx]

## Sheet: QC.summary1
Sequencing	M-LP-10XSC3	LP-10XSC3
Valid Barcodes	0.955	0.976
Sequencing Saturation	0.611	0.443
Number of Reads	487815903	324511567
Q30 Bases in Barcode	0.94	0.961
Q30 Bases in RNA Read	0.924	0.952
Q30 Bases in UMI	0.955	0.966

## Sheet: QC.summary2
Mapping	M-LP-10XSC3	LP-10XSC3
Reads Mapped Confidently to Genome	0.89	0.892
Reads Mapped Confidently to Transcriptome	0.579	0.61
Reads Mapped Antisense to Gene	0.051	0.03

## Sheet: QC.summary3
Cells	M-LP-10XSC3	LP-10XSC3
Estimated Number of Cells	10653	14165
Mean Reads per Cell	45791	22909
Median Genes per Cell	2358	1502
Fraction Reads in Cells	0.903	0.762
Total Genes Detected	20794	19810
Median UMI Counts per Cell	6021	3054

## Sheet: QC.summary4
Filter	M-LP-10XSC3	LP-10XSC3
ALL Cells	10653	14165
Multiplets	510	333
MT Cells	0	0
nFeature	2	1
nCount	0	0
Keep Cells	10141	13831
Keep genes	19008	17743
Median Genes per Keep Cell	2302	1478
