# Supplementary material for: Glandular Cells of Forest Musk Deer Autonomously Synthesize Sex Steroid Hormones
Source: Biology (Basel). 2026 Apr 6;15(7):583. doi: 10.3390/biology15070583 (PMC13071994; doi:10.3390/biology15070583)
Supplement: Supplementary file 1 [file biology-15-00583-s001.zip › Table S3:Cell Maker.xlsx]

## Sheet: Sheet1
Cell type	Maker	References
Endothelial cell	Pecam1	He, S., Wang, L.H., Liu, Y., Li, Y.Q., Chen, H.T., Xu, J.H., Peng, W., Lin, G.W., Wei, P.P., Li, B., et al. (2020). Single-cell transcriptome profiling of an adult human cell atlas of 15 major organs. Genome Biol. 21, 294. 10.1186/s13059-020-02210-0. Park, J., Shrestha, R., Qiu, C., Kondo, A., Huang, S., Werth, M., Li, M., Barasch, J., and Suszták, K. (2018). Single-cell transcriptomics of the mo…
	Mecom
	Cyyr1
Eosinophil	Cpa3	Bettigole, S.E., Lis, R., Adoro, S., Lee, A.H., Spencer, L.A., Weller, P.F., and Glimcher, L.H. (2015). The transcription factor XBP1 is selectively required for eosinophil differentiation. Nat. Immunol. 16, 829–837. 10.1038/ni.3225. Tang, M., Charbit, A.R., Johansson, M.W., Jarjour, N.N., Denlinger, L.C., Raymond, W.W., Peters, M.C., Dunican, E.M., Castro, M., Sumino, K., et al. (2024). Utility …
	Tryptase-2 (Mberchr28T0703)
	Il17rb
Macrophage	Brn	Lou, J., Luo, G., Zhao, L., and Zhang, H. [CONSORT article]. (2024). CONSORT article: Single-cell sequencing analysis revealed CMKLR1+ macrophage as a subpopulation of macrophage with tumor-suppressive characteristics in oral squamous cell carcinoma. Medicine 103, e39399. 10.1097/MD.0000000000039399. Jo, H.Y., Seo, H.H., Gil, D., Park, Y., Han, H.J., Han, H.W., Thimmulappa, R.K., Kim, S.C., and K…
	Clec6a
	Aif1
T cell	Cd3e	Akula, S., Alvarado-Vazquez, A., Haide Mendez Enriquez, E., Bal, G., Franke, K., Wernersson, S., Hallgren, J., Pejler, G., Babina, M., and Hellman, L. (2024). Characterization of freshly isolated human peripheral blood B cells, monocytes, CD4+ and CD8+ T cells, and skin mast cells by quantitative transcriptomics. Int. J. Mol. Sci. 25, 13050. 10.3390/ijms252313050. Chu, X., Li, X., Zhang, Y., Dang…
	Trb
	Itk
Schwann cell	Cdh19	Tosti, L., Hang, Y., Debnath, O., Tiesmeyer, S., Trefzer, T., Steiger, K., Ten, F.W., Lukassen, S., Ballke, S., Kühl, A.A., et al. (2021). Single-nucleus and in situ RNA–sequencing reveal cell topographies in the human pancreas. Gastroenterology 160, 1330–1344.e11. 10.1053/j.gastro.2020.11.010. Tasdemir-Yilmaz, O.E., Druckenbrod, N.R., Olukoya, O.O., Dong, W., Yung, A.R., Bastille, I., Pazyra-Mur…
	Scn7a
	Nrxn1
Keratinocyte	Ly6d	Guerrero-Juarez, C.F., Dedhia, P.H., Jin, S., Ruiz-Vega, R., Ma, D., Liu, Y., Yamaga, K., Shestova, O., Gay, D.L., Yang, Z., et al. (2019). Single-cell analysis reveals fibroblast heterogeneity and myeloid-derived adipocyte progenitors in murine skin wounds. Nat. Commun. 10, 650. 10.1038/s41467-018-08247-x. Wang, S., Drummond, M.L., Guerrero-Juarez, C.F., Tarapore, E., MacLean, A.L., Stabell, A.R…
	Dynap
	Npr3
Myoepithelial cell	Gata6	Wood, A., Houghton, S.L., and Biswas, A. (2016). A comparative study of immunohistochemical myoepithelial cell markers in cutaneous benign cystic apocrine lesions. Am. J. Dermatopathol. 38, 475–483. 10.1097/DAD.0000000000000431. Pal, B., Chen, Y., Vaillant, F., Capaldo, B.D., Joyce, R., Song, X., Bryant, V.L., Penington, J.S., Di Stefano, L., Tubau Ribera, N., et al. (2021). A single‐cell RNA exp…
	Klk11
	Ccl28
Glandular epithelial cell	Acsbg1	Janesick, A., Shelansky, R., Gottscho, A.D., Wagner, F., Williams, S.R., Rouault, M., Beliakoff, G., Morrison, C.A., Oliveira, M.F., Sicherman, J.T., et al. (2023). High resolution mapping of the tumor microenvironment using integrated single-cell, spatial and in situ analysis. Nat. Commun. 14, 8353. 10.1038/s41467-023-43458-x. Bhat-Nakshatri, P., Gao, H., Sheng, L., McGuire, P.C., Xuei, X., Wan,…
	Pparg
	Rtf2-2
B cell	Jchain	Xiong, L.L., Xue, L.L., Du, R.L., Niu, R.Z., Chen, L., Chen, J., Hu, Q., Tan, Y.X., Shang, H.F., Liu, J., et al. (2021). Single-cell RNA sequencing reveals B cell–related molecular biomarkers for Alzheimer’s disease. Exp. Mol. Med. 53, 1888–1901. 10.1038/s12276-021-00714-8. Hu, C., Zhang, N., Hong, Y., Tie, R., Fan, D., Lin, A., Chen, Y., Xiang, L.X., and Shao, J.Z. (2024). Single-cell RNA sequen…
	Adam20
	IGHG (Mberchr16T0599)
Sebaceous duct cell	Pnmt	Füllgrabe, A., Joost, S., Are, A., Jacob, T., Sivan, U., Haegebarth, A., Linnarsson, S., Simons, B.D., Clevers, H., Toftgård, R., et al. (2015). Dynamics of Lgr6+ Progenitor Cells in the Hair Follicle, Sebaceous Gland, and Interfollicular Epidermis. Stem Cell Rep. 5, 843–855. 10.1016/j.stemcr.2015.09.013. Swanson, J.B., Vagnozzi, A.N., Veniaminova, N.A., and Wong, S.Y. (2019). Loss of Gata6 cause…
	Olah
	PAO-LI (Mberchr21T0795)
Fibroblast	Serpinf1	Liu, X., Dai, K., Zhang, X., Huang, G., Lynn, H., Rabata, A., Liang, J., Noble, P.W., and Jiang, D. (2023). Multiple fibroblast subtypes contribute to matrix deposition in pulmonary fibrosis. Am. J. Respir. Cell Mol. Biol. 69, 45–56. 10.1165/rcmb.2022-0292OC. Zhong, Y., Wei, B., Wang, W., Chen, J., Wu, W., Liang, L., Huang, X.R., Szeto, C.C., Yu, X., Nikolic-Paterson, D.J., et al. (2024). Single-…
	Fbln1
	C1s
Pericyte	Rgs5	Yuan, K., Shamskhou, E.A., Orcholski, M.E., Nathan, A., Reddy, S., Honda, H., Mani, V., Zeng, Y., Ozen, M.O., Wang, L., et al. (2019). Loss of endothelium-derived Wnt5a is associated with reduced pericyte recruitment and small vessel loss in pulmonary arterial hypertension. Circulation 139, 1710–1724. 10.1161/CIRCULATIONAHA.118.037642. Bondjers, C., Kalén, M., Hellström, M., Scheidl, S.J., Abrams…
	Gjc1
	Cyp11a1
Smooth muscle cell (SMC)	Actg2	Liu, X., Rowan, S.C., Liang, J., Yao, C., Huang, G., Deng, N., Xie, T., Wu, D., Wang, Y., Burman, A., et al. (2021). Categorization of lung mesenchymal cells in development and fibrosis. iScience 24, 102551. 10.1016/j.isci.2021.102551. Lambert, J., Oc, S., Worssam, M.D., Häußler, D., Solomon, C.U., Figg, N.L., Baxter, R., Imaz, M., Taylor, J.C.K., Foote, K., et al. (2024). Network-based prioritiz…
	Tcap
	Cnn1
