# Supplementary material for: Glandular Cells of Forest Musk Deer Autonomously Synthesize Sex Steroid Hormones
Source: Biology (Basel). 2026 Apr 6;15(7):583. doi: 10.3390/biology15070583 (PMC13071994; doi:10.3390/biology15070583)
Supplement: Supplementary file 1 [file biology-15-00583-s001.zip › Table S4:KEGG-cholesterol synthesis genes and sex steroid hormone synthesis genes.xlsx]

## Sheet: Sheet1
KEGG: cholesterol synthesis genes and sex steroid hormone synthesis genes
Gene ID	KEGG Orthology	Function	Pathway
HMGCS1	K01641	hydroxymethylglutaryl-CoA synthase	ko00900: Terpenoid backbone biosynthesis
HMGCR	K00021	hydroxymethylglutaryl-CoA reductase (NADPH)	ko00900: Terpenoid backbone biosynthesis
MVK	K00869	mevalonate kinase	ko00900: Terpenoid backbone biosynthesis
PMVK	K00938	phosphomevalonate kinase	ko00900: Terpenoid backbone biosynthesis
MVD	K01597	diphosphomevalonate decarboxylase	ko00900: Terpenoid backbone biosynthesis
FDPS	K00787	farnesyl diphosphate synthase	ko00900: Terpenoid backbone biosynthesis
FDFT1	K00801	farnesyl-diphosphate farnesyltransferase	ko00100: Steroid biosynthesis
SQLE	K00511	squalene monooxygenase	ko00100: Steroid biosynthesis
LSS	K01852	lanosterol synthase	ko00100: Steroid biosynthesis
CYP51A1	K05917	sterol 14alpha-demethylase	ko00100: Steroid biosynthesis
TM7SF2	K00222	Delta14-sterol reductase	ko00100: Steroid biosynthesis
MSMO1	K07750	methylsterol monooxygenase	ko00100: Steroid biosynthesis
NSDHL	K07748	sterol-4alpha-carboxylate 3-dehydrogenase	ko00100: Steroid biosynthesis
HSD17B7	K09827	3-keto steroid reductase	ko00100: Steroid biosynthesis
EBP	K01824	cholestenol Delta-isomerase	ko00100: Steroid biosynthesis
DHCR24	K09828	Delta24-sterol reductase	ko00100: Steroid biosynthesis
SC5D	K00227	Delta7-sterol 5-desaturase	ko00100: Steroid biosynthesis
DHCR7	K00213	7-dehydrocholesterol reductase	ko00100: Steroid biosynthesis
CYP11A1	K00498	cholesterol monooxygenase (side-chain-cleaving)	ko00140: Steroid hormone biosynthesis
CYP17A1	K00512	steroid 17alpha-monooxygenase / 17alpha-hydroxyprogesterone deacetylase	ko00140: Steroid hormone biosynthesis
HSD3B	K00070	3beta-hydroxy-Delta5-steroid dehydrogenase / steroid Delta-isomerase	ko00140: Steroid hormone biosynthesis
SRD5A3	K12345	3-oxo-5-alpha-steroid 4-dehydrogenase 3 / polyprenol reductase	ko00140: Steroid hormone biosynthesis
AKR1D1	K00251	3-oxo-5-beta-steroid 4-dehydrogenase	ko00140: Steroid hormone biosynthesis
AKR1C3	K00037	3alpha-hydroxysteroid 3-dehydrogenase / chlordecone reductase	ko00140: Steroid hormone biosynthesis
