# Supplementary material for: Glandular Cells of Forest Musk Deer Autonomously Synthesize Sex Steroid Hormones
Source: Biology (Basel). 2026 Apr 6;15(7):583. doi: 10.3390/biology15070583 (PMC13071994; doi:10.3390/biology15070583)
Supplement: Supplementary file 1 [file biology-15-00583-s001.zip › Table S5:Primer.xlsx]

## Sheet: Sheet1
Gene name	Forward Primer	Reverse Primer
ACTB	CTGCGGCATTCACGAAACTAC	GTAGAGGTCCTTGCGGATGT
HMGCS1	AGCTCCGAGAGGACACTCAT	GTCGTCGTTTAGAGAGGGGC
HMGCR	ATAGTGGGGACGGTGACACT	CGCTGCTCAAAACATCCTCTTC
MVK	GCACTCCGATACCAGCAAGG	ACGATCTCTGGGAACTTCAGC
PMVK	ACTTCGGGACCTTCGATTGG	AGCTGTGAAGAATCAGGTGCT
MVD	TGAGTCGAACGGAGACAAGT	GGATGGTCAGCAGAGGTCAAG
RUSC1	GTCGGGAGCAGCCCTATTAC	AACCTGCCAAGATCCACGTT
FDFT1	GCGTGTGACATCTGAACAGG	CCCATAGAGTTGGCTCGCTC
SQLE	AAATGTGTTGCAGGTCCGGT	TCTGAAAATGGCTCGGGGTT
LSS	TATCAACATGCTCGTGCGCT	GCACCTGCCTGCATCTTCAT
CYP51A1	TCTGTGGCGAAAATCTGCCT	TACCCTGCCACAGTCAGAGG
TM7SF2	TTCATCTGCCTCATCAACGACCT	GCGCAGTGAAGTAGACGAAGT
MSMO1	CCTGGGTGACTGTTCGTTTG	AATCGTGATGCCGAGAACCA
NSDHL	GGCTGGCACATTCCACTACT	GAAAGCTCCGCACAGTCTTG
HSD17B7	TGCCCAGGTACGATGTTGAC	TAGGTCCATCAGTGCTTCTGTT
DHCR24	TCTGGAGGAGGCCGTCATTA	GCCCTCTCGGTTTGTCTTCA
EBP	TGTGGTCTCTATGGGTCAGGT	CCAGAAGTAGAGTGGGTGGC
SC5D	TCTGTCCAGTCAATGCCGTG	TGCCGTCATAGAGTTTGCTGT
DHCR7	GAAAACCAAGAGTGCCAGCG	CAATGAAGGGTGCGAACAGC
CYP11A1	GCCTTTGAGTCCATCACCAATGTC	GTTCACTGTCTCCTCCAGCATCC
CYP17A1	TCGGAAGCTGGCACTGAATG	GGCTCGGACAGATCTATGGACT
HSD3B	GTCCTCCAGAGTCAATCCAGTC	CGTGTCGTCTGAGATGTAGTAGAA
SRD5A3	GCTCGGTGGTTCCATATCCTC	TCCTGCTTTGTTTTTCCTGAGATTG
AKR1D1	CAGCGAGGAGTGGTTGTAATC	AATGGGTATTCAGGATGGTCAC
AKR1C3	TGGAATGTCACCCTTATCTCAATCA	CACGTTGTATCTGGTAGCGAAG
