# Supplementary material for: Glandular Cells of Forest Musk Deer Autonomously Synthesize Sex Steroid Hormones
Source: Biology (Basel). 2026 Apr 6;15(7):583. doi: 10.3390/biology15070583 (PMC13071994; doi:10.3390/biology15070583)
Supplement: Supplementary file 1 [file biology-15-00583-s001.zip › Table S6:List of Key Detection Targets with Assayed Ranges.xlsx]

## Sheet: 检测指标汇总
Product Code	Analyte Name	Number of Analytes	English Name	CAS Registry Number	Abbreviation (if applicable)	Sample Type	Sample Volume (μL)	Measurement Range	Limit of Quantification (LOQ)	Limit of Detection (LOD)	Unit	Note: The values in this table represent the comprehensive measurement range for human blood samples.
A1501-1	Detection of Catecholamines and Their Metabolites (6 Items) for PPGL （PPGL-6）	6	Dopamine	51-61-6	DA	Plasma	300	20-5000	20		pg/mL
			Epinephrine	51-42-3	E			20-5000	20		pg/mL
			Noradrenaline	51-41-2	NE			20-5000	20		pg/mL
			3-Methoxytyramine	1477-68-5	3-MT			5-1000	5		pg/mL
			Metanephrine	881-95-8	MN			5-2500	5		pg/mL
			Normetanephrine	97-31-4	NMN			5-2500	5		pg/mL
A1502-1	Vitamin D Assay (Liquid-Liquid Extraction Method)	2	25-Hydroxyvitamin D2	21343-40-8	25-(OH)2-D2	Serum	150	2-64	2		ng/mL
			25-Hydroxyvitamin D3	63283-36-3	25-(OH)2-D3			5-160	5		ng/mL
A1503-1	Primary Aldosteronism Panel (3 Tests)	3	Aldosterone	52-39-1	Aldo	Plasma	500	15-5000	15		pg/mL
			Angiotensin I	34273-12-6	Ang I			300-100000	300		pg/mL
			Angiotensin Ⅱ	4474-91-3	Ang Ⅱ			15-5000	15		pg/mL
A1504-1	Steroid Hormone Profile (6-Analyte Panel) with Liquid-Liquid Extraction	6	Dehydroepiandrosterone	53-43-0	DHEA	Serum, Plasma, Urine, Saliva, Tissue	300uL 50mg	500-30000	500		pg/mL
			Androstenedione	63-05-8	A4			50-10000	50		pg/mL
			Testosterone	58-22-0	T			25-5000	25		pg/mL
			Dihydrotestosterone	521-18-6	DHT			25-5000	25		pg/mL
			Progesterone	57-83-0	P			100-25000	100		pg/mL
			17-Hydroxypregnenolone	387-79-1	17OHP			40-10000	40		pg/mL
A1504-2	Comprehensive Steroid Hormone Panel (20-Analyte Panel)	20	Dehydroepiandrosterone	53-43-0	DHEA	Serum, Plasma, Urine, Saliva, Tissue	300uL 50mg	500-50000	500		pg/mL
			Melatonine	73-31-4	MT			1-10000	1		pg/mL
			Androstenedione	63-05-8	A4			40-10000	40		pg/mL
			Testosterone	58-22-0	T			20-5000	20		pg/mL
			Dihydrotestosterone	521-18-6	DHT			20-5000	20		pg/mL
			Progesterone	57-83-0	P			25-25000	25/50		pg/mL
			17-Hydroxypregnenolone	387-79-1	17OHP			20-10000	20		pg/mL
			11-Deoxycorticosterone	64-85-7	Doc			10-5000	10/20		pg/mL
			Pregnenolone	145-13-1	Preg			250-25000	250		pg/mL
			11-deoxycortisol	152-58-9	11-Deo			50-5000	50		pg/mL
			Corticosterone	50-22-6	Cort			50-25000	50		pg/mL
			21-deoxycortisol	641-77-0	21-Deo			50-5000	50		pg/mL
			cortisone	53-06-5	cortisone			500-50000	500		pg/mL
			Cortisol	50-23-7	F			1200-300000	1200		pg/mL
			Estrone	53-16-7	E1			20-4000	20/40		pg/mL
			Estradiol	57-91-0	E2			20-8000	20/80		pg/mL
			17-Hydroxy Pregnenolone	387-79-1	17-OHPreg			100-10000	100		pg/mL
			Dehydroepiandrosterone Sulfate	651-48-9	DHEAS			5000-1250000	5000		pg/mL
			Estriol	50-27-1	E3			20-8000	20/80		pg/mL
			Aldosterone	52-39-1	Aldo			30-6000	30/60		pg/mL
A1505-1	Therapeutic Drug Monitoring for 15 Antiepileptic Drugs	15	Oxcarbazepine	28721-07-5	\	Serum or Plasma	30	1-50	1		μg/mL
			Licarbazepin	29331-92-8	MHD			1-50	1		μg/mL
			Carbamazepine epoxide	36507-30-9	\			0.5-25	0.5		μg/mL
			Carbamazepine	298-46-4	\			0.5-25	0.5		μg/mL
			Phenobarbital	50-06-6	\			1.2-60	1.2		μg/mL
			Primidone	125-33-7	\			0.6-30	0.6		μg/mL
			Phenytoin	57-41-0	\			0.6-30	0.6		μg/mL
			2-Propylvaleric	99-66-1	\			3-150	3		μg/mL
			Lamotrigine	84057-84-1	\			0.5-25	0.5		μg/mL
			Topiramate	97240-79-4	\			0.4-20	0.4		μg/mL
			Levetiracetam	102767-28-2	\			1.2-60	1.2		μg/mL
			Lacosamide	175481-36-4	\			0.5-25	0.5		μg/mL
			Perampanel	380917-97-5	\			0.025-1.25	0.025		μg/mL
			Zonisamide	68291-97-4	\			1-50	1		μg/mL
			Clonazepam	1622-61-3	\			0.0020-0.1000	0.002		μg/mL
A1505-2	Therapeutic Drug Monitoring for 23 Antipsychotic Drugs	23	9-hydroxyrisperidone	144598-75-4	\	Serum or Plasma	30	2.88-144	2.88		ng/mL
			risperidone	106266-06-2	\			2.88-144	2.88		ng/mL
			N-demethylolanzapine	161696-76-0	\			3.6-180	3.6		ng/mL
			olanzapine	132539-06-1	\			3.6-180	3.6		ng/mL
			N-demethylclozapine	6104-71-8	\			24-1200	24		ng/mL
			clozapine	5786-21-0	\			24-1200	24		ng/mL
			aripiprazole	129722-12-9	\			24-1200	24		ng/mL
			dehydroaripiprazole	129722-25-4	\			24-1200	24		ng/mL
			amisulpride	71675-85-9	\			15.36-768	15.36		ng/mL
			perphenazine	58-39-9	\			0.12-6	0.12		ng/mL
			fluphenazine	69-23-8	\			0.36-18	0.36		ng/mL
			haloperidol	52-86-8	\			0.36-18	0.36		ng/mL
			reduced hydrohaloperidol	34104-67-1	\			0.36-18	0.36		ng/mL
			flupentixol	756419-50-8	\			0.36-18	0.36		ng/mL
			quetiapine	111974-69-7	\			24-1200	24		ng/mL
			norquetiapine	5747-48-8	\			24-1200	24		ng/mL
			thioridazine	50-52-2	\			9.6-480	9.6		ng/mL
			lurasidone	367514-87-2	\			2.88-144	2.88		ng/mL
			loxapine	1977-10-2	\			0.48-24	0.48		ng/mL
			chlorpromazine	50-53-3	\			14.4-720	14.4		ng/mL
			chlorprothixene	113-59-7	\			9.6-480	9.6		ng/mL
			ziprasidone	146939-27-7	\			9.6-480	9.6		ng/mL
			sulpiride	15676-16-1	\			24-1200	24		ng/mL
A1505-3	Therapeutic Drug Monitoring for 38 Antidepressant Drugs	38	mCPP	13078-15-4	\	Serum or Plasma	30	28.8-1440	28.8		ng/mL
			trazodone	19794-93-5	\			28.8-1440	28.8		ng/mL
			N-desmethylescitalopram	144025-14-9	\			3.84-192	3.84		ng/mL
			escitalopram	128196-01-0	\			3.84-192	3.84		ng/mL
			N-desmethylclomipramine	303-48-0	\			10.8-540	10.8		ng/mL
			clomipramine	303-49-1	\			10.8-540	10.8		ng/mL
			N-desmethylmianserin	57257-81-5	\			3.36-168	3.36		ng/mL
			mianserin	21535-47-7	\			3.36-168	3.36		ng/mL
			N-demethylmirtazapine	61337-68-6	\			3.84-192	3.84		ng/mL
			mirtazapine	61337-67-5	\			3.84-192	3.84		ng/mL
			N-desmethylvenlafaxine	130198-38-8	\			19.2-960	19.2		ng/mL
			O-desmethylvenlafaxine	93413-62-8	\			19.2-960	19.2		ng/mL
			venlafaxine	93413-69-5	\			19.2-960	19.2		ng/mL
			O-desethylreboxetine	252570-31-3	\			16.8-840	16.8		ng/mL
			reboxetine	98769-81-4	\			16.8-840	16.8		ng/mL
			agomelatine	138112-76-2	\			14.4-720	14.4		ng/mL
			amitriptyline	50-48-6	\			7.2-360	7.2		ng/mL
			noramitriptyline	72-69-5	\			7.2-360	7.2		ng/mL
			bupropion	34911-55-2	\			48-2400	48		ng/mL
			hydroxybupropion	92264-81-8	\			48-2400	48		ng/mL
			imipramine	50-49-7	\			7.2-360	7.2		ng/mL
			norimipramine	50-47-5	\			7.2-360	7.2		ng/mL
			duloxetine	116539-59-4	\			5.76-288	5.76		ng/mL
			doxepin	1668-19-5	\			7.2-360	7.2		ng/mL
			nordoxepin	1225-56-5	\			7.2-360	7.2		ng/mL
			vortioxetine	960203-27-4	\			1.92-96	1.92		ng/mL
			fluvoxamine	54739-18-3	\			12-600	12		ng/mL
			fluoxetine	54910-89-3	\			24-1200	24		ng/mL
			norfluoxetine	83891-03-6	\			24-1200	24		ng/mL
			maprotiline	10262-69-8	\			5.28-264	5.28		ng/mL
			desmethylmaprotiline	92202-51-2	\			5.28-264	5.28		ng/mL
			moclobemide	71320-77-9	\			48-2400	48		ng/mL
			moclobemide-N-Oxide	64544-24-7	\			48-2400	48		ng/mL
			milnacipran	92623-85-3	\			7.2-360	7.2		ng/mL
			tianeptine	66981-73-5	\			3.84-192	3.84		ng/mL
			paroxetine	61869-08-7	\			2.88-144	2.88		ng/mL
			N-desmethylsertraline	918933-19-4	\			7.2-360	7.2		ng/mL
			sertraline	79617-96-2	\			7.2-360	7.2		ng/mL
A1505-4	Therapeutic Drug Monitoring for 3 Antibiotics	3	Imipenem	64221-86-9	\	Serum or Plasma	100	500-50000	500		ng/mL
			Amikacin	37517-28-5	\			500-50000	500		ng/mL
			Teicoplanin	61036-62-2	\			200-20000	200		ng/mL
A1506-1	Fat-Soluble Vitamin Panel	5	Vit A	68-26-8	Vit A	Serum	500		50	10	ng/ml
			Vit E	59-02-9	Vit E				800	200	ng/ml
			25OHD2	21343-40-8	25OHD2				2	1	ng/ml
			25OHD3	19356-17-3	25OHD3				4	1.5	ng/ml
			Vit K1	84-80-0	Vit K1				0.1	0.03	ng/mL
A1506-2	Water-Soluble Vitamin Panel	12	/	59-43-8	/	Serum	500		0.3	0.1	ng/mL
			/	83-88-5	/				0.5	0.1	ng/mL
			/	59-67-6	/				0.5	0.1	ng/mL
			/	98-92-0	/				5	1	ng/mL
			/	79-83-4	/				4	0.1	ng/mL
			/	82-82-6	/				0.5	0.2	ng/mL
			/	65-23-6	/				0.02	0.01	ng/mL
			/	66-72-8	/				0.5	0.2	ng/mL
			/	58-85-5	/				0.5	0.15	ng/mL
			/	59-30-3	/				1	0.2	ng/mL
			/	31690-09-2	/				1	0.2	ng/mL
			/	200-680-0	/				0.1	0.05	ng/mL
