# Supplementary material for: Glandular Cells of Forest Musk Deer Autonomously Synthesize Sex Steroid Hormones
Source: Biology (Basel). 2026 Apr 6;15(7):583. doi: 10.3390/biology15070583 (PMC13071994; doi:10.3390/biology15070583)
Supplement: Supplementary file 1 [file biology-15-00583-s001.zip › Table S7:Gene Expression Prevalence Across Cells.xlsx]

## Sheet: newvar
Cell annotation information was sourced from the MuskDB database (http://muskdb.cn/home/). Reference: Tao Wang, Maosen Yang, Xin Shi, Shilin Tian, Yan Li, Wenqian Xie, Zhengting Zou, Dong Leng, Ming Zhang, Chengli Zheng, Chungang Feng, Bo Zeng, Xiaolan Fan, Huimin Qiu, Jing Li, Guijun Zhao, Zhengrong Yuan, Diyan Li, Hang Jie, Multiomics analysis provides insights into musk secretion in muskrat an…
SYMBOL	GeneID	n_cells	GeneName
CFDP2	MberContig1T0001	33	CFDP2
MberContig1T0004	MberContig1T0004	12	-
TXN	MberContig2T0002	2146	TXN
CFDP2	MberContig2T0003	20	CFDP2
L1RE1	MberContig6T0003	43	L1RE1
gag	MberContig6T0004	681	gag
H2AZ1	MberContig16T0001	556	H2AZ1
pol	MberContig16T0002	12	pol
Akap4	MberContig17T0001	487	Akap4
MberContig21T0001	MberContig21T0001	125	-
TRAF3IP3	MberContig21T0002	20	TRAF3IP3
TOMM20	MberContig31T0004	6304	TOMM20
TXN	MberContig34T0001	13282	TXN
L1RE1	MberContig36T0002	11	L1RE1
RPL21	MberContig39T0001	12	RPL21
MberContig52T0001	MberContig52T0001	204	-
MberContig52T0002	MberContig52T0002	19	-
FER1L6	MberContig56T0001	368	FER1L6
FER1L6	MberContig56T0002	1684	FER1L6
SAFB2	MberContig56T0003	45	SAFB2
MberContig60T0001	MberContig60T0001	12	-
CFDP2	MberContig61T0001	100	CFDP2
F52C9.6	MberContig63T0001	24	F52C9.6
SNRNP40	MberContig63T0002	7	SNRNP40
MberContig66T0001	MberContig66T0001	830	-
LF3	MberContig80T0001	3302	LF3
ANKRD26	MberContig82T0001	1973	ANKRD26
ANKRD26	MberContig82T0002	2057	ANKRD26
ANKRD26	MberContig82T0003	314	ANKRD26
MberContig82T0004	MberContig82T0004	57	-
F52C9.6	MberContig83T0001	21	F52C9.6
ANP32B	MberContig89T0002	23	ANP32B
DGKK	MberContig97T0001	26	DGKK
CCNB3	MberContig97T0002	45	CCNB3
ANKRD26	MberContig98T0002	12	ANKRD26
PPFIA1	MberContig102T0001	2188	PPFIA1
CFDP2	MberContig114T0002	22	CFDP2
NINL	MberContig117T0002	9	NINL
PANX1	MberContig118T0001	1245	PANX1
ICE1	MberContig131T0001	158	ICE1
MberContig137T0001	MberContig137T0001	12	-
pol	MberContig147T0001	12	pol
ICE1	MberContig148T0001	7176	ICE1
MberContig148T0002	MberContig148T0002	7	-
KIF19	MberContig150T0003	46	KIF19
CFDP2	MberContig152T0001	8	CFDP2
TMOD2	MberContig157T0002	87	TMOD2
Mtss1	MberContig159T0001	3347	Mtss1
MberContig182T0001	MberContig182T0001	1653	-
CFDP2	MberContig185T0001	7	CFDP2
RPL21	MberContig192T0001	26	RPL21
MberContig196T0001	MberContig196T0001	51	-
L1RE1	MberContig197T0001	1359	L1RE1
NBPF4	MberContig209T0001	1080	NBPF4
NBPF5P	MberContig209T0002	188	NBPF5P
MberContig220T0002	MberContig220T0002	950	-
pol	MberContig221T0001	26	pol
Ninl	MberContig224T0001	568	Ninl
L1RE1	MberContig224T0002	11	L1RE1
ANKRD26	MberContig224T0003	46	ANKRD26
PDE4DIP	MberContig231T0002	19	PDE4DIP
MberContig234T0002	MberContig234T0002	34	-
CFDP2	MberContig235T0001	8	CFDP2
MDGA2	MberContig240T0001	1619	MDGA2
NBPF4	MberContig241T0003	12	NBPF4
Akap4	MberContig244T0002	10116	Akap4
MberContig246T0001	MberContig246T0001	578	-
Akap4	MberContig256T0001	1057	Akap4
FER1L6	MberContig256T0002	217	FER1L6
MberContig264T0001	MberContig264T0001	49	-
MberContig264T0002	MberContig264T0002	50	-
FTSJ1	MberContig267T0001	47	FTSJ1
CFDP2	MberContig276T0001	64	CFDP2
NBPF4	MberContig287T0002	12	NBPF4
CFDP2	MberContig295T0002	33	CFDP2
WASHC5	MberContig298T0001	26	WASHC5
MberContig298T0002	MberContig298T0002	741	-
NSMCE2	MberContig298T0003	721	NSMCE2
MberContig299T0002	MberContig299T0002	44	-
PCLO	MberContig299T0004	2332	PCLO
MberContig299T0007	MberContig299T0007	732	-
MberContig302T0001	MberContig302T0001	19	-
FAT3	MberContig318T0001	40	FAT3
CFAP100	MberContig326T0001	24	CFAP100
Fam91a1	MberContig334T0001	311	Fam91a1
ANKRD26	MberContig335T0002	11	ANKRD26
WASHC5	MberContig345T0001	7155	WASHC5
SQLE	MberContig345T0002	2641	SQLE
ZNF572	MberContig345T0003	41	ZNF572
FAT3	MberContig347T0001	50	FAT3
MberContig352T0001	MberContig352T0001	173	-
PDE4DIP	MberContig361T0001	20	PDE4DIP
Mrpl36	MberContig364T0002	63	Mrpl36
KIF19	MberContig371T0001	98	KIF19
ATP5F1C	MberContig378T0001	22	ATP5F1C
L1RE1	MberContig390T0001	15	L1RE1
MberContig391T0001	MberContig391T0001	9	-
CFAP100	MberContig401T0001	39	CFAP100
NBPF5P	MberContig426T0001	19	NBPF5P
Akap4	MberContig433T0001	177	Akap4
L1RE1	MberContig436T0001	16	L1RE1
ANKRD26	MberContig438T0001	36	ANKRD26
ANKRD20A12P	MberContig438T0002	107	ANKRD20A12P
TMCO5B	MberContig445T0001	13	TMCO5B
CFDP2	MberContig447T0002	2257	CFDP2
MberContig471T0001	MberContig471T0001	11	-
RYR2	MberContig477T0001	78	RYR2
OR4K15	MberContig481T0001	11	OR4K15
MberContig482T0001	MberContig482T0001	57	-
NINL	MberContig483T0001	28	NINL
Ninl	MberContig483T0002	134	Ninl
NINL	MberContig483T0003	39	NINL
Cops2	MberContig488T0001	31	Cops2
Akap4	MberContig494T0001	9	Akap4
PLEKHO2	MberContig495T0002	122	PLEKHO2
SNRNP40	MberContig500T0001	37	SNRNP40
ANKRD26	MberContig500T0002	34	ANKRD26
Fads2b	MberContig501T0001	12	Fads2b
Akap4	MberContig503T0001	63	Akap4
Akap4	MberContig504T0001	4366	Akap4
MOGAT2	MberContig510T0001	1258	MOGAT2
pol	MberContig527T0001	15	pol
MberContig537T0002	MberContig537T0002	43	-
PPFIA1	MberContig538T0001	992	PPFIA1
Tnnt2	MberContig543T0002	390	Tnnt2
MberContig552T0001	MberContig552T0001	92	-
MberContig556T0001	MberContig556T0001	29	-
PPFIA1	MberContig565T0001	535	PPFIA1
GIMAP4	MberContig571T0001	12	GIMAP4
CFAP100	MberContig578T0001	36	CFAP100
pol	MberContig592T0001	63	pol
CFDP2	Mberchr1T0004	22	CFDP2
NINL	Mberchr1T0007	99	NINL
CCT8	Mberchr1T0011	10	CCT8
CFAP100	Mberchr1T0014	80	CFAP100
RCAN1	Mberchr1T0020	7360	RCAN1
KCNE1	Mberchr1T0021	17	KCNE1
SMIM11A	Mberchr1T0023	2678	SMIM11A
MRPS6	Mberchr1T0025	10592	MRPS6
ATP5PO	Mberchr1T0027	15357	ATP5PO
ITSN1	Mberchr1T0028	7515	ITSN1
CRYZL1	Mberchr1T0029	4204	CRYZL1
Donson	Mberchr1T0030	31	Donson
DONSON	Mberchr1T0031	1898	DONSON
SON	Mberchr1T0032	16857	SON
GART	Mberchr1T0033	1027	GART
DNAJC28	Mberchr1T0034	1180	DNAJC28
IFNGR2	Mberchr1T0035	8484	IFNGR2
Mberchr1T0036	Mberchr1T0036	62	-
IFNAR1	Mberchr1T0037	3215	IFNAR1
IL10RB	Mberchr1T0038	6465	IL10RB
IFNAR2	Mberchr1T0039	6677	IFNAR2
Mberchr1T0040	Mberchr1T0040	65	-
PAXBP1	Mberchr1T0044	5954	PAXBP1
SYNJ1	Mberchr1T0045	5213	SYNJ1
CFAP298	Mberchr1T0046	5484	CFAP298
EVA1C	Mberchr1T0047	8943	EVA1C
URB1	Mberchr1T0049	2053	URB1
MIS18A	Mberchr1T0050	388	MIS18A
Mberchr1T0053	Mberchr1T0053	10	-
Hunk	Mberchr1T0054	676	Hunk
SCAF4	Mberchr1T0055	7420	SCAF4
SOD1	Mberchr1T0056	19716	SOD1
TIAM1	Mberchr1T0057	9526	TIAM1
CFDP2	Mberchr1T0058	33	CFDP2
CFDP2	Mberchr1T0059	24	CFDP2
CLDN8	Mberchr1T0077	1906	CLDN8
GRIK1	Mberchr1T0078	66	GRIK1
RBBP8	Mberchr1T0080	381	RBBP8
BACH1	Mberchr1T0081	7142	BACH1
Map3k7cl	Mberchr1T0082	910	Map3k7cl
CCT8	Mberchr1T0083	10239	CCT8
USP16	Mberchr1T0084	5228	USP16
RWDD2B	Mberchr1T0085	1021	RWDD2B
LTN1	Mberchr1T0086	5204	LTN1
Mberchr1T0088	Mberchr1T0088	199	-
ADAMTS5	Mberchr1T0089	1594	ADAMTS5
Mberchr1T0090	Mberchr1T0090	127	-
ADAMTS1	Mberchr1T0091	10763	ADAMTS1
CYYR1	Mberchr1T0093	7512	CYYR1
app	Mberchr1T0094	15766	app
GABPA	Mberchr1T0095	2235	GABPA
ATP5PF	Mberchr1T0096	13613	ATP5PF
JAM2	Mberchr1T0097	6880	JAM2
MRPL39	Mberchr1T0098	6364	MRPL39
CFDP2	Mberchr1T0099	28	CFDP2
CFDP2	Mberchr1T0109	12	CFDP2
ACP1	Mberchr1T0110	216	ACP1
NCAM2	Mberchr1T0111	869	NCAM2
CFDP2	Mberchr1T0114	15	CFDP2
Rwdd1	Mberchr1T0116	14	Rwdd1
CFDP2	Mberchr1T0117	89	CFDP2
CFDP2	Mberchr1T0119	9	CFDP2
Mberchr1T0121	Mberchr1T0121	21	-
EURL	Mberchr1T0122	6909	EURL
BTG3	Mberchr1T0123	4950	BTG3
CXADR	Mberchr1T0124	5181	CXADR
MAGOHB	Mberchr1T0125	78	MAGOHB
SYAP1	Mberchr1T0127	11	SYAP1
Mberchr1T0128	Mberchr1T0128	5263	-
pol	Mberchr1T0129	79	pol
Mberchr1T0130	Mberchr1T0130	531	-
USP25	Mberchr1T0131	10276	USP25
NRIP1	Mberchr1T0133	1687	NRIP1
Mberchr1T0136	Mberchr1T0136	37	-
SAMSN1	Mberchr1T0137	683	SAMSN1
HSPA13	Mberchr1T0138	3505	HSPA13
ABCC1	Mberchr1T0139	2261	ABCC1
RBM11	Mberchr1T0140	152	RBM11
LIPI	Mberchr1T0141	89	LIPI
Robo2	Mberchr1T0143	2445	Robo2
SENP8	Mberchr1T0144	12	SENP8
CFDP2	Mberchr1T0146	14	CFDP2
ROBO1	Mberchr1T0147	5125	ROBO1
CFDP2	Mberchr1T0149	61	CFDP2
CFDP2	Mberchr1T0152	30	CFDP2
Mberchr1T0156	Mberchr1T0156	17	-
GBE1	Mberchr1T0157	9977	GBE1
CFDP2	Mberchr1T0160	21	CFDP2
Mberchr1T0163	Mberchr1T0163	79	-
GAPDH	Mberchr1T0165	5280	GAPDH
Rps20	Mberchr1T0170	88	Rps20
VGLL3	Mberchr1T0174	2969	VGLL3
CHMP2B	Mberchr1T0175	6138	CHMP2B
Mberchr1T0177	Mberchr1T0177	30	-
HTR1F	Mberchr1T0178	13	HTR1F
CGGBP1	Mberchr1T0181	6575	CGGBP1
ZNF654	Mberchr1T0182	9201	ZNF654
Mberchr1T0184	Mberchr1T0184	4331	-
EPHA3	Mberchr1T0188	1057	EPHA3
PROS1	Mberchr1T0191	7454	PROS1
ARL13B	Mberchr1T0192	6862	ARL13B
NSUN3	Mberchr1T0193	2213	NSUN3
CFDP2	Mberchr1T0194	42	CFDP2
Mberchr1T0195	Mberchr1T0195	17	-
EPHA6	Mberchr1T0197	113	EPHA6
EPHA6	Mberchr1T0198	563	EPHA6
ARL6	Mberchr1T0199	1418	ARL6
CRYBG3	Mberchr1T0200	5164	CRYBG3
RIOX2	Mberchr1T0201	655	RIOX2
CFDP2	Mberchr1T0205	26	CFDP2
CLDND1	Mberchr1T0208	8477	CLDND1
CPOX	Mberchr1T0210	1765	CPOX
Mberchr1T0212	Mberchr1T0212	21	-
ST3GAL6	Mberchr1T0213	4264	ST3GAL6
DCBLD2	Mberchr1T0214	1901	DCBLD2
COL8A1	Mberchr1T0216	11526	COL8A1
TMEM30C	Mberchr1T0217	245	TMEM30C
TBC1D23	Mberchr1T0219	6407	TBC1D23
Mberchr1T0220	Mberchr1T0220	278	-
NIT2	Mberchr1T0221	3329	NIT2
TOMM70	Mberchr1T0222	7202	TOMM70
LNP1	Mberchr1T0223	1206	LNP1
Mberchr1T0224	Mberchr1T0224	13	-
TMEM45A	Mberchr1T0225	3260	TMEM45A
Mberchr1T0226	Mberchr1T0226	33	-
TFG	Mberchr1T0227	10095	TFG
ABI3BP	Mberchr1T0228	3129	ABI3BP
Mberchr1T0229	Mberchr1T0229	46	-
RPL9	Mberchr1T0230	24	RPL9
IMPG2	Mberchr1T0231	2459	IMPG2
SENP7	Mberchr1T0232	5491	SENP7
FAM172BP	Mberchr1T0233	312	FAM172BP
TRMT10C	Mberchr1T0234	3206	TRMT10C
PCNP	Mberchr1T0235	10878	PCNP
ZBTB11	Mberchr1T0236	4426	ZBTB11
Mberchr1T0237	Mberchr1T0237	37	-
Rpl24	Mberchr1T0238	23121	Rpl24
CEP97	Mberchr1T0239	758	CEP97
NXPE3	Mberchr1T0240	2235	NXPE3
NFKBIZ	Mberchr1T0241	14304	NFKBIZ
VEZT	Mberchr1T0242	36	VEZT
VEZT	Mberchr1T0243	67	VEZT
CBLB	Mberchr1T0252	8120	CBLB
CFDP2	Mberchr1T0253	18	CFDP2
CFDP2	Mberchr1T0257	103	CFDP2
CFDP2	Mberchr1T0258	8	CFDP2
BBX	Mberchr1T0260	13418	BBX
CD47	Mberchr1T0262	10453	CD47
IFT57	Mberchr1T0263	4769	IFT57
HHLA2	Mberchr1T0264	98	HHLA2
MYH15	Mberchr1T0265	18	MYH15
CIP2A	Mberchr1T0266	1518	CIP2A
DZIP3	Mberchr1T0267	3490	DZIP3
Mberchr1T0268	Mberchr1T0268	127	-
MORC1	Mberchr1T0269	19	MORC1
Mberchr1T0272	Mberchr1T0272	9	-
CFDP2	Mberchr1T0273	63	CFDP2
NECTIN3	Mberchr1T0275	5191	NECTIN3
ZBED2	Mberchr1T0276	15	ZBED2
CD96	Mberchr1T0277	63	CD96
Plcxd2	Mberchr1T0278	1072	Plcxd2
PHLDB2	Mberchr1T0279	7577	PHLDB2
TAGLN3	Mberchr1T0280	317	TAGLN3
TTMP	Mberchr1T0281	174	TTMP
CD200	Mberchr1T0282	6137	CD200
OLA1	Mberchr1T0283	834	OLA1
BTLA	Mberchr1T0284	14	BTLA
ATG3	Mberchr1T0286	9519	ATG3
SLC35A5	Mberchr1T0287	5007	SLC35A5
CCDC80	Mberchr1T0288	1776	CCDC80
CD200R1	Mberchr1T0290	55	CD200R1
Rps15a	Mberchr1T0291	916	Rps15a
GTPBP8	Mberchr1T0292	240	GTPBP8
NEPRO	Mberchr1T0293	2703	NEPRO
CFDP2	Mberchr1T0294	129	CFDP2
BOC	Mberchr1T0295	901	BOC
CFAP44	Mberchr1T0296	341	CFAP44
SPICE1	Mberchr1T0297	3426	SPICE1
SIDT1	Mberchr1T0298	932	SIDT1
Rbbp4	Mberchr1T0299	32	Rbbp4
USF3	Mberchr1T0300	1815	USF3
Mberchr1T0301	Mberchr1T0301	510	-
NAA50	Mberchr1T0302	9713	NAA50
ATP6V1A	Mberchr1T0303	5357	ATP6V1A
EEF1A1	Mberchr1T0304	808	EEF1A1
GRAMD1C	Mberchr1T0305	10091	GRAMD1C
Zdhhc23	Mberchr1T0306	871	Zdhhc23
CCDC191	Mberchr1T0307	1768	CCDC191
QTRT2	Mberchr1T0308	1052	QTRT2
Drd3	Mberchr1T0309	19	Drd3
ZBTB20	Mberchr1T0310	2977	ZBTB20
LSAMP	Mberchr1T0316	885	LSAMP
EIF3A	Mberchr1T0320	1066	EIF3A
EIF3A	Mberchr1T0321	9	EIF3A
IGSF11	Mberchr1T0324	20	IGSF11
B4GALT4	Mberchr1T0325	3278	B4GALT4
ARHGAP31	Mberchr1T0326	6912	ARHGAP31
TMEM39A	Mberchr1T0327	3053	TMEM39A
POGLUT1	Mberchr1T0328	3739	POGLUT1
TIMMDC1	Mberchr1T0329	3749	TIMMDC1
CD80	Mberchr1T0330	74	CD80
Mberchr1T0331	Mberchr1T0331	12	-
PLA1A	Mberchr1T0332	2145	PLA1A
POPDC2	Mberchr1T0333	876	POPDC2
COX17	Mberchr1T0334	2909	COX17
CFAP91	Mberchr1T0335	386	CFAP91
Mberchr1T0336	Mberchr1T0336	132	-
Mberchr1T0338	Mberchr1T0338	49	-
GSK3B	Mberchr1T0340	11663	GSK3B
GPR156	Mberchr1T0341	176	GPR156
LRRC58	Mberchr1T0342	2700	LRRC58
FSTL1	Mberchr1T0343	8655	FSTL1
NDUFB4	Mberchr1T0344	9781	NDUFB4
GTF2E1	Mberchr1T0345	1234	GTF2E1
STXBP5L	Mberchr1T0346	2421	STXBP5L
POLQ	Mberchr1T0347	475	POLQ
HCLS1	Mberchr1T0349	937	HCLS1
GOLGB1	Mberchr1T0350	13072	GOLGB1
Iqcb1	Mberchr1T0351	2226	Iqcb1
EAF2	Mberchr1T0352	241	EAF2
SLC15A2	Mberchr1T0353	615	SLC15A2
ILDR1	Mberchr1T0356	89	ILDR1
CD86	Mberchr1T0357	109	CD86
CSTA	Mberchr1T0359	1145	CSTA
FAM162A	Mberchr1T0360	7625	FAM162A
PARP9	Mberchr1T0361	2574	PARP9
DTX3L	Mberchr1T0362	2566	DTX3L
PARP14	Mberchr1T0363	3779	PARP14
HSPBAP1	Mberchr1T0364	1745	HSPBAP1
Slc49a4	Mberchr1T0365	8405	Slc49a4
SEMA5B	Mberchr1T0367	450	SEMA5B
Sec22a	Mberchr1T0369	4717	Sec22a
ADCY5	Mberchr1T0370	322	ADCY5
HACD2	Mberchr1T0371	9178	HACD2
MYLK	Mberchr1T0373	12214	MYLK
EAPP	Mberchr1T0374	189	EAPP
CCDC14	Mberchr1T0375	2532	CCDC14
ROPN1	Mberchr1T0376	21	ROPN1
Ik	Mberchr1T0377	155	Ik
KALRN	Mberchr1T0379	8359	KALRN
UMPS	Mberchr1T0380	7797	UMPS
ITGB5	Mberchr1T0381	5279	ITGB5
MUC13	Mberchr1T0382	54	MUC13
HEG1	Mberchr1T0383	8987	HEG1
Mberchr1T0384	Mberchr1T0384	34	-
ZNF148	Mberchr1T0385	7140	ZNF148
SNX4	Mberchr1T0386	5436	SNX4
OSBPL11	Mberchr1T0388	3344	OSBPL11
Lmln	Mberchr1T0389	1202	Lmln
IQCG	Mberchr1T0390	260	IQCG
LRCH3	Mberchr1T0391	5720	LRCH3
LRCH3	Mberchr1T0392	110	LRCH3
FYTTD1	Mberchr1T0393	6168	FYTTD1
RUBCN	Mberchr1T0394	1772	RUBCN
TNK2	Mberchr1T0397	3733	TNK2
Mberchr1T0398	Mberchr1T0398	102	-
TFRC	Mberchr1T0399	2753	TFRC
ZDHHC19	Mberchr1T0400	24	ZDHHC19
SLC51A	Mberchr1T0401	20	SLC51A
PCYT1A	Mberchr1T0402	4718	PCYT1A
DYNLT2B	Mberchr1T0403	5314	DYNLT2B
TM4SF19	Mberchr1T0404	22	TM4SF19
UBXN7	Mberchr1T0405	6163	UBXN7
RNF168	Mberchr1T0406	3778	RNF168
SMCO1	Mberchr1T0407	18	SMCO1
WDR53	Mberchr1T0408	1541	WDR53
FBXO45	Mberchr1T0409	648	FBXO45
Mberchr1T0410	Mberchr1T0410	36	-
NRROS	Mberchr1T0411	597	NRROS
CEP19	Mberchr1T0412	3397	CEP19
Pigx	Mberchr1T0413	3770	Pigx
Pak2	Mberchr1T0414	14207	Pak2
SENP5	Mberchr1T0415	4525	SENP5
NCBP2	Mberchr1T0416	8784	NCBP2
PIGZ	Mberchr1T0417	1755	PIGZ
Mberchr1T0418	Mberchr1T0418	139	-
MELTF	Mberchr1T0419	351	MELTF
Dlg1	Mberchr1T0420	12057	Dlg1
BDH1	Mberchr1T0421	343	BDH1
APOD	Mberchr1T0422	3712	APOD
PPP1R2	Mberchr1T0423	9320	PPP1R2
ACAP2	Mberchr1T0424	13608	ACAP2
Mberchr1T0425	Mberchr1T0425	82	-
XXYLT1	Mberchr1T0426	1090	XXYLT1
FAM43A	Mberchr1T0429	2508	FAM43A
LSG1	Mberchr1T0430	3407	LSG1
TMEM44	Mberchr1T0431	4051	TMEM44
ATP13A3	Mberchr1T0432	6987	ATP13A3
GP5	Mberchr1T0433	180	GP5
LRRC15	Mberchr1T0434	24	LRRC15
Hes1	Mberchr1T0436	2540	Hes1
OPA1	Mberchr1T0437	4030	OPA1
ATP13A4	Mberchr1T0438	158	ATP13A4
ATP13A5	Mberchr1T0439	189	ATP13A5
MB21D2	Mberchr1T0442	2920	MB21D2
Mberchr1T0443	Mberchr1T0443	30	-
Fgf12	Mberchr1T0444	2967	Fgf12
Mberchr1T0445	Mberchr1T0445	18	-
CCDC50	Mberchr1T0448	5882	CCDC50
IL1RAP	Mberchr1T0454	5693	IL1RAP
Mberchr1T0455	Mberchr1T0455	7	-
Rpl23a	Mberchr1T0456	649	Rpl23a
CLDN16	Mberchr1T0457	38	CLDN16
CLDN1	Mberchr1T0458	1556	CLDN1
P3h2	Mberchr1T0460	6092	P3h2
Tp63	Mberchr1T0461	7459	Tp63
Mberchr1T0463	Mberchr1T0463	24	-
TPRG1	Mberchr1T0464	904	TPRG1
pol	Mberchr1T0465	7	pol
Mberchr1T0466	Mberchr1T0466	6431	-
LPP	Mberchr1T0467	13488	LPP
LPP	Mberchr1T0468	6625	LPP
L1RE1	Mberchr1T0469	29	L1RE1
Mberchr1T0471	Mberchr1T0471	1863	-
F52C9.6	Mberchr1T0472	12	F52C9.6
BCL6	Mberchr1T0473	7026	BCL6
RTP4	Mberchr1T0476	201	RTP4
MASP1	Mberchr1T0477	48	MASP1
MASP1	Mberchr1T0478	50	MASP1
Mberchr1T0481	Mberchr1T0481	3220	-
ST6GAL1	Mberchr1T0482	5420	ST6GAL1
ADIPOQ	Mberchr1T0483	113	ADIPOQ
Eif4a2	Mberchr1T0484	10497	Eif4a2
DNAJB11	Mberchr1T0489	3417	DNAJB11
TBCCD1	Mberchr1T0490	1282	TBCCD1
CRYGS	Mberchr1T0491	191	CRYGS
Etv5	Mberchr1T0492	3640	Etv5
Tra2b	Mberchr1T0493	16150	Tra2b
IGF2BP2	Mberchr1T0494	619	IGF2BP2
SENP2	Mberchr1T0495	8546	SENP2
LIPH	Mberchr1T0496	978	LIPH
TMEM41A	Mberchr1T0497	993	TMEM41A
MAP3K13	Mberchr1T0498	631	MAP3K13
EHHADH	Mberchr1T0499	939	EHHADH
Mberchr1T0500	Mberchr1T0500	4023	-
VPS8	Mberchr1T0501	7382	VPS8
MAGEF1	Mberchr1T0502	2872	MAGEF1
EPHB3	Mberchr1T0503	271	EPHB3
CHRD	Mberchr1T0508	605	CHRD
THPO	Mberchr1T0510	137	THPO
Polr2h	Mberchr1T0511	4167	Polr2h
Clcn2	Mberchr1T0512	175	Clcn2
Mberchr1T0513	Mberchr1T0513	50	-
FAM131A	Mberchr1T0514	860	FAM131A
EIF4G1	Mberchr1T0515	8318	EIF4G1
PSMD2	Mberchr1T0516	8673	PSMD2
ECE2	Mberchr1T0517	404	ECE2
EEF1AKMT4	Mberchr1T0520	644	EEF1AKMT4
ALG3	Mberchr1T0521	1139	ALG3
VWA5B2	Mberchr1T0522	10	VWA5B2
ABCF3	Mberchr1T0523	2239	ABCF3
AP2M1	Mberchr1T0524	10984	AP2M1
DVL3	Mberchr1T0525	2378	DVL3
EIF2B5	Mberchr1T0526	2448	EIF2B5
ADSS2	Mberchr1T0529	91	ADSS2
ABCC5	Mberchr1T0530	3797	ABCC5
MAP6D1	Mberchr1T0531	279	MAP6D1
Mberchr1T0532	Mberchr1T0532	312	-
YEATS2	Mberchr1T0533	8138	YEATS2
Mberchr1T0534	Mberchr1T0534	61	-
KLHL24	Mberchr1T0535	4110	KLHL24
KLHL6	Mberchr1T0537	525	KLHL6
Mberchr1T0539	Mberchr1T0539	16	-
LAMP3	Mberchr1T0540	44	LAMP3
MCCC1	Mberchr1T0541	2324	MCCC1
DCUN1D1	Mberchr1T0542	8126	DCUN1D1
ATP11B	Mberchr1T0543	8845	ATP11B
CFDP2	Mberchr1T0544	32	CFDP2
RPL13A	Mberchr1T0545	2248	RPL13A
SOX2	Mberchr1T0546	22	SOX2
EEF1A1	Mberchr1T0547	42	EEF1A1
DNAJC19	Mberchr1T0549	6386	DNAJC19
Fxr1	Mberchr1T0550	11163	Fxr1
CCDC39	Mberchr1T0551	120	CCDC39
TTC14	Mberchr1T0552	5818	TTC14
USP13	Mberchr1T0553	1337	USP13
NDUFB5	Mberchr1T0554	11097	NDUFB5
MRPL47	Mberchr1T0555	2586	MRPL47
ACTL6A	Mberchr1T0556	2096	ACTL6A
GNB4	Mberchr1T0557	6195	GNB4
Mfn1	Mberchr1T0558	9934	Mfn1
ZNF639	Mberchr1T0559	1814	ZNF639
PIK3CA	Mberchr1T0561	9918	PIK3CA
TCP1	Mberchr1T0562	130	TCP1
ZMAT3	Mberchr1T0563	1674	ZMAT3
CRTC2	Mberchr1T0564	94	CRTC2
CFDP2	Mberchr1T0566	34	CFDP2
Mberchr1T0570	Mberchr1T0570	15	-
TBL1XR1	Mberchr1T0572	10578	TBL1XR1
NAALADL2	Mberchr1T0578	4043	NAALADL2
NAALADL2	Mberchr1T0579	2187	NAALADL2
CFDP2	Mberchr1T0581	202	CFDP2
Mberchr1T0582	Mberchr1T0582	256	-
OLA1	Mberchr1T0584	19	OLA1
NLGN1	Mberchr1T0585	14	NLGN1
SPATA16	Mberchr1T0586	243	SPATA16
ECT2	Mberchr1T0587	1483	ECT2
NCEH1	Mberchr1T0588	407	NCEH1
TNFSF10	Mberchr1T0589	5040	TNFSF10
FNDC3B	Mberchr1T0591	12913	FNDC3B
PLD1	Mberchr1T0593	4408	PLD1
TNIK	Mberchr1T0594	3275	TNIK
RPL22L1	Mberchr1T0595	15492	RPL22L1
F52C9.6	Mberchr1T0597	13	F52C9.6
CLDN11	Mberchr1T0598	160	CLDN11
SKIL	Mberchr1T0599	5550	SKIL
PRKCI	Mberchr1T0600	5211	PRKCI
PHC3	Mberchr1T0602	8525	PHC3
GPR160	Mberchr1T0603	924	GPR160
Pol	Mberchr1T0604	33	Pol
SEC62	Mberchr1T0605	16665	SEC62
LRRC31	Mberchr1T0607	23	LRRC31
LRRIQ4	Mberchr1T0608	54	LRRIQ4
LRRC34	Mberchr1T0609	297	LRRC34
MYNN	Mberchr1T0610	4179	MYNN
ACTRT3	Mberchr1T0611	1392	ACTRT3
Mberchr1T0612	Mberchr1T0612	11	-
MECOM	Mberchr1T0614	7242	MECOM
MEGF6	Mberchr1T0615	223	MEGF6
AZI2	Mberchr1T0616	36	AZI2
GOLIM4	Mberchr1T0617	9510	GOLIM4
SERPINI1	Mberchr1T0619	2787	SERPINI1
Pdcd10	Mberchr1T0620	9597	Pdcd10
WDR49	Mberchr1T0621	135	WDR49
BCHE	Mberchr1T0628	255	BCHE
SI	Mberchr1T0633	25	SI
Mberchr1T0635	Mberchr1T0635	12	-
CFDP2	Mberchr1T0637	9	CFDP2
CFDP2	Mberchr1T0644	21	CFDP2
CDK2	Mberchr1T0646	49	CDK2
B3GALNT1	Mberchr1T0647	4089	B3GALNT1
PPM1L	Mberchr1T0649	4222	PPM1L
KPNA4	Mberchr1T0651	11809	KPNA4
TRIM59	Mberchr1T0652	2771	TRIM59
SMC4	Mberchr1T0653	4438	SMC4
Ift80	Mberchr1T0654	4025	Ift80
Mberchr1T0656	Mberchr1T0656	215	-
Nlrp1b	Mberchr1T0657	1683	Nlrp1b
SCHIP1	Mberchr1T0660	5756	SCHIP1
MFSD1	Mberchr1T0663	4613	MFSD1
RARRES1	Mberchr1T0664	819	RARRES1
Gfm1	Mberchr1T0665	2726	Gfm1
MLF1	Mberchr1T0666	4642	MLF1
RSRC1	Mberchr1T0667	7302	RSRC1
RSRC1	Mberchr1T0668	42	RSRC1
SHOX2	Mberchr1T0669	1643	SHOX2
VEPH1	Mberchr1T0670	1420	VEPH1
Pol	Mberchr1T0671	7	Pol
CCNL1	Mberchr1T0672	15378	CCNL1
L1RE1	Mberchr1T0673	14	L1RE1
TIPARP	Mberchr1T0674	10732	TIPARP
SSR3	Mberchr1T0675	14891	SSR3
KCNAB1	Mberchr1T0676	855	KCNAB1
CCT2	Mberchr1T0677	134	CCT2
Mberchr1T0678	Mberchr1T0678	29	-
GMPS	Mberchr1T0679	6588	GMPS
Slc33a1	Mberchr1T0680	4765	Slc33a1
C3orf33	Mberchr1T0681	2037	C3orf33
PLCH1	Mberchr1T0683	97	PLCH1
Mme	Mberchr1T0686	2579	Mme
RPL21	Mberchr1T0688	20	RPL21
DHX36	Mberchr1T0692	8823	DHX36
ARHGEF26	Mberchr1T0693	5224	ARHGEF26
OAZ1	Mberchr1T0695	21	OAZ1
Rap2b	Mberchr1T0696	4788	Rap2b
Snrpg	Mberchr1T0697	319	Snrpg
P2RY1	Mberchr1T0698	719	P2RY1
MBNL1	Mberchr1T0700	19869	MBNL1
CFDP2	Mberchr1T0701	12	CFDP2
AADAC	Mberchr1T0704	31	AADAC
AADAC	Mberchr1T0705	179	AADAC
AADAC	Mberchr1T0706	98	AADAC
Mberchr1T0707	Mberchr1T0707	16	-
CFDP2	Mberchr1T0711	13	CFDP2
TMCO5B	Mberchr1T0712	6	TMCO5B
IGSF10	Mberchr1T0713	359	IGSF10
MED12L	Mberchr1T0714	314	MED12L
P2RY13	Mberchr1T0716	10	P2RY13
GPR87	Mberchr1T0718	3627	GPR87
P2RY14	Mberchr1T0720	37	P2RY14
GPR171	Mberchr1T0721	418	GPR171
Med12l	Mberchr1T0722	271	Med12l
Mberchr1T0724	Mberchr1T0724	42	-
SIAH2	Mberchr1T0725	4478	SIAH2
ERICH6	Mberchr1T0726	224	ERICH6
MRPS5	Mberchr1T0727	46	MRPS5
Selenot	Mberchr1T0728	7126	Selenot
EIF2A	Mberchr1T0729	6611	EIF2A
Serp1	Mberchr1T0730	4000	Serp1
TSC22D2	Mberchr1T0731	10940	TSC22D2
Mberchr1T0733	Mberchr1T0733	20	-
Mberchr1T0734	Mberchr1T0734	66	-
Pfn2	Mberchr1T0735	3945	Pfn2
RNF13	Mberchr1T0736	9911	RNF13
COMMD2	Mberchr1T0737	917	COMMD2
WWTR1	Mberchr1T0741	9078	WWTR1
ANP32B	Mberchr1T0746	16	ANP32B
CP	Mberchr1T0747	240	CP
HPS3	Mberchr1T0748	2369	HPS3
HLTF	Mberchr1T0749	6846	HLTF
GYG1	Mberchr1T0750	4077	GYG1
RNF146	Mberchr1T0751	22	RNF146
CPA3	Mberchr1T0752	164	CPA3
AGTR1	Mberchr1T0753	1096	AGTR1
Mberchr1T0757	Mberchr1T0757	24	-
ZIC1	Mberchr1T0761	12	ZIC1
PLSCR2	Mberchr1T0768	5208	PLSCR2
PLSCR4	Mberchr1T0769	8281	PLSCR4
PLOD2	Mberchr1T0770	3520	PLOD2
DIPK2A	Mberchr1T0776	5038	DIPK2A
SLC9A9	Mberchr1T0777	4076	SLC9A9
Chst2	Mberchr1T0778	1121	Chst2
U2SURP	Mberchr1T0779	11620	U2SURP
PCOLCE2	Mberchr1T0781	2264	PCOLCE2
TRPC1	Mberchr1T0782	4212	TRPC1
PLS1	Mberchr1T0784	49	PLS1
ATR	Mberchr1T0785	1538	ATR
XRN1	Mberchr1T0786	10088	XRN1
GK5	Mberchr1T0787	6694	GK5
TFDP2	Mberchr1T0788	8866	TFDP2
Mberchr1T0791	Mberchr1T0791	142	-
ATP1B3	Mberchr1T0792	13936	ATP1B3
GRK7	Mberchr1T0793	1676	GRK7
Rnf7	Mberchr1T0794	8334	Rnf7
RASA2	Mberchr1T0795	8077	RASA2
ZBTB38	Mberchr1T0796	7286	ZBTB38
PXYLP1	Mberchr1T0797	1109	PXYLP1
SPSB4	Mberchr1T0798	102	SPSB4
SLC25A36	Mberchr1T0799	10529	SLC25A36
CLSTN2	Mberchr1T0801	751	CLSTN2
NMNAT3	Mberchr1T0804	1692	NMNAT3
RBP1	Mberchr1T0805	2409	RBP1
RBP2	Mberchr1T0806	464	RBP2
COPB2	Mberchr1T0807	7616	COPB2
MRPS22	Mberchr1T0808	2983	MRPS22
PIK3CB	Mberchr1T0815	7109	PIK3CB
FAIM	Mberchr1T0817	3839	FAIM
CEP70	Mberchr1T0818	4294	CEP70
ESYT3	Mberchr1T0819	235	ESYT3
MRAS	Mberchr1T0820	2274	MRAS
NME9	Mberchr1T0821	23	NME9
ARMC8	Mberchr1T0822	6371	ARMC8
DBR1	Mberchr1T0823	1606	DBR1
Mberchr1T0824	Mberchr1T0824	455	-
DZIP1L	Mberchr1T0825	954	DZIP1L
Mberchr1T0826	Mberchr1T0826	9	-
snrpd3	Mberchr1T0827	26	snrpd3
IL20RB	Mberchr1T0830	3210	IL20RB
NCK1	Mberchr1T0831	9817	NCK1
SLC35G2	Mberchr1T0832	93	SLC35G2
STAG1	Mberchr1T0833	16405	STAG1
PCCB	Mberchr1T0834	5444	PCCB
MSL2	Mberchr1T0835	5441	MSL2
PPP2R3A	Mberchr1T0836	13426	PPP2R3A
F52C9.6	Mberchr1T0838	24	F52C9.6
EPHB1	Mberchr1T0840	409	EPHB1
KY	Mberchr1T0842	54	KY
CEP63	Mberchr1T0843	5253	CEP63
ANAPC13	Mberchr1T0844	6707	ANAPC13
AMOTL2	Mberchr1T0845	5531	AMOTL2
Mberchr1T0846	Mberchr1T0846	117	-
RYK	Mberchr1T0847	11257	RYK
Slco2a1	Mberchr1T0848	5268	Slco2a1
Rab6b	Mberchr1T0849	733	Rab6b
SRPRB	Mberchr1T0850	2451	SRPRB
TF	Mberchr1T0851	196	TF
TOPBP1	Mberchr1T0852	3723	TOPBP1
CDV3	Mberchr1T0853	6137	CDV3
BFSP2	Mberchr1T0854	73	BFSP2
NPHP3	Mberchr1T0857	1376	NPHP3
UBA5	Mberchr1T0858	2803	UBA5
ACAD11	Mberchr1T0859	7771	ACAD11
DNAJC13	Mberchr1T0860	7395	DNAJC13
ACPP	Mberchr1T0861	623	ACPP
Cbx1	Mberchr1T0862	79	Cbx1
Cpne4	Mberchr1T0865	131	Cpne4
MRPL3	Mberchr1T0867	7250	MRPL3
NEK11	Mberchr1T0869	3675	NEK11
ASTE1	Mberchr1T0870	719	ASTE1
ATP2C1	Mberchr1T0871	9818	ATP2C1
GET1	Mberchr1T0872	4159	GET1
Sh3bgr	Mberchr1T0874	2409	Sh3bgr
DSCAM	Mberchr1T0879	15	DSCAM
BACE2	Mberchr1T0882	6827	BACE2
MX1	Mberchr1T0883	3532	MX1
TMPRSS2	Mberchr1T0884	89	TMPRSS2
Ripk4	Mberchr1T0885	1814	Ripk4
Prdm15	Mberchr1T0886	517	Prdm15
C2CD2	Mberchr1T0887	3768	C2CD2
ZBTB21	Mberchr1T0888	276	ZBTB21
Mberchr1T0889	Mberchr1T0889	7	-
Mberchr1T0890	Mberchr1T0890	51	-
Mberchr1T0891	Mberchr1T0891	43	-
ABCG1	Mberchr1T0893	3489	ABCG1
Mberchr1T0895	Mberchr1T0895	115	-
UBASH3A	Mberchr1T0897	92	UBASH3A
RSPH1	Mberchr1T0899	142	RSPH1
SLC37A1	Mberchr1T0900	914	SLC37A1
Pde9a	Mberchr1T0901	1856	Pde9a
WDR4	Mberchr1T0902	437	WDR4
NDUFV3	Mberchr1T0903	6046	NDUFV3
PKNOX1	Mberchr1T0904	3853	PKNOX1
CBS	Mberchr1T0905	3928	CBS
U2AF1	Mberchr1T0906	12244	U2AF1
SIK1	Mberchr1T0908	9128	SIK1
HSF2BP	Mberchr1T0909	1718	HSF2BP
RRP1B	Mberchr1T0911	3333	RRP1B
PDXK	Mberchr1T0912	1162	PDXK
Mberchr1T0913	Mberchr1T0913	4977	-
CSTB	Mberchr1T0914	11574	CSTB
RRP1	Mberchr1T0915	2125	RRP1
AGPAT3	Mberchr1T0916	6313	AGPAT3
Mberchr1T0917	Mberchr1T0917	388	-
TRAPPC10	Mberchr1T0919	5450	TRAPPC10
ICOSLG	Mberchr1T0920	1667	ICOSLG
DNMT3L	Mberchr1T0921	394	DNMT3L
AIRE	Mberchr1T0922	60	AIRE
PFKL	Mberchr1T0923	4169	PFKL
CFAP410	Mberchr1T0924	1130	CFAP410
TRPM2	Mberchr1T0925	67	TRPM2
LRRC3	Mberchr1T0926	41	LRRC3
TSPEAR	Mberchr1T0927	67	TSPEAR
PF14_0175	Mberchr1T0928	12	PF14_0175
KRTAP12-2	Mberchr1T0929	31	KRTAP12-2
UBE2G2	Mberchr1T0931	2489	UBE2G2
SUMO3	Mberchr1T0933	863	SUMO3
PTTG1IP	Mberchr1T0934	8636	PTTG1IP
ITGB2	Mberchr1T0935	220	ITGB2
Fam207a	Mberchr1T0936	2992	Fam207a
RPS3A	Mberchr1T0937	448	RPS3A
Adarb1	Mberchr1T0938	4820	Adarb1
Pofut2	Mberchr1T0940	4452	Pofut2
COL18A1	Mberchr1T0941	8236	COL18A1
SLC19A1	Mberchr1T0942	340	SLC19A1
Pcbp3	Mberchr1T0943	1962	Pcbp3
COL6A2	Mberchr1T0944	3905	COL6A2
Spatc1l	Mberchr1T0946	46	Spatc1l
Mberchr1T0947	Mberchr1T0947	60	-
LSS	Mberchr1T0948	2336	LSS
MCM3AP	Mberchr1T0949	3292	MCM3AP
YBEY	Mberchr1T0950	2713	YBEY
PCNT	Mberchr1T0951	4464	PCNT
Dip2a	Mberchr1T0952	1590	Dip2a
S100B	Mberchr1T0953	33	S100B
PRMT2	Mberchr1T0954	2848	PRMT2
Mberchr1T0955	Mberchr1T0955	1600	-
FBXO25	Mberchr1T0957	3502	FBXO25
TDRP	Mberchr1T0958	2013	TDRP
Mberchr1T0959	Mberchr1T0959	15	-
CLIC6	Mberchr1T0962	10	CLIC6
Mberchr1T0963	Mberchr1T0963	30	-
RUNX1	Mberchr1T0964	7031	RUNX1
SETD4	Mberchr1T0966	3100	SETD4
CBR1	Mberchr1T0967	1248	CBR1
Cbr3	Mberchr1T0969	3989	Cbr3
DOP1B	Mberchr1T0970	6168	DOP1B
Mberchr1T0971	Mberchr1T0971	30	-
MORC3	Mberchr1T0972	2164	MORC3
CHAF1B	Mberchr1T0973	526	CHAF1B
CLDN14	Mberchr1T0974	7	CLDN14
Mberchr1T0977	Mberchr1T0977	1413	-
HLCS	Mberchr1T0978	7510	HLCS
PIGP	Mberchr1T0979	5303	PIGP
TTC3	Mberchr1T0980	11826	TTC3
TGas113e22.1	Mberchr1T0981	745	TGas113e22.1
DYRK1A	Mberchr1T0982	12407	DYRK1A
Mberchr1T0985	Mberchr1T0985	20	-
KCNJ15	Mberchr1T0987	1483	KCNJ15
Mberchr1T0988	Mberchr1T0988	58	-
Erg	Mberchr1T0989	5717	Erg
Mberchr1T0990	Mberchr1T0990	10	-
Mberchr1T0991	Mberchr1T0991	4236	-
Mberchr1T0993	Mberchr1T0993	265	-
PIK3R4	Mberchr1T0996	6172	PIK3R4
COL6A6	Mberchr1T0997	18	COL6A6
COL6A5	Mberchr1T0998	115	COL6A5
Col6a4	Mberchr1T0999	18	Col6a4
CAPN7	Mberchr1T1001	3119	CAPN7
SH3BP5	Mberchr1T1002	4756	SH3BP5
METTL6	Mberchr1T1003	3301	METTL6
EAF1	Mberchr1T1004	4114	EAF1
HACL1	Mberchr1T1005	9723	HACL1
ANKRD28	Mberchr1T1006	9000	ANKRD28
RGS2	Mberchr1T1007	635	RGS2
GALNT15	Mberchr1T1009	1160	GALNT15
OXNAD1	Mberchr1T1010	3182	OXNAD1
RFTN1	Mberchr1T1011	2809	RFTN1
Mberchr1T1013	Mberchr1T1013	97	-
TBC1D5	Mberchr1T1014	6955	TBC1D5
Satb1	Mberchr1T1015	2923	Satb1
KCNH8	Mberchr1T1016	27	KCNH8
EFHB	Mberchr1T1020	533	EFHB
RAB5A	Mberchr1T1021	7199	RAB5A
KAT2B	Mberchr1T1023	7635	KAT2B
PRDM9	Mberchr1T1024	10	PRDM9
CALCOCO2	Mberchr2T0002	8	CALCOCO2
Oca2	Mberchr2T0003	347	Oca2
HERC2	Mberchr2T0004	9374	HERC2
NIPA1	Mberchr2T0005	853	NIPA1
NIPA2	Mberchr2T0006	5794	NIPA2
Cyfip1	Mberchr2T0007	11622	Cyfip1
TUBGCP5	Mberchr2T0008	2868	TUBGCP5
CCDC115	Mberchr2T0009	551	CCDC115
PTPN18	Mberchr2T0010	9305	PTPN18
ARHGEF4	Mberchr2T0014	1560	ARHGEF4
ARHGEF4	Mberchr2T0015	528	ARHGEF4
Fam168b	Mberchr2T0016	2449	Fam168b
Plekhb2	Mberchr2T0017	5086	Plekhb2
CFDP2	Mberchr2T0022	7	CFDP2
Pol	Mberchr2T0023	26	Pol
HS6ST1	Mberchr2T0024	586	HS6ST1
Mberchr2T0025	Mberchr2T0025	3671	-
UGGT1	Mberchr2T0026	3364	UGGT1
Sap130	Mberchr2T0028	3763	Sap130
BLVRA	Mberchr2T0029	977	BLVRA
AMMECR1L	Mberchr2T0030	3467	AMMECR1L
Polr2d	Mberchr2T0031	1311	Polr2d
Mberchr2T0032	Mberchr2T0032	826	-
WDR33	Mberchr2T0033	10986	WDR33
Mberchr2T0034	Mberchr2T0034	19	-
LIMS2	Mberchr2T0035	6343	LIMS2
MYO7B	Mberchr2T0036	78	MYO7B
IWS1	Mberchr2T0037	6319	IWS1
PROC	Mberchr2T0038	478	PROC
MOSPD1	Mberchr2T0039	19	MOSPD1
Mberchr2T0040	Mberchr2T0040	722	-
MAP3K2	Mberchr2T0041	6304	MAP3K2
ERCC3	Mberchr2T0042	2626	ERCC3
cyp27c1	Mberchr2T0043	1131	cyp27c1
BIN1	Mberchr2T0044	1823	BIN1
CFDP2	Mberchr2T0045	18	CFDP2
NAB1	Mberchr2T0047	5876	NAB1
NEMP2	Mberchr2T0048	1068	NEMP2
MFSD6	Mberchr2T0049	7185	MFSD6
INPP1	Mberchr2T0050	4503	INPP1
HIBCH	Mberchr2T0051	9342	HIBCH
Mberchr2T0052	Mberchr2T0052	11	-
Mberchr2T0054	Mberchr2T0054	56	-
PMS1	Mberchr2T0055	4818	PMS1
ORMDL1	Mberchr2T0056	6193	ORMDL1
OSGEPL1	Mberchr2T0057	1202	OSGEPL1
ANKAR	Mberchr2T0058	213	ANKAR
ASNSD1	Mberchr2T0059	3107	ASNSD1
ASDURF	Mberchr2T0060	168	ASDURF
L1RE1	Mberchr2T0061	37	L1RE1
SLC40A1	Mberchr2T0062	2812	SLC40A1
CLDN6	Mberchr2T0064	7	CLDN6
WDR75	Mberchr2T0065	4064	WDR75
COL5A2	Mberchr2T0067	4956	COL5A2
COL3A1	Mberchr2T0068	6742	COL3A1
GULP1	Mberchr2T0069	8425	GULP1
Mberchr2T0071	Mberchr2T0071	89	-
TFPI	Mberchr2T0072	1269	TFPI
CALCRL	Mberchr2T0073	7784	CALCRL
ZSWIM2	Mberchr2T0074	41	ZSWIM2
FAM171B	Mberchr2T0075	2020	FAM171B
ITGAV	Mberchr2T0076	12279	ITGAV
pol	Mberchr2T0077	5	pol
ZC3H15	Mberchr2T0078	8489	ZC3H15
CFDP2	Mberchr2T0083	94	CFDP2
FSIP2	Mberchr2T0084	57	FSIP2
ZNF804A	Mberchr2T0087	46	ZNF804A
CFDP2	Mberchr2T0089	27	CFDP2
NUP35	Mberchr2T0093	4003	NUP35
DUSP19	Mberchr2T0094	1315	DUSP19
NCKAP1	Mberchr2T0095	8135	NCKAP1
FRZB	Mberchr2T0096	285	FRZB
DNAJC10	Mberchr2T0098	7693	DNAJC10
Mberchr2T0099	Mberchr2T0099	8	-
PDE1A	Mberchr2T0101	2743	PDE1A
ITPRID2	Mberchr2T0103	7333	ITPRID2
CERKL	Mberchr2T0107	61	CERKL
Mberchr2T0108	Mberchr2T0108	16	-
ITGA4	Mberchr2T0109	478	ITGA4
Ube2e3	Mberchr2T0110	10156	Ube2e3
CWC22	Mberchr2T0111	318	CWC22
CWC22	Mberchr2T0112	3611	CWC22
Mberchr2T0113	Mberchr2T0113	229	-
SESTD1	Mberchr2T0114	6335	SESTD1
CCDC141	Mberchr2T0115	1469	CCDC141
PLEKHA3	Mberchr2T0116	6665	PLEKHA3
FKBP7	Mberchr2T0117	4168	FKBP7
PJVK	Mberchr2T0118	78	PJVK
PRKRA	Mberchr2T0119	1043	PRKRA
OSBPL6	Mberchr2T0120	971	OSBPL6
Mberchr2T0121	Mberchr2T0121	1660	-
RBM45	Mberchr2T0122	7439	RBM45
PDE11A	Mberchr2T0123	7	PDE11A
PDE11A	Mberchr2T0124	35	PDE11A
TTC30A	Mberchr2T0125	797	TTC30A
TTC30B	Mberchr2T0126	45	TTC30B
AGPS	Mberchr2T0127	7873	AGPS
NAP1L1	Mberchr2T0128	570	NAP1L1
Mberchr2T0129	Mberchr2T0129	480	-
NFE2L2	Mberchr2T0130	8264	NFE2L2
HNRNPA3	Mberchr2T0131	16507	HNRNPA3
Mberchr2T0132	Mberchr2T0132	30	-
MTX2	Mberchr2T0133	10617	MTX2
Hoxd1	Mberchr2T0134	85	Hoxd1
HOXD3	Mberchr2T0135	55	HOXD3
HOXD4	Mberchr2T0137	426	HOXD4
HOXD8	Mberchr2T0138	3475	HOXD8
Hoxd9	Mberchr2T0139	860	Hoxd9
Mberchr2T0140	Mberchr2T0140	256	-
HOXD10	Mberchr2T0141	824	HOXD10
HOXD11	Mberchr2T0142	228	HOXD11
HOXD13	Mberchr2T0144	7	HOXD13
LNPK	Mberchr2T0146	7346	LNPK
ATF2	Mberchr2T0148	7714	ATF2
Pol	Mberchr2T0149	107	Pol
CHN1	Mberchr2T0150	3431	CHN1
Wipf1	Mberchr2T0151	2407	Wipf1
GPR155	Mberchr2T0152	1127	GPR155
SCRN3	Mberchr2T0153	904	SCRN3
CIR1	Mberchr2T0154	5694	CIR1
OLA1	Mberchr2T0157	5793	OLA1
Sp3	Mberchr2T0158	9217	Sp3
CDCA7	Mberchr2T0159	1450	CDCA7
Mberchr2T0160	Mberchr2T0160	206	-
MAP3K20	Mberchr2T0161	10921	MAP3K20
Mberchr2T0162	Mberchr2T0162	27	-
RAPGEF4	Mberchr2T0163	4408	RAPGEF4
Pdk1	Mberchr2T0164	5896	Pdk1
ITGA6	Mberchr2T0165	10520	ITGA6
pol	Mberchr2T0166	29	pol
DLX2	Mberchr2T0168	21	DLX2
METAP1D	Mberchr2T0170	1427	METAP1D
HAT1	Mberchr2T0171	3970	HAT1
SLC25A12	Mberchr2T0172	4648	SLC25A12
DYNC1I2	Mberchr2T0173	11988	DYNC1I2
DCAF17	Mberchr2T0175	513	DCAF17
Dcaf17	Mberchr2T0176	596	Dcaf17
METTL8	Mberchr2T0177	2660	METTL8
TMEM59	Mberchr2T0178	21	TMEM59
Mberchr2T0179	Mberchr2T0179	38	-
TLK1	Mberchr2T0180	8368	TLK1
Stau1	Mberchr2T0181	22	Stau1
GORASP2	Mberchr2T0182	6927	GORASP2
ERICH2	Mberchr2T0184	120	ERICH2
SP5	Mberchr2T0185	54	SP5
MYO3B	Mberchr2T0186	82	MYO3B
L1RE1	Mberchr2T0187	6	L1RE1
UBR3	Mberchr2T0188	7625	UBR3
METTL5	Mberchr2T0189	2343	METTL5
SSB	Mberchr2T0190	12681	SSB
KLHL23	Mberchr2T0191	826	KLHL23
CCDC173	Mberchr2T0192	697	CCDC173
PPIG	Mberchr2T0193	11647	PPIG
FASTKD1	Mberchr2T0194	2255	FASTKD1
KLHL41	Mberchr2T0195	50	KLHL41
Bbs5	Mberchr2T0196	2225	Bbs5
LRP2	Mberchr2T0197	150	LRP2
DHRS9	Mberchr2T0198	153	DHRS9
G6pc2	Mberchr2T0199	10	G6pc2
SPC25	Mberchr2T0200	587	SPC25
NOSTRIN	Mberchr2T0201	2223	NOSTRIN
CERS6	Mberchr2T0202	2300	CERS6
STK39	Mberchr2T0203	3299	STK39
XIRP2	Mberchr2T0206	31	XIRP2
SCN7A	Mberchr2T0210	493	SCN7A
SCN9A	Mberchr2T0211	300	SCN9A
TTC21B	Mberchr2T0214	4998	TTC21B
GALNT3	Mberchr2T0215	2324	GALNT3
CSRNP3	Mberchr2T0216	173	CSRNP3
SCN2A	Mberchr2T0217	88	SCN2A
SCN3A	Mberchr2T0218	189	SCN3A
Mberchr2T0219	Mberchr2T0219	28	-
COBLL1	Mberchr2T0220	10375	COBLL1
GRB14	Mberchr2T0221	348	GRB14
L1RE1	Mberchr2T0222	13	L1RE1
Mberchr2T0223	Mberchr2T0223	74	-
FIGN	Mberchr2T0225	382	FIGN
F52C9.6	Mberchr2T0227	10	F52C9.6
Mberchr2T0230	Mberchr2T0230	72	-
IFIH1	Mberchr2T0231	4669	IFIH1
FAP	Mberchr2T0232	2508	FAP
DPP4	Mberchr2T0233	345	DPP4
SLC4A10	Mberchr2T0234	24	SLC4A10
TBR1	Mberchr2T0236	46	TBR1
Psmd14	Mberchr2T0237	6511	Psmd14
TANK	Mberchr2T0238	5476	TANK
Chchd2	Mberchr2T0239	1359	Chchd2
RBMS1	Mberchr2T0240	13729	RBMS1
ITGB6	Mberchr2T0241	890	ITGB6
PLA2R1	Mberchr2T0242	4196	PLA2R1
Ly75	Mberchr2T0243	256	Ly75
CD302	Mberchr2T0244	7216	CD302
MARCHF7	Mberchr2T0245	11144	MARCHF7
Mberchr2T0246	Mberchr2T0246	919	-
BAZ2B	Mberchr2T0247	10798	BAZ2B
WDSUB1	Mberchr2T0248	1572	WDSUB1
TANC1	Mberchr2T0249	10230	TANC1
DAPL1	Mberchr2T0250	918	DAPL1
Mberchr2T0251	Mberchr2T0251	41	-
PKP4	Mberchr2T0252	8788	PKP4
PKP4	Mberchr2T0253	252	PKP4
Mberchr2T0255	Mberchr2T0255	7	-
ACVR1C	Mberchr2T0256	51	ACVR1C
CYTIP	Mberchr2T0257	429	CYTIP
GALNT5	Mberchr2T0259	36	GALNT5
GPD2	Mberchr2T0260	3732	GPD2
Mberchr2T0261	Mberchr2T0261	54	-
NR4A2	Mberchr2T0262	4672	NR4A2
RPS21	Mberchr2T0266	29	RPS21
CFDP2	Mberchr2T0267	17	CFDP2
GALNT13	Mberchr2T0272	255	GALNT13
CFDP2	Mberchr2T0274	10	CFDP2
Mberchr2T0275	Mberchr2T0275	56	-
HYLS1	Mberchr2T0276	828	HYLS1
MPZL2	Mberchr2T0280	6	MPZL2
ARL6IP6	Mberchr2T0281	5078	ARL6IP6
PRPF40A	Mberchr2T0282	10849	PRPF40A
Fmnl2	Mberchr2T0283	7416	Fmnl2
DNAJA1	Mberchr2T0284	147	DNAJA1
STAM2	Mberchr2T0285	5714	STAM2
Mberchr2T0286	Mberchr2T0286	49	-
NEB	Mberchr2T0288	438	NEB
RIF1	Mberchr2T0289	6735	RIF1
S100a10	Mberchr2T0291	12	S100a10
TNFAIP6	Mberchr2T0292	2293	TNFAIP6
NMI	Mberchr2T0293	2711	NMI
Mberchr2T0294	Mberchr2T0294	5	-
Mberchr2T0298	Mberchr2T0298	31	-
Rnd3	Mberchr2T0299	10503	Rnd3
L1RE1	Mberchr2T0301	276	L1RE1
MMADHC	Mberchr2T0303	6969	MMADHC
LYPD6	Mberchr2T0304	632	LYPD6
LYPD6B	Mberchr2T0305	3054	LYPD6B
KIF5C	Mberchr2T0306	90	KIF5C
EPC2	Mberchr2T0309	8314	EPC2
MBD5	Mberchr2T0310	2494	MBD5
ORC4	Mberchr2T0311	7748	ORC4
ACVR2A	Mberchr2T0312	5214	ACVR2A
Mberchr2T0313	Mberchr2T0313	21	-
RPS12	Mberchr2T0316	5208	RPS12
CFDP2	Mberchr2T0317	29	CFDP2
Mberchr2T0323	Mberchr2T0323	157	-
Mberchr2T0324	Mberchr2T0324	90	-
ZEB2	Mberchr2T0325	6308	ZEB2
RPL10	Mberchr2T0326	37	RPL10
CFDP2	Mberchr2T0327	42	CFDP2
Mberchr2T0328	Mberchr2T0328	120	-
GTDC1	Mberchr2T0329	8213	GTDC1
ARHGAP15	Mberchr2T0330	848	ARHGAP15
KYNU	Mberchr2T0331	197	KYNU
LRP1B	Mberchr2T0333	64	LRP1B
Mberchr2T0334	Mberchr2T0334	13	-
LRP1B	Mberchr2T0335	142	LRP1B
Mberchr2T0336	Mberchr2T0336	82	-
LRP1B	Mberchr2T0337	194	LRP1B
LRP1B	Mberchr2T0338	361	LRP1B
CFDP2	Mberchr2T0342	15	CFDP2
CFDP2	Mberchr2T0343	18	CFDP2
GAPDH	Mberchr2T0344	79	GAPDH
SPOPL	Mberchr2T0345	8238	SPOPL
L1RE1	Mberchr2T0346	42	L1RE1
Rab40c	Mberchr2T0347	41	Rab40c
HNMT	Mberchr2T0348	2036	HNMT
Hdlbp	Mberchr2T0349	11	Hdlbp
CFDP2	Mberchr2T0353	14	CFDP2
CXCR4	Mberchr2T0354	4355	CXCR4
Pol	Mberchr2T0355	20	Pol
DARS1	Mberchr2T0356	7850	DARS1
MCM6	Mberchr2T0357	2180	MCM6
LCT	Mberchr2T0358	45	LCT
UBXN4	Mberchr2T0359	12187	UBXN4
R3HDM1	Mberchr2T0360	6166	R3HDM1
RAB3GAP1	Mberchr2T0361	7311	RAB3GAP1
MAP3K19	Mberchr2T0362	56	MAP3K19
CCNT2	Mberchr2T0363	7193	CCNT2
ACMSD	Mberchr2T0364	17	ACMSD
TMEM163	Mberchr2T0365	2377	TMEM163
Mberchr2T0366	Mberchr2T0366	196	-
MGAT5	Mberchr2T0367	6595	MGAT5
Mberchr2T0369	Mberchr2T0369	98	-
NCKAP5	Mberchr2T0371	2458	NCKAP5
LYPD1	Mberchr2T0372	873	LYPD1
GPR39	Mberchr2T0373	2524	GPR39
SLC35F5	Mberchr2T0374	4689	SLC35F5
Mberchr2T0375	Mberchr2T0375	175	-
ACTR3	Mberchr2T0376	7855	ACTR3
CFDP2	Mberchr2T0377	291	CFDP2
F52C9.6	Mberchr2T0378	16	F52C9.6
DPP10	Mberchr2T0381	236	DPP10
Mberchr2T0382	Mberchr2T0382	48	-
CFDP2	Mberchr2T0384	27	CFDP2
Pol	Mberchr2T0385	8	Pol
DDX18	Mberchr2T0386	6275	DDX18
CCDC93	Mberchr2T0389	3598	CCDC93
INSIG2	Mberchr2T0390	5753	INSIG2
En1	Mberchr2T0392	24	En1
STEAP3	Mberchr2T0394	347	STEAP3
Mberchr2T0395	Mberchr2T0395	4751	-
TMEM37	Mberchr2T0396	546	TMEM37
SCTR	Mberchr2T0397	57	SCTR
CFAP221	Mberchr2T0398	42	CFAP221
Tmem177	Mberchr2T0399	394	Tmem177
PTPN4	Mberchr2T0400	5020	PTPN4
TMEM185B	Mberchr2T0402	126	TMEM185B
RALB	Mberchr2T0403	709	RALB
Mberchr2T0404	Mberchr2T0404	22	-
INHBB	Mberchr2T0405	382	INHBB
GLI2	Mberchr2T0406	1074	GLI2
Mberchr2T0409	Mberchr2T0409	1806	-
TFCP2L1	Mberchr2T0410	323	TFCP2L1
CLASP1	Mberchr2T0411	8281	CLASP1
NIFK	Mberchr2T0412	8662	NIFK
Mberchr2T0413	Mberchr2T0413	147	-
TSN	Mberchr2T0414	4723	TSN
CFDP2	Mberchr2T0415	9	CFDP2
Mberchr2T0416	Mberchr2T0416	32	-
Stam	Mberchr2T0420	10	Stam
Mberchr2T0421	Mberchr2T0421	13	-
Mberchr2T0423	Mberchr2T0423	165	-
GYPC	Mberchr2T0426	4667	GYPC
Mberchr2T0427	Mberchr2T0427	48	-
Gls	Mberchr2T0430	10188	Gls
STAT1	Mberchr2T0431	6038	STAT1
STAT4	Mberchr2T0432	809	STAT4
MYO1B	Mberchr2T0433	7779	MYO1B
NABP1	Mberchr2T0434	2343	NABP1
Mberchr2T0435	Mberchr2T0435	29	-
TMEFF2	Mberchr2T0437	1569	TMEFF2
ACTR3	Mberchr2T0439	152	ACTR3
Mberchr2T0441	Mberchr2T0441	67	-
SLC39A10	Mberchr2T0443	4151	SLC39A10
DNAH7	Mberchr2T0444	37	DNAH7
STK17B	Mberchr2T0446	1809	STK17B
HECW2	Mberchr2T0447	4824	HECW2
CCDC150	Mberchr2T0448	1043	CCDC150
GTF3C3	Mberchr2T0449	2955	GTF3C3
PGAP1	Mberchr2T0451	3773	PGAP1
ANKRD44	Mberchr2T0452	3773	ANKRD44
Mberchr2T0453	Mberchr2T0453	15	-
SF3B1	Mberchr2T0455	15057	SF3B1
COQ10B	Mberchr2T0456	14431	COQ10B
HSPD1	Mberchr2T0457	15262	HSPD1
HSPE1	Mberchr2T0458	14926	HSPE1
Mob4	Mberchr2T0459	9671	Mob4
RFTN2	Mberchr2T0460	2476	RFTN2
MARS2	Mberchr2T0461	320	MARS2
Mberchr2T0462	Mberchr2T0462	80	-
PLCL1	Mberchr2T0463	1257	PLCL1
Mberchr2T0464	Mberchr2T0464	34	-
SATB2	Mberchr2T0467	1103	SATB2
Mberchr2T0468	Mberchr2T0468	56	-
Mberchr2T0470	Mberchr2T0470	168	-
FTCDNL1	Mberchr2T0471	915	FTCDNL1
Mberchr2T0472	Mberchr2T0472	22	-
TYW5	Mberchr2T0473	1055	TYW5
MAIP1	Mberchr2T0474	1097	MAIP1
RPS15A	Mberchr2T0475	2665	RPS15A
SPATS2L	Mberchr2T0476	6106	SPATS2L
KCTD18	Mberchr2T0477	1249	KCTD18
SGO2	Mberchr2T0478	2728	SGO2
AOX1	Mberchr2T0479	2491	AOX1
Bloc1s1	Mberchr2T0480	69	Bloc1s1
Aox4	Mberchr2T0481	2241	Aox4
AOX2	Mberchr2T0482	302	AOX2
Mberchr2T0483	Mberchr2T0483	72	-
Bzw1	Mberchr2T0484	14939	Bzw1
CLK1	Mberchr2T0485	12527	CLK1
PPIL3	Mberchr2T0486	2106	PPIL3
NIF3L1	Mberchr2T0487	956	NIF3L1
ORC2	Mberchr2T0488	2852	ORC2
FAM126B	Mberchr2T0489	4622	FAM126B
NDUFB3	Mberchr2T0490	10728	NDUFB3
CFLAR	Mberchr2T0492	2723	CFLAR
CASP8	Mberchr2T0493	1880	CASP8
TRAK2	Mberchr2T0496	2551	TRAK2
STRADB	Mberchr2T0497	671	STRADB
C2CD6	Mberchr2T0498	58	C2CD6
ALS2	Mberchr2T0499	2359	ALS2
CDK15	Mberchr2T0500	12	CDK15
FZD7	Mberchr2T0501	118	FZD7
KIAA2012	Mberchr2T0503	160	KIAA2012
Sumo1	Mberchr2T0504	10010	Sumo1
NOP58	Mberchr2T0505	9301	NOP58
BMPR2	Mberchr2T0506	13540	BMPR2
FAM117B	Mberchr2T0507	4822	FAM117B
ICA1L	Mberchr2T0508	59	ICA1L
CARF	Mberchr2T0509	3732	CARF
NBEAL1	Mberchr2T0510	8609	NBEAL1
CYP20A1	Mberchr2T0511	8323	CYP20A1
CD28	Mberchr2T0512	125	CD28
PARD3B	Mberchr2T0514	11078	PARD3B
NRP2	Mberchr2T0515	5172	NRP2
L1RE1	Mberchr2T0517	26	L1RE1
INO80D	Mberchr2T0518	4158	INO80D
Mberchr2T0519	Mberchr2T0519	3387	-
NDUFS1	Mberchr2T0521	3710	NDUFS1
EEF1B	Mberchr2T0522	20700	EEF1B
GPR1	Mberchr2T0523	285	GPR1
ZDBF2	Mberchr2T0524	304	ZDBF2
ADAM23	Mberchr2T0525	268	ADAM23
MDH1B	Mberchr2T0529	264	MDH1B
FASTKD2	Mberchr2T0530	1207	FASTKD2
KLF7	Mberchr2T0532	5800	KLF7
CFDP2	Mberchr2T0534	395	CFDP2
CREB1	Mberchr2T0535	5494	CREB1
CCNYL1	Mberchr2T0536	10726	CCNYL1
FZD5	Mberchr2T0537	325	FZD5
Mberchr2T0539	Mberchr2T0539	819	-
PLEKHM3	Mberchr2T0540	2874	PLEKHM3
Cryga	Mberchr2T0541	5	Cryga
IDH1	Mberchr2T0542	6330	IDH1
PIKFYVE	Mberchr2T0543	3709	PIKFYVE
Map2	Mberchr2T0548	2463	Map2
UNC80	Mberchr2T0549	46	UNC80
RPE	Mberchr2T0550	725	RPE
KANSL1L	Mberchr2T0551	6470	KANSL1L
ACADL	Mberchr2T0552	2301	ACADL
MYL1	Mberchr2T0553	75	MYL1
LANCL1	Mberchr2T0554	3038	LANCL1
CPS1	Mberchr2T0555	11	CPS1
Mberchr2T0558	Mberchr2T0558	23	-
ERBB4	Mberchr2T0560	33	ERBB4
ERBB4	Mberchr2T0561	206	ERBB4
ZNF131	Mberchr2T0562	80	ZNF131
F52C9.6	Mberchr2T0563	18	F52C9.6
IKZF2	Mberchr2T0565	2585	IKZF2
BARD1	Mberchr2T0569	895	BARD1
ABCA12	Mberchr2T0570	195	ABCA12
ATIC	Mberchr2T0571	2851	ATIC
FN1	Mberchr2T0572	4683	FN1
MREG	Mberchr2T0574	1748	MREG
PECR	Mberchr2T0575	3075	PECR
TMEM169	Mberchr2T0576	37	TMEM169
Xrcc5	Mberchr2T0577	5235	Xrcc5
SMARCAL1	Mberchr2T0579	1667	SMARCAL1
Rpl37a-ps1	Mberchr2T0580	23115	Rpl37a-ps1
IGFBP2	Mberchr2T0581	5395	IGFBP2
IGFBP5	Mberchr2T0582	6424	IGFBP5
F52C9.6	Mberchr2T0583	14	F52C9.6
Mberchr2T0587	Mberchr2T0587	4512	-
TNS1	Mberchr2T0589	8223	TNS1
CXCR2	Mberchr2T0590	22	CXCR2
ARPC2	Mberchr2T0593	17071	ARPC2
AAMP	Mberchr2T0594	683	AAMP
PNKD	Mberchr2T0595	4429	PNKD
TMBIM1	Mberchr2T0596	8935	TMBIM1
PNKD	Mberchr2T0597	216	PNKD
CATIP	Mberchr2T0598	28	CATIP
L1RE1	Mberchr2T0599	9	L1RE1
CTDSP1	Mberchr2T0600	3292	CTDSP1
VIL1	Mberchr2T0601	30	VIL1
USP37	Mberchr2T0602	7019	USP37
Cnot9	Mberchr2T0603	1586	Cnot9
Mberchr2T0604	Mberchr2T0604	273	-
Znf142	Mberchr2T0605	1006	Znf142
BCS1L	Mberchr2T0606	1501	BCS1L
RNF25	Mberchr2T0607	940	RNF25
STK36	Mberchr2T0608	555	STK36
TTLL4	Mberchr2T0609	1467	TTLL4
CYP27A1	Mberchr2T0610	5311	CYP27A1
PRKAG3	Mberchr2T0611	37	PRKAG3
WNT6	Mberchr2T0612	1044	WNT6
Wnt10a	Mberchr2T0613	865	Wnt10a
NHEJ1	Mberchr2T0619	1564	NHEJ1
SLC23A3	Mberchr2T0620	53	SLC23A3
CNPPD1	Mberchr2T0621	236	CNPPD1
RETREG2	Mberchr2T0622	7119	RETREG2
ZFAND2B	Mberchr2T0623	542	ZFAND2B
ABCB6	Mberchr2T0624	1332	ABCB6
Mberchr2T0626	Mberchr2T0626	20	-
ATG9A	Mberchr2T0627	78	ATG9A
ANKZF1	Mberchr2T0628	2533	ANKZF1
GLB1L	Mberchr2T0629	769	GLB1L
STK16	Mberchr2T0630	2305	STK16
Tuba4a	Mberchr2T0631	4579	Tuba4a
TUBA1D	Mberchr2T0632	227	TUBA1D
DNAJB2	Mberchr2T0633	472	DNAJB2
PTPRN	Mberchr2T0634	39	PTPRN
RESP18	Mberchr2T0635	13	RESP18
DNPEP	Mberchr2T0637	4483	DNPEP
DES	Mberchr2T0638	4936	DES
SPEG	Mberchr2T0639	2256	SPEG
CHPF	Mberchr2T0641	2048	CHPF
TMEM198	Mberchr2T0642	123	TMEM198
Obsl1	Mberchr2T0643	2369	Obsl1
INHA	Mberchr2T0644	11	INHA
STK11IP	Mberchr2T0645	1052	STK11IP
SLC4A3	Mberchr2T0646	245	SLC4A3
Epha4	Mberchr2T0651	7466	Epha4
PAX3	Mberchr2T0652	3289	PAX3
Sgpp2	Mberchr2T0653	308	Sgpp2
FARSB	Mberchr2T0654	4313	FARSB
MOGAT1	Mberchr2T0656	46	MOGAT1
RPL18	Mberchr2T0657	291	RPL18
Mberchr2T0658	Mberchr2T0658	164	-
ACSL3	Mberchr2T0659	4348	ACSL3
Kcne4	Mberchr2T0660	490	Kcne4
Btf3	Mberchr2T0661	21	Btf3
Ap1s3	Mberchr2T0663	557	Ap1s3
CFDP2	Mberchr2T0665	22	CFDP2
WDFY1	Mberchr2T0666	3260	WDFY1
MRPL44	Mberchr2T0667	2508	MRPL44
SERPINE2	Mberchr2T0668	2613	SERPINE2
FAM124B	Mberchr2T0669	158	FAM124B
Cul3	Mberchr2T0670	10909	Cul3
DOCK10	Mberchr2T0671	2147	DOCK10
DOCK10	Mberchr2T0672	51	DOCK10
NYAP2	Mberchr2T0673	42	NYAP2
Mberchr2T0675	Mberchr2T0675	7	-
CFDP2	Mberchr2T0677	31	CFDP2
IRS1	Mberchr2T0678	1900	IRS1
RHBDD1	Mberchr2T0679	3290	RHBDD1
COL4A4	Mberchr2T0680	1781	COL4A4
MFF	Mberchr2T0681	4580	MFF
TM4SF20	Mberchr2T0682	6	TM4SF20
YPEL2	Mberchr2T0683	56	YPEL2
AGFG1	Mberchr2T0684	9343	AGFG1
SLC19A3	Mberchr2T0685	388	SLC19A3
CCL20	Mberchr2T0687	916	CCL20
DAW1	Mberchr2T0688	23	DAW1
PID1	Mberchr2T0694	3319	PID1
F52C9.6	Mberchr2T0697	22	F52C9.6
L1RE1	Mberchr2T0698	115	L1RE1
Trip12	Mberchr2T0699	13260	Trip12
Fbxo36	Mberchr2T0700	1370	Fbxo36
FBXO36	Mberchr2T0701	106	FBXO36
SLC16A14	Mberchr2T0702	1416	SLC16A14
Csprs	Mberchr2T0703	80	Csprs
SP110	Mberchr2T0704	1121	SP110
SP140	Mberchr2T0705	2731	SP140
SP100	Mberchr2T0706	5595	SP100
CAB39	Mberchr2T0707	8592	CAB39
ITM2C	Mberchr2T0708	6962	ITM2C
PSMD1	Mberchr2T0712	7745	PSMD1
ARMC9	Mberchr2T0713	4613	ARMC9
NCL	Mberchr2T0715	15757	NCL
F52C9.6	Mberchr2T0718	18	F52C9.6
PTMA	Mberchr2T0719	23270	PTMA
PDE6D	Mberchr2T0720	5012	PDE6D
Mberchr2T0721	Mberchr2T0721	81	-
COPS7B	Mberchr2T0722	444	COPS7B
NDUFA4	Mberchr2T0723	106	NDUFA4
NPPC	Mberchr2T0724	2194	NPPC
DIS3L2	Mberchr2T0725	8082	DIS3L2
ALPI	Mberchr2T0726	19	ALPI
PRSS56	Mberchr2T0729	381	PRSS56
CHRND	Mberchr2T0730	14	CHRND
EIF4E2	Mberchr2T0732	2796	EIF4E2
Mberchr2T0733	Mberchr2T0733	67	-
PHC2	Mberchr2T0734	1935	PHC2
Mberchr2T0735	Mberchr2T0735	1038	-
ZNF362	Mberchr2T0737	1839	ZNF362
Trim62	Mberchr2T0738	1057	Trim62
AK2	Mberchr2T0739	3002	AK2
RNF19B	Mberchr2T0740	7268	RNF19B
TMEM54	Mberchr2T0741	939	TMEM54
FNDC5	Mberchr2T0743	619	FNDC5
S100PBP	Mberchr2T0744	3215	S100PBP
YARS1	Mberchr2T0745	2229	YARS1
KIAA1522	Mberchr2T0746	2772	KIAA1522
SYNC	Mberchr2T0747	541	SYNC
Rbbp4	Mberchr2T0748	5207	Rbbp4
ZBTB8OS	Mberchr2T0749	2794	ZBTB8OS
ZBTB8A	Mberchr2T0750	1113	ZBTB8A
RPL35	Mberchr2T0751	10	RPL35
ZBTB8B	Mberchr2T0752	36	ZBTB8B
BSDC1	Mberchr2T0754	715	BSDC1
Mberchr2T0755	Mberchr2T0755	887	-
Tssk3	Mberchr2T0756	16	Tssk3
Fam229a	Mberchr2T0757	931	Fam229a
MARCKSL1	Mberchr2T0758	418	MARCKSL1
HDAC1	Mberchr2T0759	8008	HDAC1
LCK	Mberchr2T0760	250	LCK
FAM167B	Mberchr2T0761	3341	FAM167B
MTMR9L	Mberchr2T0762	2303	MTMR9L
IQCC	Mberchr2T0764	1281	IQCC
Ccdc28b	Mberchr2T0765	1518	Ccdc28b
TXLNA	Mberchr2T0766	3619	TXLNA
KPNA6	Mberchr2T0767	3204	KPNA6
TMEM39B	Mberchr2T0768	2051	TMEM39B
KHDRBS1	Mberchr2T0769	10554	KHDRBS1
Mberchr2T0771	Mberchr2T0771	208	-
Ptp4a2	Mberchr2T0772	5852	Ptp4a2
SPOCD1	Mberchr2T0773	15	SPOCD1
ADGRB2	Mberchr2T0774	233	ADGRB2
Col16a1	Mberchr2T0775	2905	Col16a1
PEF1	Mberchr2T0776	7292	PEF1
Mberchr2T0777	Mberchr2T0777	150	-
HCRTR1	Mberchr2T0778	27	HCRTR1
RPL10	Mberchr2T0779	2157	RPL10
TINAGL1	Mberchr2T0780	7130	TINAGL1
SERINC2	Mberchr2T0782	1670	SERINC2
FABP3	Mberchr2T0783	492	FABP3
ZCCHC17	Mberchr2T0784	4488	ZCCHC17
SNRNP40	Mberchr2T0785	3283	SNRNP40
NKAIN1	Mberchr2T0786	91	NKAIN1
Pum1	Mberchr2T0787	12185	Pum1
SDC3	Mberchr2T0788	1488	SDC3
LAPTM5	Mberchr2T0789	2517	LAPTM5
PTPRU	Mberchr2T0791	727	PTPRU
MECR	Mberchr2T0792	1639	MECR
Srsf4	Mberchr2T0793	10929	Srsf4
TMEM200B	Mberchr2T0794	123	TMEM200B
EPB41	Mberchr2T0796	10482	EPB41
OPRD1	Mberchr2T0798	102	OPRD1
YTHDF2	Mberchr2T0799	8204	YTHDF2
GMEB1	Mberchr2T0800	2693	GMEB1
TAF12	Mberchr2T0801	1165	TAF12
RAB42	Mberchr2T0802	22	RAB42
Mberchr2T0803	Mberchr2T0803	7912	-
TRNAU1AP	Mberchr2T0804	2167	TRNAU1AP
RCC1	Mberchr2T0805	721	RCC1
PHACTR4	Mberchr2T0806	8098	PHACTR4
MED18	Mberchr2T0807	843	MED18
SESN2	Mberchr2T0808	1143	SESN2
ATP5IF1	Mberchr2T0809	13467	ATP5IF1
PTAFR	Mberchr2T0810	9123	PTAFR
pol	Mberchr2T0812	9	pol
EYA3	Mberchr2T0813	4183	EYA3
Mberchr2T0814	Mberchr2T0814	449	-
XKR8	Mberchr2T0815	48	XKR8
SMPDL3B	Mberchr2T0816	1816	SMPDL3B
RPA2	Mberchr2T0817	5333	RPA2
THEMIS2	Mberchr2T0818	155	THEMIS2
PPP1R8	Mberchr2T0819	569	PPP1R8
STX12	Mberchr2T0820	7632	STX12
FAM76A	Mberchr2T0821	2706	FAM76A
IFI6	Mberchr2T0822	5535	IFI6
FGR	Mberchr2T0823	699	FGR
Mberchr2T0824	Mberchr2T0824	1419	-
AHDC1	Mberchr2T0825	218	AHDC1
Mberchr2T0826	Mberchr2T0826	3443	-
WASF2	Mberchr2T0827	12494	WASF2
CD164L2	Mberchr2T0829	1324	CD164L2
MAP3K6	Mberchr2T0830	1692	MAP3K6
SYTL1	Mberchr2T0831	1966	SYTL1
Mberchr2T0832	Mberchr2T0832	1548	-
TMEM222	Mberchr2T0833	922	TMEM222
WDTC1	Mberchr2T0834	846	WDTC1
SLC9A1	Mberchr2T0835	1725	SLC9A1
RPS10	Mberchr2T0836	339	RPS10
TENT5B	Mberchr2T0837	1625	TENT5B
TRNP1	Mberchr2T0838	837	TRNP1
KDF1	Mberchr2T0840	350	KDF1
NUDC	Mberchr2T0842	6711	NUDC
GPATCH3	Mberchr2T0844	366	GPATCH3
GPN2	Mberchr2T0845	2557	GPN2
Snrpd2	Mberchr2T0846	1487	Snrpd2
SFN	Mberchr2T0847	6982	SFN
ZDHHC18	Mberchr2T0848	2543	ZDHHC18
Mberchr2T0849	Mberchr2T0849	21	-
PIGV	Mberchr2T0850	3460	PIGV
Arid1a	Mberchr2T0851	10006	Arid1a
RPS6KA1	Mberchr2T0853	883	RPS6KA1
HMGN2	Mberchr2T0855	8430	HMGN2
CRYBG2	Mberchr2T0856	1078	CRYBG2
CD52	Mberchr2T0857	607	CD52
UBXN11	Mberchr2T0858	319	UBXN11
SH3BGRL3	Mberchr2T0859	13203	SH3BGRL3
CEP85	Mberchr2T0860	1185	CEP85
CATSPER4	Mberchr2T0861	95	CATSPER4
CNKSR1	Mberchr2T0862	136	CNKSR1
ZNF593	Mberchr2T0864	5198	ZNF593
C1orf232	Mberchr2T0865	19	C1orf232
FAM110D	Mberchr2T0866	3331	FAM110D
Pdik1l	Mberchr2T0867	1664	Pdik1l
TRIM63	Mberchr2T0868	63	TRIM63
EXTL1	Mberchr2T0869	60	EXTL1
PAFAH2	Mberchr2T0870	4598	PAFAH2
STMN1	Mberchr2T0871	5247	STMN1
AUNIP	Mberchr2T0872	81	AUNIP
MTFR1L	Mberchr2T0873	4872	MTFR1L
SELENON	Mberchr2T0874	731	SELENON
MAN1C1	Mberchr2T0875	2693	MAN1C1
LDLRAP1	Mberchr2T0876	3360	LDLRAP1
MACO1	Mberchr2T0877	6891	MACO1
Timm22	Mberchr2T0878	18	Timm22
RSRP1	Mberchr2T0879	2445	RSRP1
RUNX3	Mberchr2T0880	112	RUNX3
Mberchr2T0881	Mberchr2T0881	150	-
CLIC4	Mberchr2T0882	18201	CLIC4
SRRM1	Mberchr2T0883	12271	SRRM1
NCMAP	Mberchr2T0884	12	NCMAP
RCAN3	Mberchr2T0885	3413	RCAN3
NIPAL3	Mberchr2T0886	4399	NIPAL3
STPG1	Mberchr2T0887	45	STPG1
Grhl3	Mberchr2T0888	224	Grhl3
IFNLR1	Mberchr2T0889	251	IFNLR1
IL22RA1	Mberchr2T0892	146	IL22RA1
MYOM3	Mberchr2T0893	50	MYOM3
Srsf10	Mberchr2T0894	11154	Srsf10
PNRC2	Mberchr2T0895	950	PNRC2
Mberchr2T0896	Mberchr2T0896	1887	-
Mberchr2T0897	Mberchr2T0897	33	-
FUCA1	Mberchr2T0899	4395	FUCA1
HMGCL	Mberchr2T0900	4521	HMGCL
GALE	Mberchr2T0901	154	GALE
LYPLA2	Mberchr2T0902	105	LYPLA2
PITHD1	Mberchr2T0903	683	PITHD1
ELOA	Mberchr2T0904	23249	ELOA
ID3	Mberchr2T0905	8523	ID3
E2F2	Mberchr2T0906	16	E2F2
Mberchr2T0907	Mberchr2T0907	58	-
ASAP3	Mberchr2T0908	1156	ASAP3
TCEA3	Mberchr2T0909	1143	TCEA3
ZNF436	Mberchr2T0910	2713	ZNF436
LUZP1	Mberchr2T0912	13078	LUZP1
KDM1A	Mberchr2T0913	8249	KDM1A
EPHB2	Mberchr2T0915	161	EPHB2
C1QB	Mberchr2T0916	89	C1QB
C1QC	Mberchr2T0918	98	C1QC
C1QA	Mberchr2T0919	119	C1QA
Mberchr2T0921	Mberchr2T0921	53	-
ZBTB40	Mberchr2T0922	2055	ZBTB40
WNT4	Mberchr2T0923	585	WNT4
Mberchr2T0924	Mberchr2T0924	56	-
Cdc42	Mberchr2T0925	12251	Cdc42
HSPG2	Mberchr2T0927	2181	HSPG2
LDLRAD2	Mberchr2T0928	7	LDLRAD2
USP48	Mberchr2T0929	4262	USP48
RAP1GAP	Mberchr2T0930	45	RAP1GAP
Mberchr2T0932	Mberchr2T0932	81	-
ALPL	Mberchr2T0933	1414	ALPL
ECE1	Mberchr2T0934	6992	ECE1
EIF4G3	Mberchr2T0935	9286	EIF4G3
HP1BP3	Mberchr2T0937	11563	HP1BP3
KIF17	Mberchr2T0939	11147	KIF17
Cda	Mberchr2T0940	149	Cda
FAM43B	Mberchr2T0941	622	FAM43B
MUL1	Mberchr2T0943	1195	MUL1
CAMK2N1	Mberchr2T0944	1777	CAMK2N1
VWA5B1	Mberchr2T0945	8	VWA5B1
PLA2G2C	Mberchr2T0947	358	PLA2G2C
Mberchr2T0948	Mberchr2T0948	745	-
Mberchr2T0949	Mberchr2T0949	7	-
PLA2G2F	Mberchr2T0950	433	PLA2G2F
Pla2g5	Mberchr2T0952	45	Pla2g5
PLA2G2A	Mberchr2T0953	33	PLA2G2A
Pla2g2e	Mberchr2T0955	9	Pla2g2e
TMCO4	Mberchr2T0957	1219	TMCO4
Mberchr2T0959	Mberchr2T0959	4166	-
NBL1	Mberchr2T0960	295	NBL1
Mberchr2T0964	Mberchr2T0964	91	-
MICOS10	Mberchr2T0965	279	MICOS10
MICOS10	Mberchr2T0967	1221	MICOS10
CAPZB	Mberchr2T0968	12584	CAPZB
Mberchr2T0969	Mberchr2T0969	137	-
SLC66A1	Mberchr2T0970	853	SLC66A1
Akr7a2	Mberchr2T0971	6693	Akr7a2
AKR7L	Mberchr2T0972	60	AKR7L
MRTO4	Mberchr2T0974	3172	MRTO4
EMC1	Mberchr2T0975	3005	EMC1
UBR4	Mberchr2T0976	5295	UBR4
Mberchr2T0977	Mberchr2T0977	408	-
Iffo2	Mberchr2T0978	3522	Iffo2
ALDH4A1	Mberchr2T0979	2777	ALDH4A1
TAS1R2	Mberchr2T0980	22	TAS1R2
PAX7	Mberchr2T0981	36	PAX7
IGSF21	Mberchr2T0983	18	IGSF21
ARHGEF10L	Mberchr2T0985	2755	ARHGEF10L
L1RE1	Mberchr2T0986	20	L1RE1
RCC2	Mberchr2T0987	5560	RCC2
PADI6	Mberchr2T0988	281	PADI6
PADI3	Mberchr2T0989	154	PADI3
PADI1	Mberchr2T0990	10	PADI1
Padi2	Mberchr2T0992	44	Padi2
Mberchr2T0993	Mberchr2T0993	49	-
SDHB	Mberchr2T0994	9450	SDHB
ATP13A2	Mberchr2T0995	156	ATP13A2
MFAP2	Mberchr2T0996	4395	MFAP2
CROCC	Mberchr2T0997	1477	CROCC
NECAP2	Mberchr2T0998	4736	NECAP2
Spata21	Mberchr2T0999	258	Spata21
SZRD1	Mberchr2T1000	6259	SZRD1
FBXO42	Mberchr2T1001	8226	FBXO42
Cplane2	Mberchr2T1002	607	Cplane2
ARHGEF19	Mberchr2T1004	227	ARHGEF19
Mberchr2T1005	Mberchr2T1005	480	-
EPHA2	Mberchr2T1006	2692	EPHA2
Mberchr2T1007	Mberchr2T1007	27	-
FAM131C	Mberchr2T1008	84	FAM131C
HSPB7	Mberchr2T1010	17	HSPB7
SRARP	Mberchr2T1011	22	SRARP
CFAP100	Mberchr2T1012	34	CFAP100
env	Mberchr2T1014	263	env
PRKRA	Mberchr2T1015	554	PRKRA
Mberchr3T0002	Mberchr3T0002	495	-
VIPR2	Mberchr3T0003	441	VIPR2
SCAND1	Mberchr3T0004	18016	SCAND1
DYNC2I1	Mberchr3T0005	740	DYNC2I1
Esyt2	Mberchr3T0006	9853	Esyt2
NCAPG2	Mberchr3T0007	715	NCAPG2
PTPRN2	Mberchr3T0008	226	PTPRN2
DNAJB6	Mberchr3T0009	11904	DNAJB6
Mberchr3T0010	Mberchr3T0010	485	-
UBE3C	Mberchr3T0011	5603	UBE3C
NOM1	Mberchr3T0013	3040	NOM1
LMBR1	Mberchr3T0014	7900	LMBR1
RNF32	Mberchr3T0015	78	RNF32
Rbm33	Mberchr3T0017	6678	Rbm33
EN2	Mberchr3T0018	32	EN2
Mberchr3T0019	Mberchr3T0019	822	-
INSIG1	Mberchr3T0020	1244	INSIG1
PAXIP1	Mberchr3T0021	2424	PAXIP1
DPP6	Mberchr3T0022	212	DPP6
ACTR3B	Mberchr3T0023	1548	ACTR3B
XRCC2	Mberchr3T0024	719	XRCC2
Kmt2c	Mberchr3T0027	13477	Kmt2c
Mberchr3T0028	Mberchr3T0028	15	-
GALNT11	Mberchr3T0029	1048	GALNT11
Mberchr3T0030	Mberchr3T0030	284	-
ASB7	Mberchr3T0031	14	ASB7
PRKAG2	Mberchr3T0032	6567	PRKAG2
Rheb	Mberchr3T0034	12004	Rheb
Crygn	Mberchr3T0035	537	Crygn
WDR86	Mberchr3T0036	204	WDR86
NUB1	Mberchr3T0037	5294	NUB1
SMARCD3	Mberchr3T0038	3090	SMARCD3
CHPF2	Mberchr3T0039	1520	CHPF2
ABCF2	Mberchr3T0040	2157	ABCF2
H2BE1	Mberchr3T0041	22	H2BE1
IQCA1L	Mberchr3T0042	30	IQCA1L
GBX1	Mberchr3T0045	45	GBX1
AGAP3	Mberchr3T0046	4405	AGAP3
TMUB1	Mberchr3T0047	76	TMUB1
FASTK	Mberchr3T0048	2746	FASTK
SLC4A2	Mberchr3T0049	2180	SLC4A2
Cdk5	Mberchr3T0051	2548	Cdk5
ASIC3	Mberchr3T0052	6	ASIC3
ABCB8	Mberchr3T0053	319	ABCB8
ATG9B	Mberchr3T0054	109	ATG9B
NOS3	Mberchr3T0055	556	NOS3
Kcnh2	Mberchr3T0056	99	Kcnh2
TMEM176A	Mberchr3T0059	3174	TMEM176A
TMEM176B	Mberchr3T0060	3304	TMEM176B
GIMAP5	Mberchr3T0061	131	GIMAP5
GIMAP5	Mberchr3T0062	204	GIMAP5
GIMAP1	Mberchr3T0063	213	GIMAP1
GIMAP7	Mberchr3T0064	48	GIMAP7
GIMAP4	Mberchr3T0066	117	GIMAP4
GIMAP7	Mberchr3T0068	35	GIMAP7
GIMAP1	Mberchr3T0069	101	GIMAP1
GIMAP4	Mberchr3T0070	40	GIMAP4
GIMAP7	Mberchr3T0071	43	GIMAP7
GIMAP6	Mberchr3T0073	323	GIMAP6
GIMAP7	Mberchr3T0074	62	GIMAP7
GIMAP5	Mberchr3T0076	143	GIMAP5
GIMAP8	Mberchr3T0077	323	GIMAP8
ZSCAN2	Mberchr3T0078	596	ZSCAN2
ZNF775	Mberchr3T0079	707	ZNF775
REPIN1	Mberchr3T0080	77	REPIN1
RARRES2	Mberchr3T0081	6913	RARRES2
LRRC61	Mberchr3T0082	361	LRRC61
ATP6V0E2	Mberchr3T0083	90	ATP6V0E2
Mberchr3T0084	Mberchr3T0084	146	-
SSPO	Mberchr3T0086	175	SSPO
Znf467	Mberchr3T0087	380	Znf467
Krba1	Mberchr3T0088	28	Krba1
ZNF777	Mberchr3T0089	1671	ZNF777
ZNF282	Mberchr3T0091	579	ZNF282
ZNF398	Mberchr3T0092	1985	ZNF398
ZNF786	Mberchr3T0093	1135	ZNF786
PDIA4	Mberchr3T0094	1417	PDIA4
EZH2	Mberchr3T0095	7997	EZH2
Cul1	Mberchr3T0096	11305	Cul1
CNTNAP2	Mberchr3T0097	71	CNTNAP2
CNTNAP2	Mberchr3T0098	305	CNTNAP2
TPK1	Mberchr3T0101	5461	TPK1
NOBOX	Mberchr3T0102	91	NOBOX
ARHGEF5	Mberchr3T0103	1217	ARHGEF5
TCAF1	Mberchr3T0115	5636	TCAF1
TCAF2	Mberchr3T0116	1064	TCAF2
EPHA1	Mberchr3T0118	613	EPHA1
CASP2	Mberchr3T0121	989	CASP2
TMEM139	Mberchr3T0122	1134	TMEM139
GSTK1	Mberchr3T0123	6201	GSTK1
F52C9.6	Mberchr3T0125	12	F52C9.6
TRPV6	Mberchr3T0130	44	TRPV6
TRB	Mberchr3T0131	333	TRB
TRBV20-1	Mberchr3T0140	57	TRBV20-1
MGAM	Mberchr3T0150	21	MGAM
CLEC5A	Mberchr3T0151	23	CLEC5A
Dennd11	Mberchr3T0154	1217	Dennd11
TMEM178B	Mberchr3T0156	11	TMEM178B
RPL17	Mberchr3T0157	49	RPL17
MRPS33	Mberchr3T0159	11030	MRPS33
BRAF	Mberchr3T0160	10827	BRAF
NDUFB2	Mberchr3T0161	11669	NDUFB2
ADCK2	Mberchr3T0162	820	ADCK2
DENND2A	Mberchr3T0163	1462	DENND2A
MKRN1	Mberchr3T0165	7844	MKRN1
RAB19	Mberchr3T0166	35	RAB19
SLC37A3	Mberchr3T0167	4998	SLC37A3
KDM7A	Mberchr3T0168	5682	KDM7A
PARP12	Mberchr3T0169	1385	PARP12
TBXAS1	Mberchr3T0170	512	TBXAS1
HIPK2	Mberchr3T0171	6644	HIPK2
Mberchr3T0172	Mberchr3T0172	578	-
CLEC2L	Mberchr3T0173	19	CLEC2L
PFDN1	Mberchr3T0174	20	PFDN1
KLRG2	Mberchr3T0175	386	KLRG2
Luc7l2	Mberchr3T0176	10858	Luc7l2
FMC1	Mberchr3T0177	9465	FMC1
UBN2	Mberchr3T0178	4570	UBN2
Ttc26	Mberchr3T0179	488	Ttc26
ZC3HAV1	Mberchr3T0180	3350	ZC3HAV1
ZC3HAV1L	Mberchr3T0181	404	ZC3HAV1L
KIAA1549	Mberchr3T0182	873	KIAA1549
TRIM24	Mberchr3T0186	8361	TRIM24
AKR1D1	Mberchr3T0187	8	AKR1D1
CREB3L2	Mberchr3T0188	7179	CREB3L2
Dgki	Mberchr3T0189	51	Dgki
CHRM2	Mberchr3T0192	8	CHRM2
MRPL32	Mberchr3T0193	2017	MRPL32
L1RE1	Mberchr3T0196	55	L1RE1
Mberchr3T0197	Mberchr3T0197	8	-
Mberchr3T0198	Mberchr3T0198	61	-
FAM180A	Mberchr3T0200	466	FAM180A
SLC13A4	Mberchr3T0201	247	SLC13A4
NUP205	Mberchr3T0202	2058	NUP205
CNOT4	Mberchr3T0203	12394	CNOT4
slc23a2	Mberchr3T0204	84	slc23a2
WDR91	Mberchr3T0206	3567	WDR91
CYREN	Mberchr3T0207	161	CYREN
TMEM140	Mberchr3T0208	1192	TMEM140
CALD1	Mberchr3T0209	18224	CALD1
Mberchr3T0210	Mberchr3T0210	4226	-
BPGM	Mberchr3T0211	946	BPGM
SLC35B4	Mberchr3T0212	751	SLC35B4
EXOC4	Mberchr3T0213	17623	EXOC4
CHCHD3	Mberchr3T0214	7361	CHCHD3
Plxna4	Mberchr3T0215	49	Plxna4
PLXNA4	Mberchr3T0216	401	PLXNA4
PODXL	Mberchr3T0217	3687	PODXL
MKLN1	Mberchr3T0218	12280	MKLN1
Mberchr3T0219	Mberchr3T0219	421	-
Mberchr3T0220	Mberchr3T0220	3290	-
COPG2	Mberchr3T0222	4906	COPG2
MEST	Mberchr3T0223	38	MEST
CEP41	Mberchr3T0224	1863	CEP41
CPA4	Mberchr3T0226	72	CPA4
Tmem209	Mberchr3T0227	1157	Tmem209
KLHDC10	Mberchr3T0228	4727	KLHDC10
ZC3HC1	Mberchr3T0230	298	ZC3HC1
ZC3HC1	Mberchr3T0231	484	ZC3HC1
Rps26	Mberchr3T0233	460	Rps26
Ube2h	Mberchr3T0234	15219	Ube2h
Nrf1	Mberchr3T0235	5771	Nrf1
STRIP2	Mberchr3T0236	762	STRIP2
AHCYL2	Mberchr3T0237	5959	AHCYL2
Smo	Mberchr3T0238	1680	Smo
TSPAN33	Mberchr3T0239	202	TSPAN33
TNPO3	Mberchr3T0241	4099	TNPO3
IRF5	Mberchr3T0242	108	IRF5
KCP	Mberchr3T0243	53	KCP
ATP6V1FNB	Mberchr3T0245	32	ATP6V1FNB
ATP6V1F	Mberchr3T0246	11766	ATP6V1F
FLNC	Mberchr3T0247	2506	FLNC
CCDC136	Mberchr3T0248	430	CCDC136
CALU	Mberchr3T0250	3583	CALU
FAM71F1	Mberchr3T0251	26	FAM71F1
FAM71F2	Mberchr3T0252	20	FAM71F2
IMPDH1	Mberchr3T0254	900	IMPDH1
Mberchr3T0255	Mberchr3T0255	845	-
PRRT4	Mberchr3T0256	9	PRRT4
RBM28	Mberchr3T0257	1510	RBM28
Arf5	Mberchr3T0259	8199	Arf5
GCC1	Mberchr3T0260	491	GCC1
Mberchr3T0261	Mberchr3T0261	8	-
ZNF800	Mberchr3T0262	6785	ZNF800
GRM8	Mberchr3T0263	12	GRM8
Mberchr3T0265	Mberchr3T0265	41	-
POT1	Mberchr3T0266	4419	POT1
GPR37	Mberchr3T0267	150	GPR37
TMEM229A	Mberchr3T0270	298	TMEM229A
Rpl30	Mberchr3T0271	12504	Rpl30
WASL	Mberchr3T0273	7930	WASL
LMOD2	Mberchr3T0274	12	LMOD2
ASB15	Mberchr3T0275	12	ASB15
NDUFA5	Mberchr3T0276	7753	NDUFA5
METAP2	Mberchr3T0277	373	METAP2
SLC13A1	Mberchr3T0278	6	SLC13A1
Cadps2	Mberchr3T0279	5646	Cadps2
AASS	Mberchr3T0282	2070	AASS
PTPRZ1	Mberchr3T0283	4256	PTPRZ1
FAM3C	Mberchr3T0284	9273	FAM3C
WNT16	Mberchr3T0285	347	WNT16
TSPAN12	Mberchr3T0287	1039	TSPAN12
ATP6V0B	Mberchr3T0288	48	ATP6V0B
Sqstm1	Mberchr3T0291	97	Sqstm1
SGO1	Mberchr3T0298	9	SGO1
LSM8	Mberchr3T0300	7159	LSM8
Mberchr3T0303	Mberchr3T0303	180	-
TRGV11	Mberchr3T0305	60	TRGV11
AMPH	Mberchr3T0308	139	AMPH
VPS41	Mberchr3T0309	5170	VPS41
POU6F2	Mberchr3T0311	36	POU6F2
YAE1	Mberchr3T0312	3472	YAE1
RALA	Mberchr3T0313	10229	RALA
CDK13	Mberchr3T0314	12570	CDK13
Mplkip	Mberchr3T0315	4463	Mplkip
Mberchr3T0316	Mberchr3T0316	9	-
Mberchr3T0317	Mberchr3T0317	155	-
Inhba	Mberchr3T0318	333	Inhba
GLI3	Mberchr3T0320	7628	GLI3
CFDP2	Mberchr3T0321	12	CFDP2
Mberchr3T0322	Mberchr3T0322	1069	-
PSMA2	Mberchr3T0323	12667	PSMA2
MRPL32	Mberchr3T0324	3455	MRPL32
GALNT1	Mberchr3T0325	12	GALNT1
HECW1	Mberchr3T0326	93	HECW1
STK17A	Mberchr3T0327	8298	STK17A
POLM	Mberchr3T0328	216	POLM
Mberchr3T0329	Mberchr3T0329	78	-
AEBP1	Mberchr3T0330	3874	AEBP1
POLD2	Mberchr3T0331	1421	POLD2
GCK	Mberchr3T0332	8	GCK
YKT6	Mberchr3T0333	858	YKT6
CAMK2B	Mberchr3T0335	197	CAMK2B
NUDCD3	Mberchr3T0336	2253	NUDCD3
DDX56	Mberchr3T0339	2192	DDX56
Tmed4	Mberchr3T0340	6742	Tmed4
OGDH	Mberchr3T0341	7091	OGDH
ZMIZ2	Mberchr3T0342	113	ZMIZ2
PPIA	Mberchr3T0343	20984	PPIA
h2az2	Mberchr3T0344	11886	h2az2
Mberchr3T0345	Mberchr3T0345	372	-
Mberchr3T0346	Mberchr3T0346	237	-
PURB	Mberchr3T0347	1263	PURB
MYO1G	Mberchr3T0349	92	MYO1G
Ccm2	Mberchr3T0350	5312	Ccm2
NACAD	Mberchr3T0351	324	NACAD
TBRG4	Mberchr3T0352	1970	TBRG4
RAMP3	Mberchr3T0353	144	RAMP3
ADCY1	Mberchr3T0356	596	ADCY1
IGFBP1	Mberchr3T0357	23	IGFBP1
IGFBP3	Mberchr3T0358	2916	IGFBP3
CFDP2	Mberchr3T0359	23	CFDP2
NGDN	Mberchr3T0360	22	NGDN
TNS3	Mberchr3T0364	1382	TNS3
HUS1	Mberchr3T0366	3593	HUS1
GTPBP10	Mberchr3T0367	2165	GTPBP10
CFAP69	Mberchr3T0369	644	CFAP69
STEAP2	Mberchr3T0370	1205	STEAP2
STEAP1	Mberchr3T0371	1196	STEAP1
Mberchr3T0372	Mberchr3T0372	82	-
F52C9.6	Mberchr3T0373	16	F52C9.6
CFDP2	Mberchr3T0374	30	CFDP2
ZNF804B	Mberchr3T0377	45	ZNF804B
Mberchr3T0378	Mberchr3T0378	120	-
STEAP4	Mberchr3T0382	1278	STEAP4
CFDP2	Mberchr3T0383	10	CFDP2
SRI	Mberchr3T0384	4325	SRI
FAM221A	Mberchr3T0387	289	FAM221A
STK31	Mberchr3T0388	62	STK31
NPY	Mberchr3T0389	88	NPY
MPP6	Mberchr3T0390	2851	MPP6
GSDME	Mberchr3T0391	789	GSDME
OSBPL3	Mberchr3T0392	8701	OSBPL3
CYCS	Mberchr3T0394	13310	CYCS
C7orf31	Mberchr3T0395	69	C7orf31
NFE2L3	Mberchr3T0400	3718	NFE2L3
HNRNPA2B1	Mberchr3T0401	19855	HNRNPA2B1
CBX3	Mberchr3T0402	7821	CBX3
SNX10	Mberchr3T0403	938	SNX10
Mberchr3T0404	Mberchr3T0404	49	-
SKAP2	Mberchr3T0405	4387	SKAP2
HOXA1	Mberchr3T0406	67	HOXA1
HOXA2	Mberchr3T0407	193	HOXA2
HOXA3	Mberchr3T0408	19	HOXA3
Mberchr3T0409	Mberchr3T0409	69	-
HOXA4	Mberchr3T0410	411	HOXA4
HOXA5	Mberchr3T0411	403	HOXA5
Mberchr3T0412	Mberchr3T0412	35	-
HOXA6	Mberchr3T0413	485	HOXA6
Hoxa7	Mberchr3T0414	1729	Hoxa7
Hoxa9	Mberchr3T0415	1611	Hoxa9
HOXA10	Mberchr3T0416	461	HOXA10
Hoxa11	Mberchr3T0418	41	Hoxa11
HIBADH	Mberchr3T0421	3925	HIBADH
Mberchr3T0423	Mberchr3T0423	95	-
TAX1BP1	Mberchr3T0424	15854	TAX1BP1
JAZF1	Mberchr3T0425	5681	JAZF1
CREB5	Mberchr3T0426	3802	CREB5
TRIL	Mberchr3T0427	191	TRIL
CHN2	Mberchr3T0429	5180	CHN2
PRR15	Mberchr3T0430	62	PRR15
FKBP14	Mberchr3T0431	734	FKBP14
PLEKHA8	Mberchr3T0432	3532	PLEKHA8
MTURN	Mberchr3T0433	5756	MTURN
ZNRF2	Mberchr3T0434	6249	ZNRF2
NOD1	Mberchr3T0435	2043	NOD1
GARS1	Mberchr3T0437	5429	GARS1
CRHR2	Mberchr3T0438	7	CRHR2
MINDY4	Mberchr3T0441	2145	MINDY4
AQP1	Mberchr3T0442	2391	AQP1
GHRHR	Mberchr3T0443	478	GHRHR
ADCYAP1R1	Mberchr3T0444	116	ADCYAP1R1
Mberchr3T0445	Mberchr3T0445	17	-
ITPRID1	Mberchr3T0448	553	ITPRID1
Avl9	Mberchr3T0450	2826	Avl9
Mberchr3T0451	Mberchr3T0451	16	-
KBTBD2	Mberchr3T0452	4801	KBTBD2
FKBP9	Mberchr3T0453	2539	FKBP9
NT5C3A	Mberchr3T0454	5592	NT5C3A
RP9	Mberchr3T0456	5701	RP9
BBS9	Mberchr3T0457	7071	BBS9
BMPER	Mberchr3T0461	948	BMPER
NPSR1	Mberchr3T0462	26	NPSR1
Mberchr3T0463	Mberchr3T0463	191	-
Dpy19l1	Mberchr3T0464	3498	Dpy19l1
TBX20	Mberchr3T0465	144	TBX20
HERPUD2	Mberchr3T0467	3204	HERPUD2
Mberchr3T0468	Mberchr3T0468	274	-
SEPTIN7	Mberchr3T0469	15254	SEPTIN7
FTL	Mberchr3T0470	16	FTL
Mberchr3T0471	Mberchr3T0471	11	-
EEPD1	Mberchr3T0472	3439	EEPD1
Kiaa0895	Mberchr3T0473	496	Kiaa0895
ANLN	Mberchr3T0474	437	ANLN
AOAH	Mberchr3T0475	221	AOAH
ELMO1	Mberchr3T0477	8283	ELMO1
THAP5	Mberchr3T0480	2575	THAP5
Dnajb9	Mberchr3T0481	5963	Dnajb9
CFDP2	Mberchr3T0483	44	CFDP2
CFDP2	Mberchr3T0486	36	CFDP2
LRRN3	Mberchr3T0489	1062	LRRN3
Mberchr3T0490	Mberchr3T0490	34	-
DOCK4	Mberchr3T0491	9741	DOCK4
ZNF277	Mberchr3T0492	4722	ZNF277
TADA2A	Mberchr3T0493	67	TADA2A
IFRD1	Mberchr3T0495	12018	IFRD1
LSMEM1	Mberchr3T0496	1869	LSMEM1
CFDP2	Mberchr3T0497	95	CFDP2
TMEM168	Mberchr3T0498	3263	TMEM168
BMT2	Mberchr3T0499	7142	BMT2
L1RE1	Mberchr3T0500	21	L1RE1
CFDP2	Mberchr3T0502	18	CFDP2
HNRNPH1	Mberchr3T0503	14	HNRNPH1
Mberchr3T0505	Mberchr3T0505	109	-
FOXP2	Mberchr3T0506	3686	FOXP2
Mberchr3T0507	Mberchr3T0507	27	-
MDFIC	Mberchr3T0508	9078	MDFIC
pol	Mberchr3T0511	12	pol
TFEC	Mberchr3T0512	91	TFEC
TES	Mberchr3T0516	6773	TES
CAV2	Mberchr3T0517	8983	CAV2
CAV1	Mberchr3T0518	12867	CAV1
MET	Mberchr3T0519	5129	MET
pol	Mberchr3T0520	9162	pol
CAPZA2	Mberchr3T0521	11460	CAPZA2
WNT2	Mberchr3T0523	26	WNT2
ASZ1	Mberchr3T0524	8	ASZ1
CFDP2	Mberchr3T0525	61	CFDP2
CFTR	Mberchr3T0526	78	CFTR
CTTNBP2	Mberchr3T0527	3071	CTTNBP2
Mberchr3T0528	Mberchr3T0528	9	-
Mberchr3T0531	Mberchr3T0531	11	-
STARD3NL	Mberchr3T0534	2081	STARD3NL
Mberchr3T0535	Mberchr3T0535	30	-
EPDR1	Mberchr3T0538	1264	EPDR1
Sfrp4	Mberchr3T0539	91	Sfrp4
PNPLA8	Mberchr3T0542	7524	PNPLA8
NRCAM	Mberchr3T0543	60	NRCAM
LAMB4	Mberchr3T0544	253	LAMB4
LAMB1	Mberchr3T0545	6945	LAMB1
DLD	Mberchr3T0546	5869	DLD
CBLL1	Mberchr3T0548	2569	CBLL1
SLC26A4	Mberchr3T0549	709	SLC26A4
BCAP29	Mberchr3T0550	9395	BCAP29
DUS4L	Mberchr3T0551	1842	DUS4L
Cog5	Mberchr3T0552	7444	Cog5
[truncated: 15,387 more rows]

## Sheet: B cell_type_M-LP_vs_LP
names	scores	logfoldchanges	pvals	pvals_adj
PTMA	6.9889	2.21025	2.7704718856368547e-12	5.235288449108338e-10
ACTB	6.51573	2.93535	7.233593815377173e-11	8.918867268108663e-09
FTH1-3	6.41434	3.89009	1.4143536130707566e-10	1.5464489033481196e-08
RPL27A-1	6.24535	1.27086	4.228526627580381e-10	3.973672184891077e-08
RPL32	6.2019	1.18106	5.578711535209809e-10	5.131529102625531e-08
Rps14	6.15844	1.08605	7.346445146065569e-10	6.617510303852327e-08
VIM	6.14154	6.1649	8.172405537969324e-10	7.212044176527751e-08
Rps8	5.93151	0.860839	3.0015553341366155e-09	2.2300016873489343e-07
JUND	5.81564	4.3231	6.0404146199679155e-09	3.875003991444362e-07
EEF1A1-3	5.67562	1.18317	1.381908274373425e-08	7.749830758058706e-07
RPS24	5.4342	0.985842	5.5041977493026724e-08	2.551746076576719e-06
TPT1	5.42937	0.895166	5.6551915623013424e-08	2.600939293931451e-06
Rps7	4.87413	0.91555	1.0929179577755787e-06	3.345137094353598e-05
Rpl39-1	4.84516	0.999893	1.2651260164405004e-06	3.7725927608607374e-05
Mberchr24T0002	4.84516	4.13509	1.2651260164405004e-06	3.7725927608607374e-05
RPLP0-1	4.79204	0.658911	1.6509018883197514e-06	4.7439552608989876e-05
RPL18-3	4.72928	0.764352	2.253204950097226e-06	6.247522816178672e-05
RPL9-1	4.68582	0.43138	2.7883722367696683e-06	7.434946523963295e-05
Rps28-1	4.66651	1.62157	3.063588433128636e-06	8.069770440900202e-05
Rpl37a-ps1	4.50235	1.01822	6.720643537244674e-06	0.00015641015782463008
UBC	4.46372	1.15315	8.05476237713809e-06	0.00018304842343339306
RPS19	4.4251	1.25204	9.639891084884895e-06	0.00021485834168041523
ELOA	4.4082	0.66947	1.042341340012075e-05	0.00022765206276520006
RPL7A	4.38647	0.21069	1.1520448818611038e-05	0.0002463505568407785
DDX5	4.30922	3.5179	1.6383211210420944e-05	0.00033627169645002137
Rpl23-1	4.28991	0.637856	1.787488209601432e-05	0.000360504437632493
JUNB	4.14506	3.52585	3.397273721709906e-05	0.0006310000390163111
ZFP36	4.13299	3.92504	3.580780737043421e-05	0.0006594478084057191
RPLP2	4.08229	0.811245	4.4593930501279494e-05	0.0007854766785863668
RPS12-1	4.07746	0.407041	4.552984360236726e-05	0.0008003400718171433
Rpl31-1	3.81191	1.32039	0.00013789791159515448	0.002079232604580885
RPS2	3.80225	0.364445	0.0001433867622227233	0.0021526587748204183
RPS3A-5	3.79742	0.419756	0.00014620772556058945	0.0021874537942089913
RPL13A-2	3.66706	0.716184	0.00024535444205275625	0.0034371369662265653
ITM2B	3.6574	0.799277	0.00025478232010124266	0.0035520373977226175
Mberchr25T0385	3.52704	4.98589	0.00042023106241892693	0.005431759866284792
Fosb	3.45945	3.64217	0.0005412882019879858	0.006712050921227627
Rps13-1	3.44979	0.400002	0.000561024270227713	0.0069075119956861115
Igfbp7	3.28804	7.34985	0.0010088653884520631	0.011396442351032566
HSP90AA1-1	3.27114	2.16382	0.0010711343119290246	0.011975350490601989
CXCL1	3.25907	4.10482	0.0011177684133451577	0.012416871479875762
SPARC	3.17216	5.73701	0.0015130725465110787	0.016157718809026476
Mberchr16T0599	3.07077	8.77094	0.0021350672648172623	0.021770172667946102
AGL	3.04422	1.81653	0.002332877793307911	0.023484123009066608
B2M	3.0249	2.75632	0.0024871311523792473	0.024721998332826307
AHNAK	2.96455	3.9792	0.0030312646482346206	0.029131307854924755
Rpl24	2.93317	0.526668	0.003355246188414743	0.031736101733182975
Rpl36a-1	2.91385	1.25343	0.0035699818124767446	0.03326052187026163
TFPI2	2.90178	4.94026	0.0037104644728895584	0.03416653859172933
TGas113e22.1-6	2.88488	1.72496	0.003915588111942613	0.03582763122427492
NFKBIA-1	2.87523	4.26506	0.004037374236844557	0.03676781095209147
Mberchr19T0081	2.8704	32.8784	0.004099547819582127	0.03725595339437286
RPL18A	2.83177	0.428356	0.004629077800157479	0.04135483944282517
RPL5	2.71589	0.598874	0.006609701766622089	0.05564632697952785
ANXA1	2.68692	3.08181	0.0072113195379300745	0.059529340060263225
RPS25-1	2.66761	0.383453	0.007639248390816348	0.06261590441977473
ADAMTS9	2.60967	6.20593	0.00906289001649472	0.07187880608428864
RPS5	2.60484	0.28689	0.009191599331229702	0.07266755542220481
PPP2R3A	2.5807	4.31185	0.009859933536651258	0.07721393897958653
Rps11-1	2.57587	0.364577	0.009998682711062811	0.07801934422433886
RBMS3	2.56863	5.82752	0.010210067958910309	0.07940572610136865
Tgfbr2	2.56139	5.65174	0.010425422399430678	0.08026836510810555
CLEC3B	2.55173	4.79284	0.01071884498882532	0.0821274218293205
HSPB1	2.52276	2.06595	0.011643650271975826	0.08816413762121068
SLC2A3	2.51311	4.50668	0.011967285485644168	0.09006547972637396
MEF2C	2.45758	6.41261	0.013987565134354873	0.10161881314699518
JMJD1C	2.45034	3.78712	0.01427213028257649	0.10325467539017572
RPL7-2	2.44551	-0.143122	0.014464666295495155	0.104386975320541
FLI1	2.3755	29.1995	0.017525087424084283	0.12201587699948148
RPL14-2	2.37309	0.109735	0.017640056660742847	0.1226199060563832
CD44	2.36826	4.96744	0.01787197987651729	0.12383593868204587
PI16	2.35378	7.16864	0.01858385318639816	0.12714690580304291
LMNA	2.31998	4.02472	0.020342107486040803	0.13612299408961484
SNCG	2.31515	4.89531	0.020604778977815614	0.1373520255097103
UBA52	2.29101	0.744448	0.021962967083622185	0.1443577250467946
MBNL1	2.28618	2.88208	0.022243761604639093	0.14570753409821047
IFI6	2.27652	28.8635	0.022814728487614233	0.14866343881453278
COL1A2	2.2379	5.12905	0.025227779271926765	0.1612444642067819
RPS15	2.21858	0.234299	0.026515047671224052	0.16725838307845797
RPS21-1	2.21376	2.14528	0.026845594715004483	0.16860934397411592
Ebf1	2.2041	5.02639	0.027517375162554966	0.1722064676749525
CD74	2.19927	5.97562	0.0278586693182395	0.17390411709069792
MAN1A1	2.18479	5.08571	0.028904535310434663	0.17940212294605734
XYLT1	2.17754	29.0509	0.029440025490763175	0.18194626489758897
Rpl8	2.16064	-0.0320281	0.03072278832289321	0.18873345406130687
HSP90AB1-1	2.13892	1.21922	0.0324423390776863	0.19762090569922086
RPS4-2	2.12202	0.452037	0.03383616412434735	0.2031923016586455
Cadm1	2.10753	6.55574	0.03507132003093014	0.20945204353751995
MSN	2.08822	5.69923	0.036777908584077396	0.21725584122806169
Akt3	2.08822	5.4376	0.036777908584077396	0.21725584122806169
DUSP5	2.08339	5.2697	0.03721544396461775	0.2195420744231013
S100A11	2.08339	1.16194	0.03721544396461775	0.2195420744231013
pol-13	2.07856	28.7446	0.03765740278321734	0.22132317355856437
RPLP1-1	2.06891	0.0998433	0.038554728125872344	0.22629100218375783
Rack1	2.04959	0.533249	0.04040397899710337	0.23539650632193101
Tcf4	2.02063	4.40556	0.04331856209586058	0.24805441437303563
CDH13	2.0158	4.44955	0.04382119699820728	0.2502731635393671
RPS6	2.01097	0.00687193	0.04432874781264654	0.25275673359227946
FAU-1	1.99648	0.216931	0.04588125764375527	0.257970784002809
COL4A1	1.982	6.18935	0.04747931857036313	0.26549628605524705
ARHGDIB	1.982	5.70339	0.04747931857036313	0.26549628605524705
ADAM20	1.97959	29.3034	0.04775016011455844	0.2668391300519442
RPL35A	1.97234	0.473106	0.048570487889144455	0.27098778304004373
Rpl19-2	1.91923	-0.083645	0.054954983361784955	0.2991209723683881
RPL12-1	1.89509	-0.402651	0.05808038834180338	0.3102081570882494
Mberchr19T0281	1.88543	0.84758	0.05937124391447989	0.3149737795096835
Mamu-DRA	1.88061	28.9348	0.0600255462876473	0.31766944359535715
GADD45A	1.87578	4.6397	0.06068581680053029	0.318930751232533
AKAP2	1.87578	5.37643	0.06068581680053029	0.318930751232533
CAV1	1.87578	4.87149	0.06068581680053029	0.318930751232533
EPAS1	1.86612	4.98577	0.062024417938886495	0.324983274824455
DLC1	1.84198	5.26546	0.06547809522513584	0.3391944831611998
RPL22	1.82267	0.429181	0.0683538657508173	0.3530397968146045
ANO6	1.80818	3.6862	0.07057816843604311	0.36162730865328896
Col12a1	1.80335	6.66172	0.07133266643752803	0.36441916133306634
RGS1	1.79853	6.46236	0.07209376256508737	0.36745672853890915
ATP2B4	1.78163	28.4736	0.07481013423596909	0.37545444101972364
CCNL1	1.77438	3.86947	0.07599960942937718	0.37901698506302994
EFNB2	1.76956	4.55575	0.07680113136698251	0.38202794529756534
DCN	1.75507	4.48894	0.07924712176194365	0.39072921492665635
PTPRG	1.71162	4.74906	0.08696728472486966	0.41997951248384974
COL3A1	1.7092	5.73689	0.08741338853325986	0.42201659529317487
Tubb2b	1.70196	6.73304	0.08876278716471406	0.4269897772159806
ASAP1	1.70196	6.30595	0.08876278716471406	0.4269897772159806
ARHGAP15	1.70196	6.00416	0.08876278716471406	0.4269897772159806
STARD13	1.69472	4.25227	0.09012892168448602	0.43200752784251156
TIPARP	1.68989	4.335	0.09104904242933164	0.4355772159146754
SYNE1	1.68265	28.7298	0.0924433700931489	0.44018843852900397
TMEM163	1.68265	28.3129	0.0924433700931489	0.44018843852900397
JCHAIN	1.66333	8.243	0.09624552180780749	0.4502767482854503
COL4A2	1.65368	4.94112	0.09819298343530082	0.45570876055064197
TPST2	1.64885	4.48165	0.09917844988522201	0.45966871534379755
PARM1	1.62712	5.3937	0.10371109405080584	0.47736758540462254
TIMP2	1.62712	6.70888	0.10371109405080584	0.47736758540462254
RALGPS2	1.62229	5.32016	0.10474037156211284	0.48108622446693045
COQ10B	1.61988	3.49788	0.105258043044272	0.48244426003814095
DENND5B	1.60298	4.50525	0.10893881218134452	0.49747865767603744
NRP1	1.60057	5.8225	0.10947284773849346	0.49926166262689103
SAMD4A	1.59815	4.66138	0.11000895078600446	0.5013120863472313
KCNQ5	1.58367	28.1053	0.11326925857566755	0.5125419209625144
OSMR	1.55711	5.18329	0.11944372328396348	0.5262364747318057
LIFR	1.55711	5.52983	0.11944372328396348	0.5262364747318057
ZEB1	1.55228	4.88864	0.12059417146393078	0.5298280694719324
CXCR4	1.55228	5.07216	0.12059417146393078	0.5298280694719324
THBS1	1.54263	4.60537	0.12292107006923358	0.5373353792189152
MYADM-2	1.5378	4.24257	0.12409759614330487	0.540034220012855
ADAMTS1	1.53297	4.14029	0.1252828902894449	0.5445107619204999
Rps23-1	1.52814	0.101695	0.12647699001460064	0.5491514663845735
Picalm	1.52331	3.63649	0.12767993269228683	0.5531312309632211
Gls	1.52331	5.10179	0.12767993269228683	0.5531312309632211
PDK4	1.52331	6.31676	0.12767993269228683	0.5531312309632211
HDGFL3	1.51849	4.80061	0.12889175555897361	0.5578250361943631
ARID5B	1.504	4.19825	0.13258087552580247	0.5706656402614697
Btf3-1	1.49435	0.652514	0.13508536595259046	0.5802962903597196
Slc23a1	1.48469	28.1829	0.13762625831999356	0.589463538037223
TNFRSF17	1.48469	27.8195	0.13762625831999356	0.589463538037223
PTGDS	1.45089	4.35482	0.14681019047562727	0.6114746433681792
HEG1	1.45089	5.47609	0.14681019047562727	0.6114746433681792
IGFBP4	1.42675	4.80771	0.15365202462032915	0.632096651212594
LGALS1	1.41951	7.0173	0.1557511355942337	0.6377139642736112
HTRA1	1.41951	5.2733	0.1557511355942337	0.6377139642736112
CNN3	1.41951	5.75218	0.1557511355942337	0.6377139642736112
SIK3	1.41709	3.26117	0.1564556540151398	0.6380439936789128
ZEB2	1.41468	5.81501	0.15716258675145475	0.6401760943472449
GMFG	1.39778	5.79086	0.16217906266650195	0.6582962886895019
EMCN	1.39778	6.70125	0.16217906266650195	0.6582962886895019
CD48	1.39778	6.43491	0.16217906266650195	0.6582962886895019
NR4A3	1.39778	7.1894	0.16217906266650195	0.6582962886895019
IRAK2	1.39778	6.34193	0.16217906266650195	0.6582962886895019
PLCG2	1.38571	27.2387	0.1658355886363565	0.6714139982401159
SHFL	1.38571	27.8437	0.1658355886363565	0.6714139982401159
SIK1	1.37605	4.37178	0.16880519115580495	0.6812159350612045
MYH9	1.37122	3.41645	0.17030487290399765	0.6859940258192769
ATF3	1.37122	2.98098	0.17030487290399765	0.6859940258192769
B2M-1	1.3664	2.23975	0.17181451640395684	0.6914341128895347
CLIC4	1.36398	2.95501	0.17257308342908573	0.6935235911730595
actg1	1.35915	1.31595	0.1740977271222094	0.6967516081997261
CACNA2D1	1.34467	4.97274	0.17873200695863511	0.7015360431504724
PMP22	1.34467	5.42839	0.17873200695863511	0.7015360431504724
Ehd4	1.32536	4.10481	0.18505296534092763	0.716353997428641
Tuba1a	1.32053	4.46508	0.18665874059133336	0.7193664830814299
NEDD9	1.3157	5.81131	0.18827478670979325	0.7239896409975128
Frmd4a	1.29639	6.56527	0.19484223088651065	0.7444686118597775
LDB2	1.29639	7.2389	0.19484223088651065	0.7444686118597775
S100A4	1.29639	3.79341	0.19484223088651065	0.7444686118597775
Rps16-1	1.29156	0.123043	0.19651004190574795	0.7498522999410508
RFTN1	1.29156	5.24376	0.19651004190574795	0.7498522999410508
GAS7	1.28673	27.5984	0.19818828583063797	0.7544347162613622
CALCRL	1.28673	28.7611	0.19818828583063797	0.7544347162613622
Rpl26-3	1.28673	0.208555	0.19818828583063797	0.7544347162613622
CCDC88C	1.28673	27.2738	0.19818828583063797	0.7544347162613622
RPL6-3	1.2819	-0.162794	0.19987698855615887	0.7601972098115997
Rps9	1.27225	-0.0545307	0.203285872346337	0.7719800984580752
ITGB1	1.2481	3.41532	0.21199285943523827	0.7992834225290864
RPL29	1.24328	-0.209504	0.21376612465001255	0.8012772912980741
SRGN	1.23845	4.1588	0.21555006651242337	0.8013865831041599
PLVAP	1.23845	5.59041	0.21555006651242337	0.8013865831041599
BCL3	1.23845	4.6085	0.21555006651242337	0.8013865831041599
CAVIN3	1.23845	5.43128	0.21555006651242337	0.8013865831041599
Crim1	1.21913	4.37813	0.22279304384665854	0.8116632580205698
COL1A1	1.21189	6.45348	0.22555357636270912	0.8186323434375152
FBXO11	1.20465	3.77677	0.22833844458232422	0.825808999181133
SELP	1.20224	4.38794	0.22927215359082864	0.8290133922996165
RPSA-2	1.19982	-0.399569	0.23020857648627535	0.8317074194126968
RPL35-1	1.19499	0.705772	0.23208957357233773	0.8376328080870026
MFGE8	1.19499	5.52692	0.23208957357233773	0.8376328080870026
TINAGL1	1.19499	7.5749	0.23208957357233773	0.8376328080870026
Map1b	1.18775	28.6294	0.2349314829173097	0.8461329667531445
BRCA2	1.18775	26.9252	0.2349314829173097	0.8461329667531445
PSMB9	1.18775	26.9218	0.2349314829173097	0.8461329667531445
JAZF1	1.18775	27.817	0.2349314829173097	0.8461329667531445
Tle4	1.18775	28.2038	0.2349314829173097	0.8461329667531445
Mberchr11T0552	1.17568	1.77017	0.23972258815261227	0.8596487613517253
EMP3	1.16602	4.76329	0.24360476196553027	0.8728501209337889
ANTXR2	1.1443	3.9769	0.25250057136015625	0.900455883712065
CELF2	1.13223	4.07801	0.25753936660564425	0.9072375804493987
PSMB10	1.12257	4.22516	0.261620314565842	0.9072375804493987
ECSCR	1.10808	5.57071	0.2678251634083244	0.9180087669269952
ABLIM1	1.10808	5.5153	0.2678251634083244	0.9180087669269952
Grb10	1.10808	6.08532	0.2678251634083244	0.9180087669269952
BoLA-DQB	1.10808	5.0795	0.2678251634083244	0.9180087669269952
RPSA-3	1.10567	4.14985	0.2688690571609028	0.9206792512787662
PSMB8	1.09843	4.02643	0.272017484439416	0.929081329465471
Pitpnc1	1.09843	4.70385	0.272017484439416	0.929081329465471
CDKN1A	1.0936	5.74888	0.27413040402289945	0.9346454351712311
RGS5	1.0936	6.36317	0.27413040402289945	0.9346454351712311
RHOQ	1.0936	5.86926	0.27413040402289945	0.9346454351712311
XIRP2	1.08877	27.5437	0.2762545096905432	0.9394923026154332
VPREB3	1.08877	27.3375	0.2762545096905432	0.9394923026154332
DOCK10	1.08877	27.2887	0.2762545096905432	0.9394923026154332
NFATC2	1.08877	28.1718	0.2762545096905432	0.9394923026154332
PECAM1	1.08877	28.4222	0.2762545096905432	0.9394923026154332
FOS	1.08394	3.68744	0.2783898108842464	0.943800090137017
ITGA6	1.0429	4.35366	0.29699303036662517	1
GRK5	1.026	5.21993	0.3048894574260458	1
EPS8	1.02118	5.45086	0.30717094001947765	1
S1PR1	1.00428	5.03293	0.31524494438588724	1
FSTL1	1.00428	5.5048	0.31524494438588724	1
PRDM1	1.00428	4.8735	0.31524494438588724	1
ERN1	1.00428	4.73076	0.31524494438588724	1
RAB32	1.00428	4.78552	0.31524494438588724	1
Cdc42	0.997035	3.60503	0.3187475347992197	1
EGR1	0.992207	3.15522	0.32109669701275956	1
THBD	0.992207	5.80816	0.32109669701275956	1
ENG	0.992207	5.62456	0.32109669701275956	1
TNS1	0.992207	6.1013	0.32109669701275956	1
ADGRL4	0.989793	27.9099	0.32227550853000475	1
CTSH	0.989793	27.2334	0.32227550853000475	1
CHST15	0.989793	26.6116	0.32227550853000475	1
INPP5D	0.989793	27.0933	0.32227550853000475	1
PDS5B	0.98255	3.48303	0.32582886314634996	1
Rnf122	0.98255	5.38668	0.32582886314634996	1
SEC14L1	0.977722	3.68942	0.3282118642980233	1
PDE4B	0.977722	4.37709	0.3282118642980233	1
LUM	0.948752	4.92166	0.34274655272078547	1
RGS16	0.943924	4.20084	0.34520840964259303	1
PDE8A	0.939096	4.38663	0.3476815120813257	1
Zswim6	0.934268	3.4453	0.350165853489702	1
ARRDC3	0.924611	3.74987	0.35516822424952	1
RASGEF1B	0.919783	5.17638	0.3576862377236484	1
PTPN14	0.919783	4.85738	0.3576862377236484	1
TGFBR3	0.914955	3.85271	0.36021545840888824	1
PLSCR4	0.914955	5.08131	0.36021545840888824	1
RAB44	0.914955	3.46857	0.36021545840888824	1
PROS1	0.90047	4.74576	0.367870267488992	1
BBS9	0.90047	4.00249	0.367870267488992	1
UACA	0.90047	4.37001	0.367870267488992	1
Mberchr16T0137	0.90047	6.45896	0.367870267488992	1
LAMA4	0.895642	5.90048	0.37044421794624727	1
PCDH17	0.895642	4.12637	0.37044421794624727	1
Mberchr21T0922	0.890813	6.94798	0.3730293232421159	1
PLAGL1	0.890813	5.66693	0.3730293232421159	1
RAB7B	0.890813	27.8126	0.3730293232421159	1
CHAMP1	0.890813	26.091	0.3730293232421159	1
ATP10D	0.890813	27.8202	0.3730293232421159	1
CYTIP	0.890813	26.6567	0.3730293232421159	1
HECTD2	0.890813	27.6382	0.3730293232421159	1
DPYSL2	0.890813	26.9893	0.3730293232421159	1
GJC1	0.890813	27.7068	0.3730293232421159	1
SLC7A2	0.890813	6.61185	0.3730293232421159	1
ANKRD44	0.890813	5.85762	0.3730293232421159	1
RASGRP3	0.890813	26.6208	0.3730293232421159	1
UNC5B	0.890813	5.46916	0.3730293232421159	1
STC1	0.890813	5.43367	0.3730293232421159	1
Col4a1	0.890813	28.2493	0.3730293232421159	1
MMP2	0.890813	6.63219	0.3730293232421159	1
PIK3CG	0.890813	26.7113	0.3730293232421159	1
NTN1	0.890813	27.4301	0.3730293232421159	1
ROBO4	0.890813	27.6927	0.3730293232421159	1
LUZP1	0.876329	4.13228	0.38085144347133626	1
VWF	0.876329	4.64608	0.38085144347133626	1
Atxn1	0.873914	3.50726	0.3821648550741453	1
AFF4	0.844945	3.10567	0.3981416082525734	1
BHLHE40	0.840117	3.49497	0.40084299366288967	1
MYO1D	0.840117	4.30295	0.40084299366288967	1
PIK3R3	0.840117	4.52426	0.40084299366288967	1
CTSS	0.83046	3.80688	0.4062786851995239	1
NFAT5	0.83046	3.87035	0.4062786851995239	1
IGFBP2	0.815975	3.62927	0.41451423257897546	1
SGK1	0.813561	3.97333	0.4158963589166986	1
TAP1	0.813561	4.59481	0.4158963589166986	1
CH25H	0.813561	4.16736	0.4158963589166986	1
FLT1	0.813561	4.79043	0.4158963589166986	1
FXYD5	0.813561	4.7963	0.4158963589166986	1
SVEP1	0.813561	4.0677	0.4158963589166986	1
CD99	0.811147	3.36857	0.4172812024735897	1
SNX29	0.808733	3.43056	0.41866876050489144	1
PLPP1	0.808733	3.92879	0.41866876050489144	1
NFIL3	0.806319	4.34439	0.42005903022879587	1
RASA2	0.803905	3.58527	0.4214520088264201	1
FLNA	0.803905	3.9293	0.4214520088264201	1
CYP7B1	0.803905	4.37917	0.4214520088264201	1
GPNMB	0.796662	5.50394	0.4256471691161813	1
Mberchr23T0296	0.796662	4.02058	0.4256471691161813	1
Esam	0.796662	4.94483	0.4256471691161813	1
PLEKHO1	0.796662	4.08206	0.4256471691161813	1
SASH1	0.796662	5.17406	0.4256471691161813	1
KALRN	0.796662	5.19951	0.4256471691161813	1
ARMC2-1	0.791834	26.6569	0.4284574336613649	1
NES	0.791834	27.7528	0.4284574336613649	1
ROR1	0.791834	27.7502	0.4284574336613649	1
FAR1	0.791834	27.0937	0.4284574336613649	1
ICAM1	0.791834	3.80632	0.4284574336613649	1
TMEM158	0.791834	27.5387	0.4284574336613649	1
TRAF1	0.791834	27.389	0.4284574336613649	1
EAF2	0.791834	26.0213	0.4284574336613649	1
ITGB3	0.791834	26.2228	0.4284574336613649	1
Mberchr3T0210	0.791834	27.6154	0.4284574336613649	1
STAMBPL1	0.791834	26.6258	0.4284574336613649	1
PTK2B	0.791834	26.6823	0.4284574336613649	1
Kctd12	0.791834	27.3972	0.4284574336613649	1
FOXP2	0.791834	27.0145	0.4284574336613649	1
LARGE1	0.78942	6.15355	0.42986660422577927	1
Dnm3	0.78942	6.01804	0.42986660422577927	1
RHOJ	0.78942	4.47983	0.42986660422577927	1
TCN2	0.78942	5.96895	0.42986660422577927	1
Cyfip2	0.78942	5.09686	0.42986660422577927	1
CFLAR	0.78942	5.99035	0.42986660422577927	1
BICDL1	0.78942	5.38261	0.42986660422577927	1
RERG	0.78942	5.53117	0.42986660422577927	1
RARRES2	0.78942	6.49055	0.42986660422577927	1
SYNPO2	0.784592	5.05103	0.43269300654321186	1
MOB3B	0.784592	5.44486	0.43269300654321186	1
Rnd3	0.765279	4.02437	0.4441056289789993	1
ACAA1	0.765279	3.93524	0.4441056289789993	1
ID3	0.765279	4.22875	0.4441056289789993	1
DEGS1	0.755622	3.36533	0.44987577401588785	1
IER5	0.745966	3.73854	0.4556881755767086	1
MAP3K20	0.731481	4.0326	0.46448548898592956	1
CLU	0.731481	3.52808	0.46448548898592956	1
Rps20-2	0.721824	1.15337	0.470402476320293	1
Elk3	0.721824	3.03649	0.470402476320293	1
IL6	0.70734	4.79463	0.4793554738856717	1
Mtss1	0.70734	3.15527	0.4793554738856717	1
FN1	0.70734	4.24837	0.4793554738856717	1
EZH2	0.702511	4.02175	0.4823603419043766	1
TRIB2	0.692855	26.6979	0.4884006706399058	1
MMP25	0.692855	26.9921	0.4884006706399058	1
SCHIP1	0.692855	27.1441	0.4884006706399058	1
DSE	0.692855	26.9059	0.4884006706399058	1
MCAM	0.692855	27.5789	0.4884006706399058	1
IDH2	0.692855	26.0934	0.4884006706399058	1
SLAMF7	0.692855	26.5827	0.4884006706399058	1
ARHGEF6	0.692855	26.9544	0.4884006706399058	1
XIRP1	0.692855	26.1778	0.4884006706399058	1
Smad7	0.692855	4.52975	0.4884006706399058	1
SLC35D2-1	0.692855	26.3519	0.4884006706399058	1
BASP1	0.692855	25.7939	0.4884006706399058	1
LRRK2	0.692855	4.23689	0.4884006706399058	1
TMEM88	0.692855	26.992	0.4884006706399058	1
CD52	0.692855	26.2238	0.4884006706399058	1
GLIPR2	0.692855	25.7463	0.4884006706399058	1
KCNA3	0.692855	25.8694	0.4884006706399058	1
MMRN2	0.692855	27.1254	0.4884006706399058	1
IKZF1	0.692855	26.2614	0.4884006706399058	1
LMCD1	0.692855	4.07903	0.4884006706399058	1
PALLD	0.692855	27.4147	0.4884006706399058	1
CD27	0.692855	25.8809	0.4884006706399058	1
PARVB	0.692855	25.9842	0.4884006706399058	1
CALML4	0.692855	26.3653	0.4884006706399058	1
CMAH	0.692855	25.9543	0.4884006706399058	1
GALNT2	0.692855	5.5144	0.4884006706399058	1
ST8SIA4	0.688027	4.46599	0.49143605908646604	1
Bcl11a	0.688027	5.03884	0.49143605908646604	1
HS3ST1	0.688027	6.3322	0.49143605908646604	1
HDAC7	0.688027	5.17106	0.49143605908646604	1
TUBB6	0.688027	6.1445	0.49143605908646604	1
NXN	0.688027	6.38322	0.49143605908646604	1
SAMSN1	0.688027	3.37585	0.49143605908646604	1
TCF7L1	0.688027	4.92091	0.49143605908646604	1
ARHGEF9	0.688027	5.00965	0.49143605908646604	1
SELENOM	0.688027	5.56144	0.49143605908646604	1
Mberchr4T0381	0.688027	4.12613	0.49143605908646604	1
KITLG	0.688027	5.80941	0.49143605908646604	1
Arhgap6	0.688027	6.51601	0.49143605908646604	1
IL2RG	0.688027	4.66895	0.49143605908646604	1
RUNX1T1	0.685612	4.27332	0.49295754322708685	1
PDE7B	0.683198	3.838	0.4944815477458344	1
B4GALT4	0.683198	4.26002	0.4944815477458344	1
PLAU	0.683198	5.49274	0.4944815477458344	1
FMNL3	0.683198	5.0079	0.4944815477458344	1
SMG6	0.67837	3.85185	0.4975370989944393	1
Sertad1	0.67837	3.36081	0.4975370989944393	1
GEM	0.67837	5.18592	0.4975370989944393	1
NFKB1	0.673542	3.19306	0.5006026746144692	1
IGFBP6	0.654229	3.32545	0.512964435696182	1
SOCS1	0.654229	3.27102	0.512964435696182	1
TGFBR1	0.649401	3.82786	0.5160795391614494	1
PAM	0.644572	3.9416	0.5192044252566421	1
KAT6A	0.630088	3.85217	0.528637352848011	1
Rcn1	0.630088	3.48105	0.528637352848011	1
ARL15	0.630088	4.03766	0.528637352848011	1
Rpl30-1	0.625259	0.287698	0.5318009400596889	1
APOE	0.605946	2.66712	0.5445504832794612	1
CHD6	0.601118	4.80793	0.5477614369523915	1
JUN	0.601118	2.46626	0.5477614369523915	1
Slc30a4	0.593876	26.6611	0.5525953514999309	1
AEBP1	0.593876	27.012	0.5525953514999309	1
COL17A1	0.593876	26.9858	0.5525953514999309	1
DDR2	0.593876	26.8195	0.5525953514999309	1
B9D2	0.593876	26.4514	0.5525953514999309	1
IGFBP3	0.593876	27.0426	0.5525953514999309	1
Cd84	0.593876	25.3354	0.5525953514999309	1
TRAM2	0.593876	25.4836	0.5525953514999309	1
Cdc42ep5	0.593876	26.9616	0.5525953514999309	1
SH3KBP1	0.593876	26.4087	0.5525953514999309	1
NLRC5	0.593876	26.652	0.5525953514999309	1
ST3GAL3	0.593876	26.4946	0.5525953514999309	1
PEAK1	0.593876	27.4079	0.5525953514999309	1
CAPN14	0.593876	25.9328	0.5525953514999309	1
Mberchr4T0539	0.593876	26.2061	0.5525953514999309	1
CASP7	0.593876	25.8182	0.5525953514999309	1
Klhl14	0.593876	27.2819	0.5525953514999309	1
ISG20	0.593876	25.982	0.5525953514999309	1
Ccdc85a	0.593876	26.3143	0.5525953514999309	1
AFAP1L2	0.593876	27.6574	0.5525953514999309	1
NAV1	0.593876	26.5544	0.5525953514999309	1
APBB1IP	0.593876	26.1711	0.5525953514999309	1
SGCE	0.593876	27.1002	0.5525953514999309	1
HDAC9	0.593876	25.9286	0.5525953514999309	1
Gnai1	0.593876	27.604	0.5525953514999309	1
PAG1	0.593876	26.3871	0.5525953514999309	1
Med12l	0.593876	25.2179	0.5525953514999309	1
COL15A1	0.593876	26.9165	0.5525953514999309	1
PACS1	0.593876	26.0396	0.5525953514999309	1
BIN2	0.593876	25.8608	0.5525953514999309	1
EFNB1	0.593876	26.0629	0.5525953514999309	1
ACVRL1	0.593876	26.6647	0.5525953514999309	1
RGS18	0.593876	25.6358	0.5525953514999309	1
NCKAP1L	0.593876	26.1606	0.5525953514999309	1
GRK3	0.593876	26.9701	0.5525953514999309	1
PLBD1	0.593876	26.6683	0.5525953514999309	1
PXN	0.593876	26.722	0.5525953514999309	1
TEK	0.593876	26.5635	0.5525953514999309	1
GUCY1A1	0.593876	27.3609	0.5525953514999309	1
Wipf1	0.593876	25.9692	0.5525953514999309	1
FAT4	0.593876	26.8163	0.5525953514999309	1
COL5A3	0.593876	27.2586	0.5525953514999309	1
Mberchr2T0959	0.593876	27.0234	0.5525953514999309	1
TMEM140	0.593876	26.0041	0.5525953514999309	1
CD7	0.593876	25.8334	0.5525953514999309	1
TNFRSF13C	0.593876	25.6283	0.5525953514999309	1
MAP7D3	0.593876	25.5874	0.5525953514999309	1
RAP2A	0.593876	26.4349	0.5525953514999309	1
PRKCB	0.593876	25.9159	0.5525953514999309	1
NACA	0.591461	0.235802	0.5542112946423625	1
MYO18A	0.589047	3.32521	0.5558295467783652	1
IFITM1	0.589047	4.16836	0.5558295467783652	1
FAS	0.589047	4.10512	0.5558295467783652	1
RFX3	0.589047	5.21539	0.5558295467783652	1
F3	0.589047	3.58522	0.5558295467783652	1
FRY	0.589047	4.80524	0.5558295467783652	1
ELMO1	0.589047	3.77218	0.5558295467783652	1
KIRREL1	0.589047	5.19702	0.5558295467783652	1
PRKAR2B	0.589047	4.60459	0.5558295467783652	1
Mberchr4T0462	0.586633	5.45457	0.5574501017625781	1
Upp1	0.586633	4.66044	0.5574501017625781	1
CDHR4	0.586633	4.66326	0.5574501017625781	1
TNFAIP2	0.586633	5.64139	0.5574501017625781	1
ITGA9	0.586633	5.10453	0.5574501017625781	1
ABCA1	0.586633	6.44096	0.5574501017625781	1
Oaf	0.586633	6.41172	0.5574501017625781	1
PHACTR2	0.586633	4.51016	0.5574501017625781	1
CMTM7	0.586633	4.54072	0.5574501017625781	1
TFAP2B	0.586633	5.36392	0.5574501017625781	1
TNFRSF1B	0.586633	4.30807	0.5574501017625781	1
C1GALT1	0.586633	5.28342	0.5574501017625781	1
STARD9	0.586633	5.3755	0.5574501017625781	1
RELB	0.586633	5.10884	0.5574501017625781	1
Tgfb2	0.586633	4.19115	0.5574501017625781	1
CSF2RB	0.586633	4.30732	0.5574501017625781	1
STX11	0.586633	5.6953	0.5574501017625781	1
Bmp6	0.584219	4.24273	0.5590729534140346	1
PODXL	0.581805	4.52451	0.5606980955162193	1
A2M	0.581805	5.38194	0.5606980955162193	1
INKA2	0.581805	4.96804	0.5606980955162193	1
ENTPD1	0.581805	5.07146	0.5606980955162193	1
RASA3	0.581805	4.70181	0.5606980955162193	1
SBF2	0.576977	4.09496	0.5639552260293195	1
RSRP1	0.576977	3.83604	0.5639552260293195	1
ZC3HAV1	0.569734	2.84609	0.5688579427290636	1
S100A2	0.56732	2.58399	0.5704966950055527	1
MYLK	0.564906	3.68626	0.5721376932268276	1
IFITM3-1	0.557664	2.94716	0.5770740983972624	1
DOCK4	0.543179	4.33943	0.5870066609291484	1
CD81	0.533522	0.263726	0.5936720466042736	1
HNRNPH1-1	0.528694	2.16304	0.5970176779377256	1
PPP1R12A	0.519038	2.90534	0.6037345376330379	1
PM20D2	0.516623	2.27378	0.6054190438996694	1
Mberchr14T0238	0.514209	2.90791	0.6071056523841896	1
TPM3	0.514209	3.75986	0.6071056523841896	1
ANKRD28	0.514209	3.55701	0.6071056523841896	1
RAP1B	0.511795	2.73273	0.6087943558682953	1
AMD1	0.509381	3.96537	0.6104851471002835	1
NOS1AP	0.504553	3.21998	0.6138729636346025	1
RNF217	0.499725	3.77629	0.6172690433087764	1
Mberchr4T0818	0.494896	26.9682	0.6206733269155879	1
SYTL4	0.494896	26.6101	0.6206733269155879	1
VGLL3	0.494896	26.581	0.6206733269155879	1
CTNNBIP1	0.494896	26.1877	0.6206733269155879	1
IRAG2	0.494896	25.3247	0.6206733269155879	1
Cyp1b1	0.494896	26.7952	0.6206733269155879	1
ADAMTS12	0.494896	27.4255	0.6206733269155879	1
DPT	0.494896	26.431	0.6206733269155879	1
AFAP1L1	0.494896	26.5883	0.6206733269155879	1
SELPLG	0.494896	25.4474	0.6206733269155879	1
SH3BP5	0.494896	26.4101	0.6206733269155879	1
LAT2	0.494896	24.9016	0.6206733269155879	1
PLCE1	0.494896	26.7302	0.6206733269155879	1
MAPK12	0.494896	25.7758	0.6206733269155879	1
Dennd3	0.494896	25.7105	0.6206733269155879	1
ST3GAL1	0.494896	25.1676	0.6206733269155879	1
TPST1	0.494896	25.6623	0.6206733269155879	1
CFI	0.494896	26.6473	0.6206733269155879	1
PDE5A	0.494896	27.2401	0.6206733269155879	1
IKZF3	0.494896	25.728	0.6206733269155879	1
HHEX	0.494896	26.4363	0.6206733269155879	1
FAT2	0.494896	26.9993	0.6206733269155879	1
MXRA5	0.494896	27.0291	0.6206733269155879	1
Rflnb	0.494896	26.7377	0.6206733269155879	1
LAPTM5	0.494896	26.8785	0.6206733269155879	1
ATP11A	0.494896	26.5877	0.6206733269155879	1
ZNF275	0.494896	26.3954	0.6206733269155879	1
MBOAT1	0.494896	26.9779	0.6206733269155879	1
THSD1	0.494896	26.3618	0.6206733269155879	1
SYTL1	0.494896	25.4126	0.6206733269155879	1
RIN3	0.494896	25.8873	0.6206733269155879	1
ITPK1	0.494896	25.6786	0.6206733269155879	1
Mberchr16T0510	0.494896	5.4187	0.6206733269155879	1
SERPINF1	0.494896	3.91765	0.6206733269155879	1
AHNAK2	0.494896	26.9408	0.6206733269155879	1
Wnt10a	0.494896	25.4216	0.6206733269155879	1
PRRX2	0.494896	27.4264	0.6206733269155879	1
PTPRC	0.494896	2.80712	0.6206733269155879	1
RUNX3	0.494896	25.7234	0.6206733269155879	1
Mberchr16T0049	0.494896	26.9876	0.6206733269155879	1
PLSCR2	0.494896	26.649	0.6206733269155879	1
CENPF	0.494896	27.0536	0.6206733269155879	1
Mberchr21T0056	0.494896	25.2615	0.6206733269155879	1
SLC37A2	0.494896	26.0968	0.6206733269155879	1
DDX3Y	0.494896	26.4875	0.6206733269155879	1
LSP1	0.494896	25.3518	0.6206733269155879	1
ITIH5	0.494896	26.6882	0.6206733269155879	1
VGLL4	0.494896	3.63119	0.6206733269155879	1
CDH5	0.494896	26.8515	0.6206733269155879	1
PLK3	0.494896	26.291	0.6206733269155879	1
MEF2D	0.494896	25.8388	0.6206733269155879	1
NUGGC	0.494896	25.3839	0.6206733269155879	1
Pea15	0.494896	25.7472	0.6206733269155879	1
MEOX1	0.494896	25.9918	0.6206733269155879	1
SLAMF1	0.494896	25.608	0.6206733269155879	1
JMJD4	0.494896	26.5693	0.6206733269155879	1
SEMA3G	0.494896	26.4051	0.6206733269155879	1
DPEP2	0.494896	25.263	0.6206733269155879	1
C17orf58	0.494896	27.0191	0.6206733269155879	1
ITGA5	0.48524	4.8006	0.6275062664712456	1
FHL1	0.48524	5.72652	0.6275062664712456	1
Rnf144a	0.48524	5.67074	0.6275062664712456	1
E2F3	0.48524	5.81431	0.6275062664712456	1
FIG4	0.48524	4.97732	0.6275062664712456	1
SNRK	0.48524	4.38757	0.6275062664712456	1
DSC3-1	0.48524	5.02868	0.6275062664712456	1
IGLV2-11	0.48524	4.03714	0.6275062664712456	1
CPT1A	0.48524	4.80203	0.6275062664712456	1
TRPC6	0.48524	6.88665	0.6275062664712456	1
ILK	0.48524	4.23471	0.6275062664712456	1
SGIP1	0.48524	5.73046	0.6275062664712456	1
Sox17	0.48524	4.91307	0.6275062664712456	1
CHN2	0.48524	5.3831	0.6275062664712456	1
slc25a25	0.48524	4.75831	0.6275062664712456	1
FYN	0.48524	4.83515	0.6275062664712456	1
CNTLN	0.48524	3.98322	0.6275062664712456	1
CAMK1D	0.48524	5.02925	0.6275062664712456	1
RFXANK	0.48524	4.7372	0.6275062664712456	1
FILIP1	0.48524	4.60173	0.6275062664712456	1
GPD2	0.48524	4.42631	0.6275062664712456	1
HLA-DOB	0.48524	4.15054	0.6275062664712456	1
EURL	0.48524	4.61603	0.6275062664712456	1
Chsy3	0.48524	4.29499	0.6275062664712456	1
SEMA6A	0.48524	5.50805	0.6275062664712456	1
PGM2L1	0.48524	2.4019	0.6275062664712456	1
MPDZ	0.48524	4.72908	0.6275062664712456	1
BCL2A1	0.48524	5.94274	0.6275062664712456	1
MLF1	0.48524	4.576	0.6275062664712456	1
Epha4	0.48524	4.58828	0.6275062664712456	1
Ralgds	0.480412	3.94443	0.6309348013874589	1
RCAN3	0.480412	3.39323	0.6309348013874589	1
TRPC1	0.480412	3.4702	0.6309348013874589	1
STON2	0.480412	4.49137	0.6309348013874589	1
NECTIN3	0.480412	4.95977	0.6309348013874589	1
APCDD1	0.480412	3.39362	0.6309348013874589	1
Mberchr1T0128	0.480412	4.70802	0.6309348013874589	1
CST3	0.475583	0.95087	0.6343712981770468	1
Slit3	0.475583	4.62414	0.6343712981770468	1
CDKN2C	0.475583	3.15581	0.6343712981770468	1
PLXDC2	0.468341	4.42679	0.6395408365305346	1
BIRC3	0.468341	3.54075	0.6395408365305346	1
HSPA8-1	0.463513	1.21076	0.6429969664795663	1
Wdr37	0.458684	3.20849	0.6464608397481315	1
CCN2	0.441785	3.90714	0.6586444523778794	1
CXCL12	0.436957	3.93784	0.6621423765867411	1
Sesn1	0.432129	3.02634	0.6656476882873237	1
PDE3A	0.427301	5.13667	0.6691603211942394	1
HSP90B1	0.422472	0.987713	0.6726802085419592	1
MSL2	0.422472	3.26619	0.6726802085419592	1
RFT1	0.422472	2.37623	0.6726802085419592	1
PHLPP1	0.417644	4.13102	0.6762072830884911	1
ACER3	0.417644	3.59558	0.6762072830884911	1
IKBIP	0.412816	3.119	0.679741477119108	1
CSGALNACT2	0.405574	3.98378	0.6850559679186035	1
RAP1GDS1	0.405574	3.55013	0.6850559679186035	1
PCNX1	0.405574	4.12461	0.6850559679186035	1
FBN1	0.405574	4.38716	0.6850559679186035	1
C18orf25	0.405574	3.09557	0.6850559679186035	1
Tpm2	0.400745	4.16668	0.6886076613394356	1
MberContig482T0001	0.395917	26.675	0.6921662335750696	1
ASAP2	0.395917	25.522	0.6921662335750696	1
SERPINE2	0.395917	26.7312	0.6921662335750696	1
SEH1L	0.395917	25.4244	0.6921662335750696	1
SHANK3	0.395917	26.3226	0.6921662335750696	1
RHBDF1	0.395917	26.0549	0.6921662335750696	1
EHBP1L1	0.395917	26.5646	0.6921662335750696	1
MED26	0.395917	25.3786	0.6921662335750696	1
RALGDS-1	0.395917	25.3467	0.6921662335750696	1
FBXW10	0.395917	26.5765	0.6921662335750696	1
NRROS	0.395917	25.4456	0.6921662335750696	1
ARHGAP25	0.395917	26.1039	0.6921662335750696	1
MKRN2	0.395917	25.614	0.6921662335750696	1
Vstm4	0.395917	26.1057	0.6921662335750696	1
HELB	0.395917	26.0144	0.6921662335750696	1
FGD5	0.395917	25.5175	0.6921662335750696	1
STAC	0.395917	26.5784	0.6921662335750696	1
CLIC2	0.395917	26.6219	0.6921662335750696	1
Mberchr21T1154	0.395917	25.354	0.6921662335750696	1
SAMD9	0.395917	25.3898	0.6921662335750696	1
RASIP1	0.395917	24.7875	0.6921662335750696	1
FHL5	0.395917	27.1251	0.6921662335750696	1
PLRG1	0.395917	25.72	0.6921662335750696	1
ADA	0.395917	26.5219	0.6921662335750696	1
CCL14	0.395917	26.5957	0.6921662335750696	1
TWIST1	0.395917	26.9267	0.6921662335750696	1
TNFAIP6	0.395917	26.683	0.6921662335750696	1
Smad6	0.395917	25.8952	0.6921662335750696	1
Mberchr17T0006	0.395917	26.575	0.6921662335750696	1
PPP4R1L	0.395917	26.2537	0.6921662335750696	1
SLC6A6	0.395917	26.1133	0.6921662335750696	1
RNF152	0.395917	26.6877	0.6921662335750696	1
SERPINI1	0.395917	25.1599	0.6921662335750696	1
VCAM1-1	0.395917	26.9876	0.6921662335750696	1
Fgf12	0.395917	25.94	0.6921662335750696	1
SOGA1	0.395917	26.8486	0.6921662335750696	1
TM6SF1	0.395917	25.2762	0.6921662335750696	1
MID2	0.395917	26.0689	0.6921662335750696	1
ACE	0.395917	26.1066	0.6921662335750696	1
IL33	0.395917	26.1595	0.6921662335750696	1
Mberchr2T0881	0.395917	25.7132	0.6921662335750696	1
Irf4	0.395917	25.424	0.6921662335750696	1
PTGER4	0.395917	25.0162	0.6921662335750696	1
SLC1A3	0.395917	26.3968	0.6921662335750696	1
ARMCX2	0.395917	25.3701	0.6921662335750696	1
Mberchr8T1054	0.395917	27.013	0.6921662335750696	1
PARP14	0.395917	25.624	0.6921662335750696	1
ADGRD1	0.395917	26.6563	0.6921662335750696	1
ABLIM3	0.395917	26.4434	0.6921662335750696	1
RARB	0.395917	26.186	0.6921662335750696	1
FOXF1	0.395917	25.957	0.6921662335750696	1
SH3PXD2A	0.395917	25.9431	0.6921662335750696	1
SPOCK2	0.395917	25.2206	0.6921662335750696	1
BANK1	0.395917	26.0954	0.6921662335750696	1
ANK1	0.395917	24.5702	0.6921662335750696	1
TCTN3	0.395917	26.1169	0.6921662335750696	1
PVRIG	0.395917	24.9733	0.6921662335750696	1
CHN1	0.395917	26.2128	0.6921662335750696	1
GPR161	0.395917	26.5028	0.6921662335750696	1
MNS1	0.395917	26.2168	0.6921662335750696	1
PIM1	0.395917	24.9941	0.6921662335750696	1
ITPRIP	0.395917	25.4222	0.6921662335750696	1
ASPHD2	0.395917	25.0254	0.6921662335750696	1
FUT10	0.395917	26.6489	0.6921662335750696	1
BBS7	0.395917	23.8577	0.6921662335750696	1
PDE1A	0.395917	27.0831	0.6921662335750696	1
ITGA4	0.395917	25.8398	0.6921662335750696	1
TMEM37	0.395917	26.3005	0.6921662335750696	1
OAS1-1	0.395917	25.3694	0.6921662335750696	1
KCNJ8	0.395917	26.9699	0.6921662335750696	1
SACS	0.395917	24.5997	0.6921662335750696	1
PIK3R5	0.395917	25.984	0.6921662335750696	1
TAGAP	0.395917	25.0957	0.6921662335750696	1
MX1	0.395917	26.0124	0.6921662335750696	1
ARHGAP30	0.395917	25.1967	0.6921662335750696	1
KIAA0040	0.395917	26.1278	0.6921662335750696	1
WNT9A	0.395917	25.792	0.6921662335750696	1
CAMK4	0.395917	24.9741	0.6921662335750696	1
FBLIM1	0.395917	26.6245	0.6921662335750696	1
BFSP2	0.395917	25.2107	0.6921662335750696	1
ADAMTS2	0.395917	26.1467	0.6921662335750696	1
TIMP3	0.395917	26.0742	0.6921662335750696	1
GFM2	0.395917	26.6409	0.6921662335750696	1
MCTP1	0.395917	25.987	0.6921662335750696	1
ARMC2	0.395917	25.0272	0.6921662335750696	1
NR2F1	0.395917	26.8833	0.6921662335750696	1
VEGFC	0.395917	26.2919	0.6921662335750696	1
PIBF1	0.395917	26.6889	0.6921662335750696	1
ZNF189	0.395917	25.9789	0.6921662335750696	1
AXL	0.395917	26.9087	0.6921662335750696	1
TTR	0.395917	26.7591	0.6921662335750696	1
Rab30	0.395917	25.327	0.6921662335750696	1
SMURF2	0.393503	3.16774	0.6939480774553303	1
Nfat5	0.393503	3.33366	0.6939480774553303	1
BRMS1L	0.388675	4.45856	0.6975168369072726	1
SNAI2	0.388675	3.66435	0.6975168369072726	1
Fbln2	0.388675	3.96678	0.6975168369072726	1
GULP1	0.388675	4.3708	0.6975168369072726	1
SH3RF1	0.388675	4.86818	0.6975168369072726	1
C1S	0.388675	4.37307	0.6975168369072726	1
XPO6	0.388675	4.04003	0.6975168369072726	1
TENM4	0.383846	4.09871	0.7010922998428084	1
MYO1C	0.383846	5.21748	0.7010922998428084	1
IRAK3	0.383846	6.01864	0.7010922998428084	1
C1QTNF5	0.383846	4.62183	0.7010922998428084	1
TNFAIP3	0.383846	3.65559	0.7010922998428084	1
Twist2	0.383846	5.08261	0.7010922998428084	1
AKNA	0.383846	3.41513	0.7010922998428084	1
Mberchr15T0020	0.383846	3.89939	0.7010922998428084	1
ANGPT1	0.383846	5.94939	0.7010922998428084	1
Kctd10	0.383846	5.64155	0.7010922998428084	1
STK39	0.383846	4.31232	0.7010922998428084	1
LIMK1	0.383846	5.62301	0.7010922998428084	1
PRAF2	0.383846	4.08014	0.7010922998428084	1
Dock6	0.383846	4.59671	0.7010922998428084	1
ZCCHC14	0.383846	5.64259	0.7010922998428084	1
GALNT18	0.383846	5.12524	0.7010922998428084	1
Ier5l	0.383846	4.74264	0.7010922998428084	1
MDK	0.383846	6.27785	0.7010922998428084	1
ITGA7	0.383846	5.55786	0.7010922998428084	1
AOC3-1	0.383846	5.51967	0.7010922998428084	1
RIC8B	0.383846	3.74151	0.7010922998428084	1
SLC23A2	0.383846	5.55852	0.7010922998428084	1
PCGF5	0.383846	4.56267	0.7010922998428084	1
CBX7	0.383846	3.37322	0.7010922998428084	1
Shisa8	0.383846	2.53827	0.7010922998428084	1
MRC2	0.383846	5.68402	0.7010922998428084	1
MberchrYT0027	0.383846	5.66192	0.7010922998428084	1
Spon2	0.383846	4.63888	0.7010922998428084	1
Hes1	0.383846	5.63203	0.7010922998428084	1
RBM48	0.383846	4.10017	0.7010922998428084	1
RAC2	0.383846	3.53611	0.7010922998428084	1
Iffo2	0.383846	4.92381	0.7010922998428084	1
OGN	0.381432	4.76275	0.7028825229732153	1
GSTO1	0.381432	4.40066	0.7028825229732153	1
CCND2	0.381432	3.93696	0.7028825229732153	1
PTPRB	0.381432	3.66035	0.7028825229732153	1
EGR2	0.381432	4.96986	0.7028825229732153	1
DDHD1	0.381432	4.35975	0.7028825229732153	1
Rab31	0.381432	4.29289	0.7028825229732153	1
FAM126A	0.381432	3.92738	0.7028825229732153	1
GGTA1	0.381432	3.81239	0.7028825229732153	1
AP4S1	0.381432	4.33676	0.7028825229732153	1
IL10RB	0.381432	4.07371	0.7028825229732153	1
LRP12	0.381432	4.57587	0.7028825229732153	1
FXYD1	0.381432	3.56705	0.7028825229732153	1
TMEM51	0.381432	4.80311	0.7028825229732153	1
RGS12	0.379018	4.93371	0.704674395346781	1
LAMB1	0.379018	3.78886	0.704674395346781	1
COL5A2	0.379018	4.48049	0.704674395346781	1
PTPRE	0.379018	4.39739	0.704674395346781	1
THBS4	0.379018	5.05508	0.704674395346781	1
GFPT2	0.379018	4.18468	0.704674395346781	1
MCUB	0.379018	2.90136	0.704674395346781	1
Ppp1r14c	0.379018	4.64613	0.704674395346781	1
TPPP3	0.376604	4.26017	0.7064679080302261	1
SPECC1	0.376604	4.28412	0.7064679080302261	1
Macf1	0.376604	3.17779	0.7064679080302261	1
ACP5	0.376604	2.67617	0.7064679080302261	1
KSR1	0.376604	4.43492	0.7064679080302261	1
VRK1-1	0.37419	3.16704	0.7082630520629651	1
AP5M1	0.37419	4.6662	0.7082630520629651	1
Adarb1	0.371776	3.74004	0.7100598184572393	1
EZR	0.371776	2.82439	0.7100598184572393	1
IL1RAP	0.362119	3.64379	0.7172629269508537	1
SAV1	0.354877	3.5928	0.7226818487234066	1
DES	0.354877	4.04032	0.7226818487234066	1
DHRS7	0.354877	3.21836	0.7226818487234066	1
CASK	0.354877	3.87622	0.7226818487234066	1
IER3	0.340392	3.88068	0.7335612784248746	1
TMEM117	0.335564	2.92977	0.7371998044884804	1
EML4	0.335564	3.37341	0.7371998044884804	1
TJP1	0.33315	3.44525	0.7390212846805404	1
TRA2A	0.330736	3.06702	0.7408442304159362	1
calm2-b-1	0.323493	3.67284	0.7463217662245649	1
Mxi1	0.323493	2.76282	0.7463217662245649	1
Phtf2	0.321079	3.51943	0.7481504793536655	1
Sox18	0.321079	3.42129	0.7481504793536655	1
TLN1	0.321079	2.9459	0.7481504793536655	1
BAG5	0.321079	3.51917	0.7481504793536655	1
SH3PXD2B	0.321079	3.58473	0.7481504793536655	1
CYLD	0.321079	2.89125	0.7481504793536655	1
LANCL2	0.309008	2.93613	0.7573151236289288	1
Arl4a	0.306594	3.29537	0.7591522008559223	1
Hnrnpm-1	0.296938	25.2437	0.7665140147974592	1
SPRY4	0.296938	25.513	0.7665140147974592	1
DPYSL3	0.296938	26.1573	0.7665140147974592	1
FTH1-2	0.296938	25.1249	0.7665140147974592	1
SYN3	0.296938	26.5413	0.7665140147974592	1
NCF4	0.296938	25.2397	0.7665140147974592	1
CTNNAL1	0.296938	26.3897	0.7665140147974592	1
AHRR	0.296938	25.2804	0.7665140147974592	1
VSIG2	0.296938	25.2975	0.7665140147974592	1
PARVG	0.296938	24.6786	0.7665140147974592	1
POSTN	0.296938	26.0469	0.7665140147974592	1
ABHD12B	0.296938	24.8939	0.7665140147974592	1
MMRN1	0.296938	26.4653	0.7665140147974592	1
USPL1	0.296938	3.56288	0.7665140147974592	1
L1RE1-90	0.296938	25.6552	0.7665140147974592	1
CCDC146	0.296938	25.4139	0.7665140147974592	1
DGKE	0.296938	25.0734	0.7665140147974592	1
HCLS1	0.296938	24.5114	0.7665140147974592	1
TTLL7	0.296938	25.2964	0.7665140147974592	1
ABI3	0.296938	25.6318	0.7665140147974592	1
PRKX	0.296938	25.1554	0.7665140147974592	1
RHOH	0.296938	25.3986	0.7665140147974592	1
Cdc42se1	0.296938	23.9375	0.7665140147974592	1
SYNE1-1	0.296938	24.6875	0.7665140147974592	1
SUV39H2-1	0.296938	25.9817	0.7665140147974592	1
MYO3A	0.296938	26.0218	0.7665140147974592	1
TBC1D19	0.296938	26.4735	0.7665140147974592	1
GABBR1-1	0.296938	25.2173	0.7665140147974592	1
COL7A1	0.296938	25.4932	0.7665140147974592	1
Mberchr19T0615	0.296938	24.2638	0.7665140147974592	1
HSF2BP	0.296938	24.5217	0.7665140147974592	1
PPP1R18	0.296938	23.575	0.7665140147974592	1
DNAAF2	0.296938	3.846	0.7665140147974592	1
Hoxb6	0.296938	24.9927	0.7665140147974592	1
COX7A1	0.296938	24.4168	0.7665140147974592	1
Spag6	0.296938	25.4156	0.7665140147974592	1
IL21R	0.296938	24.8559	0.7665140147974592	1
TMEM91	0.296938	24.9244	0.7665140147974592	1
ARHGAP22	0.296938	24.4788	0.7665140147974592	1
Mberchr26T0141	0.296938	23.9646	0.7665140147974592	1
MXRA7	0.296938	25.7748	0.7665140147974592	1
PACSIN1	0.296938	24.6857	0.7665140147974592	1
OTULINL	0.296938	25.9847	0.7665140147974592	1
ELF4	0.296938	26.0492	0.7665140147974592	1
B3GLCT	0.296938	25.9424	0.7665140147974592	1
ADD2	0.296938	24.6645	0.7665140147974592	1
PLOD1	0.296938	25.8993	0.7665140147974592	1
F52C9.6-17	0.296938	25.2984	0.7665140147974592	1
RASGEF1A	0.296938	23.5527	0.7665140147974592	1
ARHGEF4-1	0.296938	24.5423	0.7665140147974592	1
GASK1B	0.296938	26.2116	0.7665140147974592	1
ZNF26	0.296938	25.1439	0.7665140147974592	1
CALHM2	0.296938	26.5268	0.7665140147974592	1
FAM162B	0.296938	26.2686	0.7665140147974592	1
Clec2d11	0.296938	23.2196	0.7665140147974592	1
MTMR9	0.296938	25.5034	0.7665140147974592	1
SIRPA-1	0.296938	26.2433	0.7665140147974592	1
RILPL2	0.296938	24.4168	0.7665140147974592	1
MPHOSPH9	0.296938	25.0638	0.7665140147974592	1
Mberchr18T0329	0.296938	26.0062	0.7665140147974592	1
CLEC1A	0.296938	25.326	0.7665140147974592	1
VPS37B	0.296938	25.0961	0.7665140147974592	1
Fam149a	0.296938	25.1439	0.7665140147974592	1
GCNA	0.296938	24.081	0.7665140147974592	1
Camkk2	0.296938	25.8964	0.7665140147974592	1
gag	0.296938	25.1302	0.7665140147974592	1
Fmnl1	0.296938	24.3155	0.7665140147974592	1
CCN3	0.296938	25.2948	0.7665140147974592	1
ATG4D	0.296938	24.1356	0.7665140147974592	1
CD99L2	0.296938	24.2113	0.7665140147974592	1
SPI1	0.296938	25.5386	0.7665140147974592	1
PRDM11	0.296938	24.0585	0.7665140147974592	1
CARD11	0.296938	25.2723	0.7665140147974592	1
Stx3	0.296938	24.3271	0.7665140147974592	1
Mberchr8T0154	0.296938	25.088	0.7665140147974592	1
SERPINB2-1	0.296938	24.4782	0.7665140147974592	1
EEPD1	0.296938	25.9238	0.7665140147974592	1
RCAN2	0.296938	26.4161	0.7665140147974592	1
Znf423	0.296938	25.7585	0.7665140147974592	1
CNN1	0.296938	26.3524	0.7665140147974592	1
DNAJC5B	0.296938	25.7884	0.7665140147974592	1
Crlf1	0.296938	25.5817	0.7665140147974592	1
TMEM59L	0.296938	26.0145	0.7665140147974592	1
CDKN2B	0.296938	24.2033	0.7665140147974592	1
ACER2	0.296938	26.1799	0.7665140147974592	1
SLC12A4	0.296938	25.2557	0.7665140147974592	1
CCDC71L	0.296938	25.4526	0.7665140147974592	1
DNAJB5	0.296938	24.8733	0.7665140147974592	1
COX17	0.296938	3.85968	0.7665140147974592	1
RASSF8	0.296938	23.2514	0.7665140147974592	1
Mberchr8T0847	0.296938	25.2767	0.7665140147974592	1
LGALS3BP	0.296938	24.2257	0.7665140147974592	1
RECK	0.296938	25.1288	0.7665140147974592	1
STXBP5L	0.296938	25.6956	0.7665140147974592	1
PRUNE2	0.296938	25.5035	0.7665140147974592	1
THBS2	0.296938	26.6869	0.7665140147974592	1
CD93	0.296938	24.6136	0.7665140147974592	1
Bcorl1	0.296938	24.0571	0.7665140147974592	1
PLAT	0.296938	25.9681	0.7665140147974592	1
TMEM150B	0.296938	24.2821	0.7665140147974592	1
FCMR	0.296938	24.3125	0.7665140147974592	1
Plppr3	0.296938	25.8198	0.7665140147974592	1
NYNRIN	0.296938	24.8921	0.7665140147974592	1
CCR10	0.296938	24.4989	0.7665140147974592	1
PDGFB	0.296938	25.7273	0.7665140147974592	1
ADAMTS19	0.296938	25.9907	0.7665140147974592	1
KCNN3	0.296938	24.9459	0.7665140147974592	1
PKHD1L1	0.296938	23.9032	0.7665140147974592	1
ABCC9	0.296938	26.6384	0.7665140147974592	1
RASSF2	0.296938	25.3927	0.7665140147974592	1
SLC7A6	0.296938	24.2958	0.7665140147974592	1
RASA4	0.296938	25.2137	0.7665140147974592	1
TMEM119	0.296938	25.3095	0.7665140147974592	1
Mberchr2T0409	0.296938	25.6965	0.7665140147974592	1
IL10RA	0.296938	25.6286	0.7665140147974592	1
Mberchr22T0570	0.296938	25.27	0.7665140147974592	1
GPSM3	0.296938	23.6107	0.7665140147974592	1
GJB5	0.296938	25.2095	0.7665140147974592	1
CD80	0.296938	25.0795	0.7665140147974592	1
PDPN	0.296938	25.8856	0.7665140147974592	1
CAP2	0.296938	26.0908	0.7665140147974592	1
RAB11FIP3	0.296938	25.9672	0.7665140147974592	1
IGHE	0.296938	26.0936	0.7665140147974592	1
Pgbd5	0.296938	24.3014	0.7665140147974592	1
SEMA4B	0.296938	24.2117	0.7665140147974592	1
SETDB1	0.296938	25.9569	0.7665140147974592	1
CCDC22	0.296938	25.942	0.7665140147974592	1
CCDC15	0.296938	24.1731	0.7665140147974592	1
Mberchr12T0746	0.296938	25.3282	0.7665140147974592	1
Mberchr16T0548	0.296938	26.1172	0.7665140147974592	1
COL4A4	0.296938	25.2314	0.7665140147974592	1
Mberchr16T0583	0.296938	25.1764	0.7665140147974592	1
BANF1-2	0.296938	24.6017	0.7665140147974592	1
Dram1	0.296938	25.7728	0.7665140147974592	1
ANKRD26-13	0.296938	24.5098	0.7665140147974592	1
LMOD1	0.296938	26.4286	0.7665140147974592	1
TMEM138	0.296938	25.9646	0.7665140147974592	1
CIITA	0.296938	24.6198	0.7665140147974592	1
TNFRSF13B	0.296938	24.265	0.7665140147974592	1
RGR	0.296938	25.497	0.7665140147974592	1
TMEM44	0.296938	24.6017	0.7665140147974592	1
PLXNC1	0.296938	23.9414	0.7665140147974592	1
ZSWIM4	0.296938	25.9475	0.7665140147974592	1
Mberchr15T0035	0.296938	25.3134	0.7665140147974592	1
TBX2	0.296938	26.062	0.7665140147974592	1
HELQ	0.296938	24.313	0.7665140147974592	1
CORO7	0.296938	25.2752	0.7665140147974592	1
ARHGAP24	0.296938	25.4302	0.7665140147974592	1
Iqsec1	0.296938	24.4664	0.7665140147974592	1
ATG12-1	0.296938	25.4242	0.7665140147974592	1
TSPAN2	0.296938	25.3916	0.7665140147974592	1
VOPP1	0.296938	25.9876	0.7665140147974592	1
ANXA8	0.296938	24.7775	0.7665140147974592	1
CLIP4	0.296938	25.5991	0.7665140147974592	1
ADCY3	0.296938	25.8698	0.7665140147974592	1
DLG4	0.296938	26.1259	0.7665140147974592	1
Ccdc28b	0.296938	25.142	0.7665140147974592	1
FER1L6-1	0.296938	24.2627	0.7665140147974592	1
Cys1	0.296938	24.014	0.7665140147974592	1
SIGLEC8	0.296938	25.6247	0.7665140147974592	1
Emx2	0.296938	25.9473	0.7665140147974592	1
PDZRN4	0.296938	26.5943	0.7665140147974592	1
TRMT44	0.296938	24.4493	0.7665140147974592	1
PDLIM1-1	0.296938	25.9976	0.7665140147974592	1
CNRIP1	0.296938	25.8802	0.7665140147974592	1
Wfs1	0.296938	24.2954	0.7665140147974592	1
TRIM59	0.296938	26.0894	0.7665140147974592	1
SHROOM4	0.296938	25.5217	0.7665140147974592	1
Spns2	0.296938	25.584	0.7665140147974592	1
RAPGEF3	0.296938	23.923	0.7665140147974592	1
Mberchr16T0014	0.296938	26.176	0.7665140147974592	1
MYO19	0.296938	25.0334	0.7665140147974592	1
GPR52	0.296938	25.2917	0.7665140147974592	1
TGIF2	0.296938	25.2915	0.7665140147974592	1
RNASEL	0.296938	25.2992	0.7665140147974592	1
CDON	0.296938	26.3609	0.7665140147974592	1
DLGAP1	0.296938	26.4716	0.7665140147974592	1
IL20RB	0.296938	24.9169	0.7665140147974592	1
ZNF428	0.296938	23.9594	0.7665140147974592	1
Mberchr9T0710	0.296938	25.7176	0.7665140147974592	1
ANKRD26-12	0.296938	23.6318	0.7665140147974592	1
CEP135	0.296938	26.1198	0.7665140147974592	1
CUEDC1	0.296938	25.0126	0.7665140147974592	1
COLGALT2	0.296938	25.341	0.7665140147974592	1
COL18A1	0.29211	3.87734	0.7702028882180743	1
RASAL2	0.29211	3.52387	0.7702028882180743	1
SPRED1	0.29211	3.53672	0.7702028882180743	1
CEP170-1	0.282453	4.59933	0.7775961752884729	1
MEOX2	0.282453	4.88994	0.7775961752884729	1
ATP11C	0.282453	4.50677	0.7775961752884729	1
CEP170	0.282453	5.23801	0.7775961752884729	1
Fam168a	0.282453	5.47785	0.7775961752884729	1
P3H1	0.282453	4.6907	0.7775961752884729	1
TEAD4	0.282453	4.63488	0.7775961752884729	1
MTMR14	0.282453	5.10081	0.7775961752884729	1
Ism1	0.282453	5.24543	0.7775961752884729	1
Dkk3	0.282453	5.02786	0.7775961752884729	1
SYNE3	0.282453	4.02635	0.7775961752884729	1
Tulp3	0.282453	4.80112	0.7775961752884729	1
NCBP3	0.282453	3.61892	0.7775961752884729	1
UGDH	0.282453	4.35336	0.7775961752884729	1
HAS1	0.282453	5.26405	0.7775961752884729	1
CD37	0.282453	3.67492	0.7775961752884729	1
Smarca1	0.282453	3.78561	0.7775961752884729	1
THY1	0.282453	4.52054	0.7775961752884729	1
BACE2	0.282453	3.95895	0.7775961752884729	1
Mta2	0.282453	4.33222	0.7775961752884729	1
MAP1A	0.282453	4.73222	0.7775961752884729	1
ZNF296	0.282453	3.65264	0.7775961752884729	1
S100A13	0.282453	3.66924	0.7775961752884729	1
P3h2	0.282453	4.13944	0.7775961752884729	1
SYTL3	0.282453	3.15734	0.7775961752884729	1
DLGAP4	0.282453	3.78395	0.7775961752884729	1
Cavin1	0.282453	3.78721	0.7775961752884729	1
FAM89A	0.282453	4.86614	0.7775961752884729	1
TENT5C	0.282453	3.05686	0.7775961752884729	1
NR4A2	0.282453	3.2277	0.7775961752884729	1
HLA-DMA	0.282453	3.05071	0.7775961752884729	1
NEMP1	0.282453	5.18783	0.7775961752884729	1
BTBD11	0.282453	5.26898	0.7775961752884729	1
MEIS2	0.282453	5.12621	0.7775961752884729	1
ACSL4	0.282453	3.16915	0.7775961752884729	1
CRISPLD2	0.282453	4.85934	0.7775961752884729	1
HYAL2	0.282453	5.55046	0.7775961752884729	1
PXDN	0.282453	3.82886	0.7775961752884729	1
ELOVL5	0.282453	3.92591	0.7775961752884729	1
Tent4b	0.282453	3.00691	0.7775961752884729	1
SLC22A17	0.282453	4.48945	0.7775961752884729	1
ANTXR1	0.282453	3.79554	0.7775961752884729	1
RND1	0.282453	4.76631	0.7775961752884729	1
MTSS1	0.282453	3.51651	0.7775961752884729	1
LAMA5	0.282453	5.48507	0.7775961752884729	1
Smad3	0.282453	4.01814	0.7775961752884729	1
Klf4	0.277625	3.8217	0.7813004308118194	1
COLEC12	0.277625	4.80774	0.7813004308118194	1
DDAH2	0.277625	4.87908	0.7813004308118194	1
LIMS2	0.277625	3.31628	0.7813004308118194	1
CCDC112	0.277625	3.9168	0.7813004308118194	1
NECTIN1	0.277625	5.10087	0.7813004308118194	1
BTBD7	0.277625	3.39145	0.7813004308118194	1
PFKP	0.277625	3.78981	0.7813004308118194	1
KANK1-1	0.277625	3.24446	0.7813004308118194	1
IL3RA	0.277625	4.12088	0.7813004308118194	1
LOXL2	0.277625	4.24103	0.7813004308118194	1
SKA2	0.277625	4.27542	0.7813004308118194	1
ICOSLG	0.277625	2.10327	0.7813004308118194	1
XIAP	0.277625	3.23044	0.7813004308118194	1
MICOS10-1	0.277625	3.32313	0.7813004308118194	1
GGA2	0.277625	4.2393	0.7813004308118194	1
IL4R	0.277625	4.02138	0.7813004308118194	1
RAI14	0.277625	4.26789	0.7813004308118194	1
JAM2	0.277625	3.33087	0.7813004308118194	1
GMNN	0.277625	4.23654	0.7813004308118194	1
ANKH	0.277625	3.7605	0.7813004308118194	1
PRMT2	0.277625	2.75167	0.7813004308118194	1
SLC50A1	0.277625	3.16863	0.7813004308118194	1
STX6	0.277625	4.53475	0.7813004308118194	1
Erg	0.277625	4.40719	0.7813004308118194	1
YIPF5	0.277625	3.65283	0.7813004308118194	1
Mberchr14T0246	0.277625	3.87476	0.7813004308118194	1
STARD7	0.277625	3.75099	0.7813004308118194	1
VCAN	0.277625	4.45823	0.7813004308118194	1
Hspb6	0.277625	4.33303	0.7813004308118194	1
Mberchr8T0511	0.277625	3.53191	0.7813004308118194	1
PYGB	0.277625	3.0329	0.7813004308118194	1
DUSP10	0.277625	3.63081	0.7813004308118194	1
TTC39C	0.272796	2.68084	0.7850096550001597	1
MXRA8	0.272796	4.67148	0.7850096550001597	1
PCSK5	0.272796	4.61419	0.7850096550001597	1
TGFB1	0.272796	4.19198	0.7850096550001597	1
Rest	0.272796	3.00024	0.7850096550001597	1
Gcnt2	0.272796	2.47675	0.7850096550001597	1
LSMEM1	0.272796	3.31415	0.7850096550001597	1
CYBA	0.272796	2.55975	0.7850096550001597	1
PKNOX1	0.272796	3.43909	0.7850096550001597	1
Atp10a	0.272796	4.5011	0.7850096550001597	1
PARP9	0.272796	3.46134	0.7850096550001597	1
DTNBP1	0.272796	3.48108	0.7850096550001597	1
HSF2	0.272796	2.76694	0.7850096550001597	1
PKM	0.272796	3.67438	0.7850096550001597	1
CLDN5	0.267968	1.26312	0.7887237679336929	1
CASP14	0.267968	3.89272	0.7887237679336929	1
GLI3	0.267968	2.99168	0.7887237679336929	1
CD9	0.267968	1.79518	0.7887237679336929	1
ARHGAP35	0.267968	3.69106	0.7887237679336929	1
CYTH1	0.267968	2.97352	0.7887237679336929	1
SEMA5A	0.267968	4.0643	0.7887237679336929	1
DOT1L	0.26314	3.26078	0.7924426893592034	1
SDCBP	0.248655	3.35555	0.8036274971632785	1
HECA	0.241413	3.71679	0.8092351727555936	1
SHB	0.241413	3.72605	0.8092351727555936	1
STK38L	0.241413	3.49056	0.8092351727555936	1
HSPA1B	0.241413	3.76817	0.8092351727555936	1
MECOM	0.241413	3.68763	0.8092351727555936	1
SVIL	0.241413	3.59436	0.8092351727555936	1
SSH2	0.241413	2.95151	0.8092351727555936	1
ZNF521	0.241413	4.14922	0.8092351727555936	1
ARHGEF3	0.236585	3.15937	0.8129790919564074	1
MEF2A	0.231756	2.60395	0.8167272902376014	1
PLCB1	0.219686	3.24637	0.8261159642375605	1
NDEL1	0.217272	3.31451	0.8279967322661259	1
FER	0.217272	2.72365	0.8279967322661259	1
Pcbp2	0.217272	3.67351	0.8279967322661259	1
MAML2	0.212443	3.04898	0.831761218152311	1
CORO1C	0.210029	3.18711	0.8336449150833249	1
CD34	0.210029	3.78893	0.8336449150833249	1
Cry1	0.210029	3.53429	0.8336449150833249	1
MED13L	0.207615	2.54891	0.835529567360712	1
KIF27	0.200373	3.07337	0.8411891511419108	1
SDF2	0.197959	23.746	0.8430775195948818	1
FMN1	0.197959	25.7393	0.8430775195948818	1
FZD2	0.197959	25.2107	0.8430775195948818	1
EXOC3L2	0.197959	25.0273	0.8430775195948818	1
MILR1	0.197959	25.3671	0.8430775195948818	1
Tamalin	0.197959	24.8335	0.8430775195948818	1
HEXIM1	0.197959	23.0765	0.8430775195948818	1
H2AC11-4	0.197959	23.7965	0.8430775195948818	1
HOMER3	0.197959	21.9011	0.8430775195948818	1
ADGRF5	0.197959	25.052	0.8430775195948818	1
ZNF567	0.197959	23.4761	0.8430775195948818	1
ZNF384	0.197959	24.9923	0.8430775195948818	1
Htra3	0.197959	25.8601	0.8430775195948818	1
SAA1	0.197959	24.8081	0.8430775195948818	1
Mberchr4T1193	0.197959	24.9025	0.8430775195948818	1
EME1	0.197959	23.8959	0.8430775195948818	1
MAN1C1	0.197959	22.9827	0.8430775195948818	1
EVC2	0.197959	25.7078	0.8430775195948818	1
Mberchr14T0004	0.197959	26.0809	0.8430775195948818	1
SLC29A2	0.197959	23.1565	0.8430775195948818	1
B4galt3	0.197959	24.1141	0.8430775195948818	1
SPESP1	0.197959	25.248	0.8430775195948818	1
NEURL1B	0.197959	25.6921	0.8430775195948818	1
Mberchr2T0824	0.197959	25.1879	0.8430775195948818	1
Mberchr7T0324	0.197959	24.9315	0.8430775195948818	1
ZNF175	0.197959	23.7079	0.8430775195948818	1
CNTN1	0.197959	25.722	0.8430775195948818	1
ADCY2	0.197959	25.0833	0.8430775195948818	1
Slc12a7	0.197959	25.0217	0.8430775195948818	1
BEX5	0.197959	24.2823	0.8430775195948818	1
PACRGL	0.197959	23.7079	0.8430775195948818	1
SPDL1	0.197959	23.3685	0.8430775195948818	1
RPL18	0.197959	22.7661	0.8430775195948818	1
TMEM94	0.197959	24.9737	0.8430775195948818	1
CHEK2	0.197959	24.8332	0.8430775195948818	1
MMP11	0.197959	24.2999	0.8430775195948818	1
COL4A6	0.197959	25.0798	0.8430775195948818	1
ANO8	0.197959	21.9011	0.8430775195948818	1
KERA	0.197959	25.8242	0.8430775195948818	1
FAM92A	0.197959	25.0227	0.8430775195948818	1
ROBO3	0.197959	25.0307	0.8430775195948818	1
ARHGAP23	0.197959	25.9039	0.8430775195948818	1
FRMD6	0.197959	25.8191	0.8430775195948818	1
ANO2	0.197959	25.2679	0.8430775195948818	1
WNT4	0.197959	22.7661	0.8430775195948818	1
MberchrXT1044	0.197959	25.2856	0.8430775195948818	1
SOCS7	0.197959	24.645	0.8430775195948818	1
Syde1	0.197959	25.0249	0.8430775195948818	1
SQOR	0.197959	24.8779	0.8430775195948818	1
GRIN3A	0.197959	25.0291	0.8430775195948818	1
BTK	0.197959	24.1364	0.8430775195948818	1
TBKBP1	0.197959	24.9374	0.8430775195948818	1
RASSF9	0.197959	25.943	0.8430775195948818	1
USHBP1	0.197959	24.4834	0.8430775195948818	1
SMARCD3	0.197959	25.892	0.8430775195948818	1
CFDP2-322	0.197959	23.3269	0.8430775195948818	1
FCHO1	0.197959	23.2477	0.8430775195948818	1
Znf467	0.197959	25.1084	0.8430775195948818	1
LY6D	0.197959	24.3478	0.8430775195948818	1
Mberchr1T0090	0.197959	25.9499	0.8430775195948818	1
Adgrg3	0.197959	24.0047	0.8430775195948818	1
Mberchr25T0560	0.197959	25.5978	0.8430775195948818	1
RASGRP2	0.197959	24.1936	0.8430775195948818	1
AVPR1A	0.197959	25.9587	0.8430775195948818	1
HOXB4	0.197959	24.9733	0.8430775195948818	1
TACC3-1	0.197959	25.9609	0.8430775195948818	1
GNG2	0.197959	24.0113	0.8430775195948818	1
CDKN3	0.197959	25.0561	0.8430775195948818	1
SOD3	0.197959	25.8855	0.8430775195948818	1
RAD51AP1	0.197959	23.7079	0.8430775195948818	1
LIG4	0.197959	24.7637	0.8430775195948818	1
JAK3	0.197959	24.7958	0.8430775195948818	1
PGA	0.197959	24.9455	0.8430775195948818	1
Mberchr19T0310	0.197959	21.9011	0.8430775195948818	1
Mberchr26T0132	0.197959	25.8115	0.8430775195948818	1
APBA1	0.197959	25.1842	0.8430775195948818	1
GLI2	0.197959	25.9552	0.8430775195948818	1
Shpk	0.197959	21.9011	0.8430775195948818	1
SPRY2	0.197959	25.9801	0.8430775195948818	1
ARHGAP24-1	0.197959	25.9825	0.8430775195948818	1
VDR	0.197959	25.0731	0.8430775195948818	1
Mberchr19T0454	0.197959	25.0009	0.8430775195948818	1
RALB	0.197959	25.0404	0.8430775195948818	1
CCDC137	0.197959	23.9073	0.8430775195948818	1
Mberchr11T0152	0.197959	25.3856	0.8430775195948818	1
ZNF575	0.197959	24.8042	0.8430775195948818	1
Pgm5	0.197959	25.0305	0.8430775195948818	1
MFAP4	0.197959	25.9522	0.8430775195948818	1
NAGA	0.197959	23.364	0.8430775195948818	1
Mberchr22T0307	0.197959	25.1764	0.8430775195948818	1
DMRT2	0.197959	25.2373	0.8430775195948818	1
FRAS1	0.197959	23.7314	0.8430775195948818	1
CCDC184	0.197959	24.8039	0.8430775195948818	1
TTC9C	0.197959	25.1123	0.8430775195948818	1
INCENP	0.197959	23.108	0.8430775195948818	1
KCNJ14	0.197959	23.5924	0.8430775195948818	1
RIPK3	0.197959	21.9011	0.8430775195948818	1
SRRD	0.197959	24.0871	0.8430775195948818	1
Mberchr13T0320	0.197959	25.0107	0.8430775195948818	1
STAT4	0.197959	22.9345	0.8430775195948818	1
FAAP100	0.197959	21.9011	0.8430775195948818	1
GCNT1	0.197959	23.9279	0.8430775195948818	1
FAIM2-1	0.197959	23.2036	0.8430775195948818	1
SMOC1	0.197959	22.4108	0.8430775195948818	1
TMEM176B	0.197959	25.0619	0.8430775195948818	1
TNC	0.197959	24.8332	0.8430775195948818	1
TOP2A	0.197959	25.8212	0.8430775195948818	1
BPGM	0.197959	24.8774	0.8430775195948818	1
OVCA2	0.197959	23.7717	0.8430775195948818	1
MAK	0.197959	24.9832	0.8430775195948818	1
NAV3	0.197959	24.7544	0.8430775195948818	1
ARHGEF10L	0.197959	25.0672	0.8430775195948818	1
LPCAT4	0.197959	21.9011	0.8430775195948818	1
Adgra2	0.197959	25.9703	0.8430775195948818	1
Slc7a10	0.197959	23.8166	0.8430775195948818	1
VWA7	0.197959	24.2816	0.8430775195948818	1
MARS2	0.197959	24.2823	0.8430775195948818	1
Mberchr26T0200	0.197959	23.8123	0.8430775195948818	1
RAD9B	0.197959	21.9011	0.8430775195948818	1
CFDP2-86	0.197959	25.4103	0.8430775195948818	1
RAB40B	0.197959	23.9412	0.8430775195948818	1
PLCL1	0.197959	25.9473	0.8430775195948818	1
CAMK2N1	0.197959	22.4117	0.8430775195948818	1
PCDH19	0.197959	25.1372	0.8430775195948818	1
NID2	0.197959	23.0499	0.8430775195948818	1
BICD1	0.197959	25.1539	0.8430775195948818	1
Mberchr22T0608	0.197959	22.9336	0.8430775195948818	1
MYO1G	0.197959	25.3605	0.8430775195948818	1
ADORA2B	0.197959	24.2823	0.8430775195948818	1
TSPAN5	0.197959	23.597	0.8430775195948818	1
Lyn	0.197959	24.9485	0.8430775195948818	1
CEP85	0.197959	23.7902	0.8430775195948818	1
Cit	0.197959	25.6296	0.8430775195948818	1
GPR19	0.197959	23.247	0.8430775195948818	1
Git1	0.197959	25.7112	0.8430775195948818	1
Mberchr12T0643	0.197959	25.9441	0.8430775195948818	1
MELK	0.197959	25.1371	0.8430775195948818	1
CYRIB	0.197959	25.8076	0.8430775195948818	1
PLXNA4	0.197959	25.3957	0.8430775195948818	1
TRIM25	0.197959	24.6657	0.8430775195948818	1
Mberchr7T0428	0.197959	25.9294	0.8430775195948818	1
LEF1	0.197959	23.7976	0.8430775195948818	1
SLC10A6	0.197959	24.8216	0.8430775195948818	1
Mberchr21T0770	0.197959	25.0107	0.8430775195948818	1
TMOD1	0.197959	24.8216	0.8430775195948818	1
SKA3	0.197959	23.247	0.8430775195948818	1
MRGPRF	0.197959	24.7881	0.8430775195948818	1
CDKN1B	0.197959	25.3771	0.8430775195948818	1
LRRC6	0.197959	23.6413	0.8430775195948818	1
Mberchr2T0375	0.197959	25.8353	0.8430775195948818	1
CFAP94	0.197959	25.0006	0.8430775195948818	1
SPC25	0.197959	25.5508	0.8430775195948818	1
CLSPN	0.197959	25.1031	0.8430775195948818	1
ISG15	0.197959	21.9011	0.8430775195948818	1
Ngef	0.197959	24.2823	0.8430775195948818	1
DENND4B	0.197959	22.7878	0.8430775195948818	1
TRABD2B	0.197959	23.8744	0.8430775195948818	1
SLC27A3	0.197959	25.0256	0.8430775195948818	1
HELLS	0.197959	25.135	0.8430775195948818	1
MAP6D1	0.197959	25.1764	0.8430775195948818	1
Mberchr18T0111	0.197959	24.9312	0.8430775195948818	1
Fzd9	0.197959	25.82	0.8430775195948818	1
TFPI	0.197959	24.794	0.8430775195948818	1
SEMA3D	0.197959	25.9504	0.8430775195948818	1
NPR1	0.197959	21.9011	0.8430775195948818	1
MKI67	0.197959	25.6469	0.8430775195948818	1
TRMT5	0.197959	23.4222	0.8430775195948818	1
RAET1E	0.197959	21.9011	0.8430775195948818	1
ATP6V1B1	0.197959	25.1406	0.8430775195948818	1
Ebf3	0.197959	24.1765	0.8430775195948818	1
Mberchr10T0177	0.197959	25.0209	0.8430775195948818	1
ATP6AP1L	0.197959	25.0741	0.8430775195948818	1
ANGPTL5	0.197959	24.7958	0.8430775195948818	1
CKMT2	0.197959	21.9011	0.8430775195948818	1
Mberchr8T1178	0.197959	26.1267	0.8430775195948818	1
MMS22L	0.197959	25.8549	0.8430775195948818	1
TRAF3IP3-1	0.197959	23.5032	0.8430775195948818	1
CST7	0.197959	24.1936	0.8430775195948818	1
CREG2	0.197959	24.8535	0.8430775195948818	1
Fbxo27	0.197959	24.0351	0.8430775195948818	1
Mberchr4T0518	0.197959	24.8707	0.8430775195948818	1
IRF1	0.197959	25.8213	0.8430775195948818	1
Mberchr17T0272	0.197959	24.9315	0.8430775195948818	1
WFDC1	0.197959	25.1376	0.8430775195948818	1
Mberchr9T1018	0.197959	24.0711	0.8430775195948818	1
ATP8B2	0.197959	23.6282	0.8430775195948818	1
ECT2	0.197959	26.0568	0.8430775195948818	1
FHL3	0.197959	25.2127	0.8430775195948818	1
MberContig66T0001	0.197959	23.2511	0.8430775195948818	1
Mberchr15T0165	0.197959	21.9011	0.8430775195948818	1
DPAGT1	0.197959	22.9336	0.8430775195948818	1
L1RE1-2	0.197959	24.8709	0.8430775195948818	1
Mberchr15T0494	0.197959	25.0215	0.8430775195948818	1
PRKRA	0.197959	22.8939	0.8430775195948818	1
PHLDB1	0.197959	25.1389	0.8430775195948818	1
CDC42SE1	0.197959	25.1875	0.8430775195948818	1
env-2	0.197959	25.37	0.8430775195948818	1
PHKA2	0.197959	24.8033	0.8430775195948818	1
DLGAP3	0.197959	24.9342	0.8430775195948818	1
PELI1	0.197959	23.1686	0.8430775195948818	1
EPHA3	0.197959	26.1641	0.8430775195948818	1
BACE1	0.197959	25.0281	0.8430775195948818	1
Mberchr4T0728	0.197959	22.9336	0.8430775195948818	1
Mberchr15T0507	0.197959	25.2106	0.8430775195948818	1
MFSD4B	0.197959	25.1122	0.8430775195948818	1
CAMK1	0.197959	25.9521	0.8430775195948818	1
ADORA1	0.197959	24.6731	0.8430775195948818	1
PROX1	0.197959	25.2631	0.8430775195948818	1
KIAA1328	0.197959	23.4071	0.8430775195948818	1
Mberchr24T0016	0.197959	23.8816	0.8430775195948818	1
TMEM63A	0.197959	24.8726	0.8430775195948818	1
Nrxn1	0.197959	26.0918	0.8430775195948818	1
Mberchr24T0155	0.197959	23.3186	0.8430775195948818	1
ECM1	0.197959	22.9842	0.8430775195948818	1
KIF26B-1	0.197959	25.7722	0.8430775195948818	1
Mberchr8T1032	0.197959	22.4108	0.8430775195948818	1
ITGAL	0.197959	23.8166	0.8430775195948818	1
RPS6-1	0.197959	24.7153	0.8430775195948818	1
ABCC1	0.197959	22.4117	0.8430775195948818	1
PDGFRB	0.197959	25.7066	0.8430775195948818	1
SPN	0.197959	23.5929	0.8430775195948818	1
Dok6	0.197959	25.3799	0.8430775195948818	1
HRH1	0.197959	25.3117	0.8430775195948818	1
Mberchr4T0625	0.197959	23.0465	0.8430775195948818	1
HMGN1	0.197959	21.9011	0.8430775195948818	1
NSUN6-1	0.197959	25.0321	0.8430775195948818	1
SLCO3A1	0.197959	25.0687	0.8430775195948818	1
ITGB2	0.197959	24.5331	0.8430775195948818	1
Ankrd22	0.197959	22.7422	0.8430775195948818	1
NTRK3	0.197959	25.9541	0.8430775195948818	1
CD40	0.197959	23.778	0.8430775195948818	1
HAVCR2	0.197959	23.0693	0.8430775195948818	1
OLFML3	0.197959	25.2564	0.8430775195948818	1
Pnldc1	0.197959	25.1187	0.8430775195948818	1
Skor2	0.197959	23.7079	0.8430775195948818	1
CNTN2	0.197959	25.0798	0.8430775195948818	1
Mberchr9T0875	0.197959	25.2751	0.8430775195948818	1
HGF	0.197959	25.1341	0.8430775195948818	1
ITGB8	0.197959	25.7869	0.8430775195948818	1
Mberchr2T0032	0.197959	22.4117	0.8430775195948818	1
Mberchr24T0594	0.197959	24.8707	0.8430775195948818	1
TGFBI	0.197959	25.2007	0.8430775195948818	1
CCRL2	0.197959	25.0707	0.8430775195948818	1
SLC37A1	0.197959	25.0427	0.8430775195948818	1
RETSAT	0.197959	25.9039	0.8430775195948818	1
CCDC115	0.197959	23.6929	0.8430775195948818	1
Fhod3	0.197959	25.0109	0.8430775195948818	1
ERICH3	0.197959	25.0589	0.8430775195948818	1
SULT1A1	0.197959	25.0752	0.8430775195948818	1
RELN	0.197959	25.8879	0.8430775195948818	1
ST8SIA5	0.197959	24.0555	0.8430775195948818	1
CRELD1	0.197959	23.8123	0.8430775195948818	1
Mberchr17T0598	0.197959	25.2624	0.8430775195948818	1
USP54	0.197959	25.2335	0.8430775195948818	1
ZNFX1	0.197959	21.9011	0.8430775195948818	1
U2AF2	0.197959	24.7878	0.8430775195948818	1
GALNT15	0.197959	25.0006	0.8430775195948818	1
Hoxd9	0.197959	25.0097	0.8430775195948818	1
AGBL1	0.197959	24.1307	0.8430775195948818	1
RARRES1	0.197959	25.0323	0.8430775195948818	1
EEF1A1	0.197959	21.9011	0.8430775195948818	1
POC5	0.197959	24.5882	0.8430775195948818	1
ST6GALNAC4	0.197959	24.2263	0.8430775195948818	1
PKIG	0.197959	24.5977	0.8430775195948818	1
FAP	0.197959	23.7079	0.8430775195948818	1
KCNAB1	0.197959	25.9763	0.8430775195948818	1
DCHS1	0.197959	24.9021	0.8430775195948818	1
CACNA1E	0.197959	24.8335	0.8430775195948818	1
Plcxd2	0.197959	23.7079	0.8430775195948818	1
MberchrXT0503	0.197959	22.4108	0.8430775195948818	1
Mberchr18T0717	0.197959	25.0526	0.8430775195948818	1
Efhc2	0.197959	24.9312	0.8430775195948818	1
FBXO33	0.197959	2.07904	0.8430775195948818	1
TMOD2-1	0.197959	23.0765	0.8430775195948818	1
MAL	0.197959	21.9011	0.8430775195948818	1
LRRC8C	0.197959	24.1503	0.8430775195948818	1
SEMA3B	0.197959	25.8019	0.8430775195948818	1
PLCG1	0.197959	25.1602	0.8430775195948818	1
BOC	0.197959	25.609	0.8430775195948818	1
SLC25A21	0.197959	25.9688	0.8430775195948818	1
CGAS	0.197959	23.9554	0.8430775195948818	1
Ninl	0.197959	22.9345	0.8430775195948818	1
HNRNPA1-3	0.197959	24.7958	0.8430775195948818	1
Rpl23a-1	0.197959	23.7085	0.8430775195948818	1
PDE2A	0.197959	22.4108	0.8430775195948818	1
LHFPL2	0.197959	25.1889	0.8430775195948818	1
Mberchr9T0294	0.197959	21.9011	0.8430775195948818	1
Mberchr15T0111	0.197959	25.1372	0.8430775195948818	1
SOSTDC1	0.197959	24.6731	0.8430775195948818	1
Rps15a	0.197959	25.1049	0.8430775195948818	1
GLIS2	0.197959	22.7435	0.8430775195948818	1
PLA2G4A-1	0.197959	24.9776	0.8430775195948818	1
DPEP1	0.197959	23.7824	0.8430775195948818	1
SH3GL1	0.197959	23.0499	0.8430775195948818	1
CDIP1	0.197959	24.1681	0.8430775195948818	1
Clcn2	0.197959	25.2145	0.8430775195948818	1
RGS10	0.197959	23.254	0.8430775195948818	1
LYVE1	0.197959	25.0273	0.8430775195948818	1
ARID5A	0.197959	23.8737	0.8430775195948818	1
ZNF77	0.197959	21.9011	0.8430775195948818	1
ZCWPW1	0.197959	25.3236	0.8430775195948818	1
SH2D3C	0.197959	22.8939	0.8430775195948818	1
FBXO48	0.197959	22.7651	0.8430775195948818	1
LMO2	0.197959	24.4834	0.8430775195948818	1
NCF2	0.197959	25.9265	0.8430775195948818	1
Gpr27	0.197959	22.9336	0.8430775195948818	1
CDKN2D	0.197959	21.9011	0.8430775195948818	1
GEN1	0.197959	25.7779	0.8430775195948818	1
Mberchr15T0473	0.197959	24.4896	0.8430775195948818	1
Mberchr9T1023	0.197959	22.9345	0.8430775195948818	1
ARPC5L	0.197959	24.4834	0.8430775195948818	1
CCDC17	0.197959	24.9559	0.8430775195948818	1
PDCL-1	0.197959	25.0674	0.8430775195948818	1
EPHB1	0.197959	24.7544	0.8430775195948818	1
ITGB6	0.197959	25.766	0.8430775195948818	1
BGN	0.197959	25.927	0.8430775195948818	1
ADM	0.197959	25.0353	0.8430775195948818	1
NHSL2	0.197959	25.8943	0.8430775195948818	1
DENND2B	0.197959	25.9549	0.8430775195948818	1
FAM131A	0.197959	23.2028	0.8430775195948818	1
ITPRIPL1	0.197959	25.0677	0.8430775195948818	1
Avl9	0.197959	25.4472	0.8430775195948818	1
Pip5k1c	0.197959	22.4108	0.8430775195948818	1
IRF8-1	0.197959	23.0456	0.8430775195948818	1
TMEM200C	0.197959	25.8529	0.8430775195948818	1
FAM71A	0.197959	25.0687	0.8430775195948818	1
Las2	0.197959	21.9011	0.8430775195948818	1
GSPT2	0.197959	22.9336	0.8430775195948818	1
DIPK2B	0.197959	22.7878	0.8430775195948818	1
SH2D4B	0.197959	23.0765	0.8430775195948818	1
TRDN	0.197959	26.2386	0.8430775195948818	1
MberchrXT0145	0.197959	25.8353	0.8430775195948818	1
NID1	0.188302	3.18969	0.8506399140987954	1
CAV2	0.188302	4.00038	0.8506399140987954	1
Slco2a1	0.188302	3.86192	0.8506399140987954	1
EHD2	0.188302	3.58765	0.8506399140987954	1
MGAT5	0.183474	2.80535	0.8544263152098603	1
Mberchr25T0576	0.18106	3.77798	0.8563207794861043	1
MMP14	0.18106	4.47224	0.8563207794861043	1
RAD54L2	0.18106	4.42594	0.8563207794861043	1
RPGRIP1L	0.18106	4.51278	0.8563207794861043	1
OSR2	0.18106	4.26979	0.8563207794861043	1
FSCN1	0.18106	3.27618	0.8563207794861043	1
Smad9	0.18106	4.00636	0.8563207794861043	1
Ccnq	0.18106	2.56583	0.8563207794861043	1
BCAR3	0.18106	3.90234	0.8563207794861043	1
WDFY1	0.18106	2.90805	0.8563207794861043	1
Mberchr7T0269	0.18106	3.71975	0.8563207794861043	1
PLCXD3	0.18106	4.6354	0.8563207794861043	1
TNIP2	0.18106	4.33296	0.8563207794861043	1
ACKR1	0.18106	2.91318	0.8563207794861043	1
PLXNB1	0.18106	4.35576	0.8563207794861043	1
NUBP1	0.18106	3.74674	0.8563207794861043	1
Nfkbid	0.18106	4.03764	0.8563207794861043	1
EFCAB14	0.18106	4.78013	0.8563207794861043	1
Mberchr2T0896	0.18106	4.00714	0.8563207794861043	1
RAB2B	0.18106	5.02605	0.8563207794861043	1
ATR	0.18106	3.11086	0.8563207794861043	1
CC2D2A	0.18106	4.60881	0.8563207794861043	1
Runx2	0.18106	4.12657	0.8563207794861043	1
GPR171	0.18106	3.02119	0.8563207794861043	1
MTO1	0.18106	3.10849	0.8563207794861043	1
GABBR1	0.18106	5.16881	0.8563207794861043	1
CORO2B	0.18106	4.38732	0.8563207794861043	1
RCN3	0.18106	4.18546	0.8563207794861043	1
SLC39A10	0.18106	3.68639	0.8563207794861043	1
DYSF	0.18106	3.50059	0.8563207794861043	1
BANF1-1	0.18106	4.35208	0.8563207794861043	1
MRAS	0.18106	3.15144	0.8563207794861043	1
RNF25	0.18106	4.90964	0.8563207794861043	1
SLC35F3	0.18106	3.61094	0.8563207794861043	1
ID4	0.18106	4.75366	0.8563207794861043	1
RTL5	0.18106	2.39586	0.8563207794861043	1
CEP128	0.18106	4.50755	0.8563207794861043	1
Mberchr6T0692	0.18106	4.78233	0.8563207794861043	1
ROGDI	0.18106	4.5677	0.8563207794861043	1
TNIP1	0.18106	4.35791	0.8563207794861043	1
ADAMTSL3	0.18106	4.99743	0.8563207794861043	1
CIZ1	0.18106	3.94398	0.8563207794861043	1
THSD7A	0.18106	4.32955	0.8563207794861043	1
TMEM176A	0.18106	3.98104	0.8563207794861043	1
BCL6B	0.18106	4.51776	0.8563207794861043	1
IL6R	0.18106	3.27467	0.8563207794861043	1
ADD3	0.18106	4.38427	0.8563207794861043	1
SGTB	0.18106	3.22078	0.8563207794861043	1
INPP5F	0.18106	4.4091	0.8563207794861043	1
XPO4	0.18106	3.50496	0.8563207794861043	1
DAPP1	0.18106	4.35622	0.8563207794861043	1
EDNRA	0.18106	3.85912	0.8563207794861043	1
B3GNT2	0.18106	3.23752	0.8563207794861043	1
Safb	0.18106	3.55964	0.8563207794861043	1
DCLK1	0.18106	4.56944	0.8563207794861043	1
SPHK1	0.18106	3.76362	0.8563207794861043	1
TIE1	0.18106	3.89041	0.8563207794861043	1
ARHGEF10	0.18106	3.86499	0.8563207794861043	1
KANK3	0.18106	3.39824	0.8563207794861043	1
PEAR1	0.18106	4.72082	0.8563207794861043	1
Mberchr22T0515	0.18106	4.19895	0.8563207794861043	1
CYBB	0.18106	3.05803	0.8563207794861043	1
MGAT4A	0.18106	3.11173	0.8563207794861043	1
SYTL2	0.18106	4.99977	0.8563207794861043	1
LAMB3	0.18106	4.54657	0.8563207794861043	1
NKIRAS1	0.18106	2.38828	0.8563207794861043	1
MB21D2	0.178645	3.92791	0.8582160720154526	1
ZFPM2	0.178645	3.3328	0.8582160720154526	1
TMEM35B	0.178645	2.49923	0.8582160720154526	1
HYLS1-1	0.176231	3.41783	0.8601121821094293	1
AASS	0.176231	3.33016	0.8601121821094293	1
TAOK2	0.176231	1.14693	0.8601121821094293	1
Olfm1	0.176231	2.531	0.8601121821094293	1
ABCB1	0.176231	3.48057	0.8601121821094293	1
Mberchr16T0124	0.176231	3.1659	0.8601121821094293	1
Ift122	0.176231	3.89036	0.8601121821094293	1
CCDC171	0.176231	3.77767	0.8601121821094293	1
Ripor1	0.176231	3.12839	0.8601121821094293	1
SLC9A3R2	0.176231	3.82176	0.8601121821094293	1
TDRD7	0.176231	2.14789	0.8601121821094293	1
MID1	0.176231	2.65033	0.8601121821094293	1
SMOC2	0.176231	2.94637	0.8601121821094293	1
CFB	0.176231	2.69724	0.8601121821094293	1
CSRNP2	0.176231	3.25281	0.8601121821094293	1
PLEKHH2	0.176231	3.03009	0.8601121821094293	1
NRP2	0.176231	4.01088	0.8601121821094293	1
EMC4	0.176231	2.75193	0.8601121821094293	1
SMAP2	0.176231	3.91151	0.8601121821094293	1
AHR	0.176231	4.24748	0.8601121821094293	1
TMEM61	0.176231	2.24768	0.8601121821094293	1
AP4E1	0.176231	2.74747	0.8601121821094293	1
ADGRE5	0.176231	3.5387	0.8601121821094293	1
PRKD2	0.176231	3.71323	0.8601121821094293	1
GVINP1	0.176231	3.67122	0.8601121821094293	1
HIGD1B	0.176231	4.23274	0.8601121821094293	1
ZC2HC1A	0.176231	2.7419	0.8601121821094293	1
DUSP2	0.176231	2.99982	0.8601121821094293	1
DIDO1	0.176231	3.93073	0.8601121821094293	1
NOTCH1	0.173817	3.37322	0.8620090990654161	1
Mberchr18T0824	0.173817	4.40245	0.8620090990654161	1
HMCN1	0.173817	3.94367	0.8620090990654161	1
Stxbp1	0.173817	2.69444	0.8620090990654161	1
RAB11FIP5	0.173817	4.29533	0.8620090990654161	1
Rpl37	0.173817	2.70718	0.8620090990654161	1
KLHL7	0.173817	4.24857	0.8620090990654161	1
JAML	0.173817	2.911	0.8620090990654161	1
TNFAIP8	0.173817	3.88533	0.8620090990654161	1
C9orf78	0.173817	4.07875	0.8620090990654161	1
MAPK8	0.173817	4.35335	0.8620090990654161	1
MDGA2	0.173817	4.19511	0.8620090990654161	1
Thoc6	0.173817	3.76511	0.8620090990654161	1
DNAJC18	0.173817	3.16304	0.8620090990654161	1
Fam168b	0.173817	3.71473	0.8620090990654161	1
PRRC2B	0.173817	3.85802	0.8620090990654161	1
WDR26	0.173817	2.63643	0.8620090990654161	1
MYCT1	0.173817	3.85837	0.8620090990654161	1
PALM	0.171403	2.73273	0.8639068121668334	1
PIP4K2A	0.171403	3.03241	0.8639068121668334	1
NPTXR	0.171403	3.78366	0.8639068121668334	1
INPP1	0.168989	3.21711	0.8658053106833224	1
PDLIM3	0.168989	4.037	0.8658053106833224	1
MAFB	0.168989	3.57982	0.8658053106833224	1
APLF	0.168989	2.92774	0.8658053106833224	1
ASPN	0.168989	4.33186	0.8658053106833224	1
NUDCD1	0.168989	3.49217	0.8658053106833224	1
MYSM1	0.168989	3.21117	0.8658053106833224	1
KDR	0.168989	4.22959	0.8658053106833224	1
MEAF6	0.168989	3.36732	0.8658053106833224	1
FHL2	0.168989	2.98724	0.8658053106833224	1
Bst1	0.168989	3.46066	0.8658053106833224	1
B3GNT2-1	0.168989	4.402	0.8658053106833224	1
DLL4	0.166575	0.741348	0.8677045838709263	1
ACTN4	0.166575	3.78487	0.8677045838709263	1
NTAN1	0.166575	3.02785	0.8677045838709263	1
NBDY	0.166575	3.20987	0.8677045838709263	1
PHLDB2	0.166575	4.04137	0.8677045838709263	1
Prrx1	0.164161	2.95258	0.869604620972273	1
Dpy19l1	0.164161	3.1545	0.869604620972273	1
STX2	0.164161	2.88492	0.869604620972273	1
Mberchr21T1057	0.164161	2.38712	0.869604620972273	1
CD200	0.164161	2.68728	0.869604620972273	1
DLL1	0.161747	2.25841	0.8715054112167573	1
Prpf31	0.161747	3.20968	0.8715054112167573	1
MDM2	0.156918	3.49858	0.8753092079876553	1
SLC25A6	0.156918	0.9	0.8753092079876553	1
REV3L	0.15209	3.97838	0.8791158877610926	1
SUCO	0.15209	3.03156	0.8791158877610926	1
SHOC2	0.137605	3.82546	0.8905523579073241	1
ZHX2	0.137605	3.24554	0.8905523579073241	1
Mberchr22T0715	0.137605	1.48414	0.8905523579073241	1
USP53	0.137605	3.26306	0.8905523579073241	1
BTG1	0.130363	2.08111	0.896279296849198	1
USP12	0.127949	3.14215	0.8981894932117401	1
TCF12	0.113464	2.41312	0.9096626800880807	1
Tab2	0.108636	2.98129	0.9134913868364931	1
IGFBP5	0.108636	3.06825	0.9134913868364931	1
PARP12	0.0989793	20.8979	0.9211547383239066	1
KLRG2	0.0989793	24.7729	0.9211547383239066	1
Mberchr23T0332	0.0989793	24.1425	0.9211547383239066	1
TRIM45	0.0989793	20.9016	0.9211547383239066	1
WDFY4	0.0989793	23.3475	0.9211547383239066	1
AMPD1	0.0989793	23.2604	0.9211547383239066	1
AURKB	0.0989793	22.6739	0.9211547383239066	1
IKZF5	0.0989793	24.9656	0.9211547383239066	1
CFDP2-286	0.0989793	24.9656	0.9211547383239066	1
Mberchr3T0708	0.0989793	24.943	0.9211547383239066	1
TIMM21-1	0.0989793	23.3662	0.9211547383239066	1
HK1-1	0.0989793	20.8979	0.9211547383239066	1
Mberchr13T0063	0.0989793	24.9236	0.9211547383239066	1
STK32B	0.0989793	20.8979	0.9211547383239066	1
Mberchr25T0569	0.0989793	20.9016	0.9211547383239066	1
FSIP2-1	0.0989793	23.3475	0.9211547383239066	1
ZNF407	0.0989793	24.8231	0.9211547383239066	1
NAPSA	0.0989793	22.6739	0.9211547383239066	1
GHRHR	0.0989793	22.2671	0.9211547383239066	1
Tpm3-3	0.0989793	20.8979	0.9211547383239066	1
CEP131	0.0989793	20.9016	0.9211547383239066	1
SASH3	0.0989793	23.0786	0.9211547383239066	1
Fam78b	0.0989793	22.5909	0.9211547383239066	1
Mberchr4T0259	0.0989793	20.8979	0.9211547383239066	1
SHE	0.0989793	21.7835	0.9211547383239066	1
C3orf62	0.0989793	20.9016	0.9211547383239066	1
KLHDC8B	0.0989793	20.8979	0.9211547383239066	1
CHL1	0.0989793	24.1339	0.9211547383239066	1
MberchrXT0880	0.0989793	23.0786	0.9211547383239066	1
CD247	0.0989793	24.8006	0.9211547383239066	1
CECR2	0.0989793	24.859	0.9211547383239066	1
Mberchr4T0015	0.0989793	22.8738	0.9211547383239066	1
Mberchr13T0140	0.0989793	20.8979	0.9211547383239066	1
ADCY10	0.0989793	20.8979	0.9211547383239066	1
GIMAP4-2	0.0989793	20.9016	0.9211547383239066	1
Serhl	0.0989793	24.6843	0.9211547383239066	1
GPC5	0.0989793	20.8979	0.9211547383239066	1
CEP55	0.0989793	24.9481	0.9211547383239066	1
Cygb	0.0989793	24.8281	0.9211547383239066	1
NOTUM	0.0989793	24.7929	0.9211547383239066	1
FAM161B	0.0989793	20.8979	0.9211547383239066	1
PFKFB4	0.0989793	20.9016	0.9211547383239066	1
Fam91a1	0.0989793	22.9368	0.9211547383239066	1
IQCF1	0.0989793	21.7835	0.9211547383239066	1
HPSE2	0.0989793	24.9772	0.9211547383239066	1
FCGR3	0.0989793	24.8404	0.9211547383239066	1
NTF3	0.0989793	21.7835	0.9211547383239066	1
RPS4-3	0.0989793	20.9016	0.9211547383239066	1
Pitx3	0.0989793	20.8979	0.9211547383239066	1
SCGB1C1	0.0989793	20.9016	0.9211547383239066	1
ABCD4	0.0989793	20.9016	0.9211547383239066	1
Vsx2	0.0989793	24.9656	0.9211547383239066	1
KBTBD8	0.0989793	24.6843	0.9211547383239066	1
Cacna1d	0.0989793	24.8984	0.9211547383239066	1
CYP17A1	0.0989793	20.8979	0.9211547383239066	1
UBA7	0.0989793	20.9016	0.9211547383239066	1
CFDP2-290	0.0989793	22.9289	0.9211547383239066	1
Ninj2	0.0989793	24.865	0.9211547383239066	1
PKLR	0.0989793	20.8979	0.9211547383239066	1
GBA	0.0989793	20.9016	0.9211547383239066	1
THBS3	0.0989793	20.9016	0.9211547383239066	1
MberchrYT0063	0.0989793	23.4832	0.9211547383239066	1
RHBDF2	0.0989793	22.7136	0.9211547383239066	1
KLK10	0.0989793	20.9016	0.9211547383239066	1
NALCN	0.0989793	24.9763	0.9211547383239066	1
Sdk2	0.0989793	20.8979	0.9211547383239066	1
PLCXD1-1	0.0989793	24.9236	0.9211547383239066	1
Mberchr21T1178	0.0989793	23.4832	0.9211547383239066	1
PTH1R	0.0989793	24.6843	0.9211547383239066	1
Mberchr12T0165	0.0989793	20.8979	0.9211547383239066	1
ALS2CL	0.0989793	20.8979	0.9211547383239066	1
TDGF1	0.0989793	20.8979	0.9211547383239066	1
ELOVL2	0.0989793	21.7835	0.9211547383239066	1
HGFAC	0.0989793	20.9016	0.9211547383239066	1
CD300E	0.0989793	23.9462	0.9211547383239066	1
Dok7	0.0989793	23.2604	0.9211547383239066	1
Adra2c	0.0989793	20.9016	0.9211547383239066	1
CPZ	0.0989793	24.7423	0.9211547383239066	1
CCR3	0.0989793	23.4299	0.9211547383239066	1
MberContig52T0002	0.0989793	22.7538	0.9211547383239066	1
PDCD6IP	0.0989793	20.8979	0.9211547383239066	1
Them5	0.0989793	21.7869	0.9211547383239066	1
CD33-1	0.0989793	20.9016	0.9211547383239066	1
Galnt16	0.0989793	20.9016	0.9211547383239066	1
Nradd	0.0989793	20.9016	0.9211547383239066	1
GIMAP8	0.0989793	24.9603	0.9211547383239066	1
LIX1L	0.0989793	23.3559	0.9211547383239066	1
Ttll3-2	0.0989793	22.5274	0.9211547383239066	1
LY86	0.0989793	22.9289	0.9211547383239066	1
RNF157	0.0989793	21.7835	0.9211547383239066	1
SMC1B	0.0989793	22.7538	0.9211547383239066	1
Alg12	0.0989793	20.9016	0.9211547383239066	1
REPIN1	0.0989793	22.9289	0.9211547383239066	1
TATDN2	0.0989793	22.9368	0.9211547383239066	1
CASKIN2	0.0989793	20.8979	0.9211547383239066	1
Mberchr24T0158	0.0989793	24.8984	0.9211547383239066	1
MYD88	0.0989793	20.8979	0.9211547383239066	1
Mapk11	0.0989793	20.9016	0.9211547383239066	1
GJA5	0.0989793	21.7869	0.9211547383239066	1
Rps28	0.0989793	22.9368	0.9211547383239066	1
FAIM2	0.0989793	24.9024	0.9211547383239066	1
VRK1	0.0989793	24.9516	0.9211547383239066	1
H2BC21-1	0.0989793	22.8155	0.9211547383239066	1
MberContig21T0001	0.0989793	20.9016	0.9211547383239066	1
Mberchr6T0013	0.0989793	20.8979	0.9211547383239066	1
EVC	0.0989793	24.5606	0.9211547383239066	1
GBP1	0.0989793	21.7835	0.9211547383239066	1
CPXM2	0.0989793	24.6843	0.9211547383239066	1
Mberchr5T0042	0.0989793	20.8979	0.9211547383239066	1
ZNF256-2	0.0989793	24.9772	0.9211547383239066	1
HAS3	0.0989793	20.9016	0.9211547383239066	1
DMRTA2	0.0989793	24.8635	0.9211547383239066	1
PRTG	0.0989793	24.9447	0.9211547383239066	1
TAL1	0.0989793	20.8979	0.9211547383239066	1
Dnah8	0.0989793	20.8979	0.9211547383239066	1
SNORC	0.0989793	23.0731	0.9211547383239066	1
EGFL8	0.0989793	22.594	0.9211547383239066	1
AGPAT1	0.0989793	24.3551	0.9211547383239066	1
MTSS2	0.0989793	24.7329	0.9211547383239066	1
CDH3	0.0989793	20.8979	0.9211547383239066	1
SMIM12	0.0989793	20.9016	0.9211547383239066	1
CCNA2	0.0989793	24.9472	0.9211547383239066	1
NTPCR-1	0.0989793	24.1339	0.9211547383239066	1
PLA2G15	0.0989793	24.9328	0.9211547383239066	1
DYNLRB2	0.0989793	22.4747	0.9211547383239066	1
Mberchr25T0287	0.0989793	22.5274	0.9211547383239066	1
MACROH2A2	0.0989793	24.6481	0.9211547383239066	1
TREML1	0.0989793	23.9462	0.9211547383239066	1
FOXP4	0.0989793	24.943	0.9211547383239066	1
HEYL	0.0989793	24.8984	0.9211547383239066	1
RPS15-1	0.0989793	24.7329	0.9211547383239066	1
HKDC1	0.0989793	20.8979	0.9211547383239066	1
MFSD2A	0.0989793	20.9016	0.9211547383239066	1
Mberchr22T0852	0.0989793	20.8979	0.9211547383239066	1
NRCAM	0.0989793	23.2412	0.9211547383239066	1
CALR	0.0989793	25.2045	0.9211547383239066	1
GCSH-3	0.0989793	23.4832	0.9211547383239066	1
STK31	0.0989793	24.7204	0.9211547383239066	1
Mberchr3T0581	0.0989793	24.9113	0.9211547383239066	1
ECSIT-1	0.0989793	24.9498	0.9211547383239066	1
ZNF865	0.0989793	22.5274	0.9211547383239066	1
Fiz1	0.0989793	20.9016	0.9211547383239066	1
PHYHIPL	0.0989793	20.8979	0.9211547383239066	1
C19orf85	0.0989793	24.9498	0.9211547383239066	1
WDR88	0.0989793	24.8295	0.9211547383239066	1
DAB1	0.0989793	24.5606	0.9211547383239066	1
CDK1	0.0989793	24.9137	0.9211547383239066	1
Mberchr22T1040	0.0989793	24.6271	0.9211547383239066	1
Mberchr5T0110	0.0989793	24.7487	0.9211547383239066	1
Mberchr12T0582	0.0989793	22.8738	0.9211547383239066	1
Plxna3	0.0989793	22.3001	0.9211547383239066	1
CHST3	0.0989793	24.5606	0.9211547383239066	1
TMOD2	0.0989793	24.6481	0.9211547383239066	1
CPNE5	0.0989793	20.8979	0.9211547383239066	1
Mberchr22T0542	0.0989793	20.8979	0.9211547383239066	1
ZGRF1	0.0989793	20.9016	0.9211547383239066	1
Znf787	0.0989793	21.7835	0.9211547383239066	1
CDH23	0.0989793	24.9656	0.9211547383239066	1
Mberchr22T1006	0.0989793	24.1339	0.9211547383239066	1
ATP8B4	0.0989793	24.8441	0.9211547383239066	1
ZNF304	0.0989793	20.8979	0.9211547383239066	1
RTKN2	0.0989793	21.7835	0.9211547383239066	1
TBC1D22B	0.0989793	22.5909	0.9211547383239066	1
ZDHHC7	0.0989793	22.9289	0.9211547383239066	1
RPL12-3	0.0989793	24.859	0.9211547383239066	1
TMCO2	0.0989793	22.7136	0.9211547383239066	1
MARCHF1	0.0989793	23.2412	0.9211547383239066	1
Mberchr22T0797	0.0989793	20.9016	0.9211547383239066	1
Crygn	0.0989793	20.8979	0.9211547383239066	1
IQCA1	0.0989793	24.8404	0.9211547383239066	1
Cpne7	0.0989793	20.9016	0.9211547383239066	1
TUBB3	0.0989793	21.7869	0.9211547383239066	1
SHCBP1	0.0989793	24.859	0.9211547383239066	1
ORC6	0.0989793	20.8979	0.9211547383239066	1
BMPER	0.0989793	24.7204	0.9211547383239066	1
SCG3	0.0989793	24.8346	0.9211547383239066	1
DOK4	0.0989793	21.7835	0.9211547383239066	1
ADCY7	0.0989793	22.9289	0.9211547383239066	1
CX3CL1	0.0989793	21.7835	0.9211547383239066	1
DMXL2	0.0989793	24.9146	0.9211547383239066	1
MTMR1	0.0989793	23.2922	0.9211547383239066	1
MAD2L1BP	0.0989793	22.6739	0.9211547383239066	1
Mberchr25T0235	0.0989793	22.6739	0.9211547383239066	1
ZSWIM5	0.0989793	24.9785	0.9211547383239066	1
NOD1	0.0989793	20.8979	0.9211547383239066	1
FAAH	0.0989793	24.9146	0.9211547383239066	1
Rad54l	0.0989793	24.9447	0.9211547383239066	1
LURAP1	0.0989793	24.9481	0.9211547383239066	1
Mberchr25T0219	0.0989793	24.6481	0.9211547383239066	1
AQP1	0.0989793	22.5909	0.9211547383239066	1
TET1	0.0989793	20.9016	0.9211547383239066	1
Mberchr11T0887	0.0989793	24.6819	0.9211547383239066	1
Rpl31	0.0989793	20.8979	0.9211547383239066	1
AOAH	0.0989793	21.7869	0.9211547383239066	1
CDH8	0.0989793	24.9656	0.9211547383239066	1
CES2	0.0989793	23.5816	0.9211547383239066	1
pol-56	0.0989793	22.7538	0.9211547383239066	1
GINS2	0.0989793	24.7204	0.9211547383239066	1
NBPF4-4	0.0989793	22.6739	0.9211547383239066	1
MberchrXT1038	0.0989793	23.2922	0.9211547383239066	1
EXO5	0.0989793	20.9016	0.9211547383239066	1
HSD11B2	0.0989793	23.3559	0.9211547383239066	1
GUCA1A	0.0989793	20.8979	0.9211547383239066	1
C6orf141	0.0989793	20.8979	0.9211547383239066	1
TRERF1	0.0989793	20.9016	0.9211547383239066	1
Ing5	0.0989793	23.0731	0.9211547383239066	1
Mberchr25T0177	0.0989793	20.9016	0.9211547383239066	1
RRAD	0.0989793	24.9533	0.9211547383239066	1
MEP1A	0.0989793	20.8979	0.9211547383239066	1
TERB1	0.0989793	24.9772	0.9211547383239066	1
CKLF	0.0989793	24.9835	0.9211547383239066	1
RIMS3	0.0989793	22.8738	0.9211547383239066	1
Mberchr22T0650	0.0989793	24.7329	0.9211547383239066	1
FOXC2	0.0989793	24.865	0.9211547383239066	1
BCL2L12	0.0989793	22.5274	0.9211547383239066	1
CFDP2-83	0.0989793	20.8979	0.9211547383239066	1
MTM1	0.0989793	22.9368	0.9211547383239066	1
CDH11	0.0989793	24.7487	0.9211547383239066	1
BANP	0.0989793	22.5274	0.9211547383239066	1
CFDP2-58	0.0989793	22.9341	0.9211547383239066	1
CYP2J2-2	0.0989793	20.9016	0.9211547383239066	1
TEAD3	0.0989793	24.7487	0.9211547383239066	1
LHB	0.0989793	22.3001	0.9211547383239066	1
VCAM1	0.0989793	24.7329	0.9211547383239066	1
NOVA2	0.0989793	20.8979	0.9211547383239066	1
EREG	0.0989793	22.2703	0.9211547383239066	1
Mberchr12T0732	0.0989793	20.8979	0.9211547383239066	1
CXCL8	0.0989793	24.7876	0.9211547383239066	1
ANKRD26-2	0.0989793	24.9113	0.9211547383239066	1
DNAH11	0.0989793	20.8979	0.9211547383239066	1
PPM1N	0.0989793	20.9016	0.9211547383239066	1
GPRL15	0.0989793	24.9524	0.9211547383239066	1
PCNX2	0.0989793	25.2477	0.9211547383239066	1
Ppp1r13l	0.0989793	24.8404	0.9211547383239066	1
Mberchr3T0652	0.0989793	24.865	0.9211547383239066	1
ZXDC	0.0989793	24.9772	0.9211547383239066	1
FAM71F2	0.0989793	22.8738	0.9211547383239066	1
Nup42	0.0989793	20.8979	0.9211547383239066	1
ARHGAP4	0.0989793	20.9016	0.9211547383239066	1
RPS10-1	0.0989793	20.9016	0.9211547383239066	1
PIEZO2-1	0.0989793	22.9289	0.9211547383239066	1
ADAM12	0.0989793	20.9016	0.9211547383239066	1
COL21A1	0.0989793	25.2776	0.9211547383239066	1
ANP32B	0.0989793	22.9289	0.9211547383239066	1
ELAPOR2	0.0989793	20.9016	0.9211547383239066	1
INSYN2A	0.0989793	24.9113	0.9211547383239066	1
Mberchr12T0057	0.0989793	20.8979	0.9211547383239066	1
KIT	0.0989793	20.8979	0.9211547383239066	1
TGas006m08.1-3	0.0989793	22.9368	0.9211547383239066	1
IGFL1	0.0989793	23.7237	0.9211547383239066	1
Mberchr12T0496	0.0989793	20.8979	0.9211547383239066	1
UNC5C	0.0989793	24.6481	0.9211547383239066	1
Mberchr24T0597	0.0989793	22.2671	0.9211547383239066	1
KCNC4	0.0989793	22.9368	0.9211547383239066	1
GYS1	0.0989793	20.9016	0.9211547383239066	1
SLC6A17	0.0989793	24.8441	0.9211547383239066	1
OPN4	0.0989793	24.6843	0.9211547383239066	1
CCDC68	0.0989793	20.9016	0.9211547383239066	1
KIF19-2	0.0989793	22.7136	0.9211547383239066	1
Mberchr4T0560	0.0989793	20.8979	0.9211547383239066	1
NBPF6	0.0989793	22.3001	0.9211547383239066	1
TRIM38	0.0989793	22.594	0.9211547383239066	1
FER1L6-2	0.0989793	24.8984	0.9211547383239066	1
PLAC8	0.0989793	24.4068	0.9211547383239066	1
ATXN7L2	0.0989793	23.3559	0.9211547383239066	1
PSRC1	0.0989793	24.1339	0.9211547383239066	1
LIPG	0.0989793	24.8984	0.9211547383239066	1
H2BC3	0.0989793	22.7136	0.9211547383239066	1
FNDC7	0.0989793	22.9289	0.9211547383239066	1
GRID1	0.0989793	24.9345	0.9211547383239066	1
VAV3	0.0989793	24.1339	0.9211547383239066	1
SLC35B4	0.0989793	24.9673	0.9211547383239066	1
ARMH4	0.0989793	23.4832	0.9211547383239066	1
AMY2	0.0989793	22.9289	0.9211547383239066	1
Meis3	0.0989793	24.9146	0.9211547383239066	1
FAM47E	0.0989793	20.9016	0.9211547383239066	1
Npas1	0.0989793	24.6843	0.9211547383239066	1
H1-3-1	0.0989793	22.9368	0.9211547383239066	1
Mberchr12T0709	0.0989793	24.5606	0.9211547383239066	1
Mberchr23T0163	0.0989793	21.7835	0.9211547383239066	1
POU2F2	0.0989793	23.2922	0.9211547383239066	1
Dedd2	0.0989793	20.8979	0.9211547383239066	1
TRGV11	0.0989793	24.9603	0.9211547383239066	1
CELF4	0.0989793	20.8979	0.9211547383239066	1
ZFP30	0.0989793	24.8006	0.9211547383239066	1
ZNF569	0.0989793	24.7015	0.9211547383239066	1
FAM81A	0.0989793	20.9016	0.9211547383239066	1
ZNF585A	0.0989793	20.8979	0.9211547383239066	1
ZNF568	0.0989793	24.9236	0.9211547383239066	1
ZFP82	0.0989793	24.9447	0.9211547383239066	1
CDH19	0.0989793	24.9853	0.9211547383239066	1
CD226	0.0989793	21.7869	0.9211547383239066	1
ZNF461	0.0989793	20.9016	0.9211547383239066	1
NUDT13	0.0989793	24.989	0.9211547383239066	1
Mberchr23T0010	0.0989793	21.7835	0.9211547383239066	1
ZNF534	0.0989793	20.8979	0.9211547383239066	1
DSC3	0.0989793	20.9016	0.9211547383239066	1
ZNF420	0.0989793	24.8006	0.9211547383239066	1
ARHGAP33	0.0989793	24.9656	0.9211547383239066	1
Proser3	0.0989793	20.9016	0.9211547383239066	1
CFDP2-91	0.0989793	24.7204	0.9211547383239066	1
HERC5	0.0989793	22.2671	0.9211547383239066	1
LTA	0.0989793	22.7538	0.9211547383239066	1
TNF	0.0989793	24.5606	0.9211547383239066	1
IGFLR1	0.0989793	20.9016	0.9211547383239066	1
Cacng8	0.0989793	25.2609	0.9211547383239066	1
LST1	0.0989793	23.9462	0.9211547383239066	1
Mberchr3T0303	0.0989793	20.9016	0.9211547383239066	1
LGI2	0.0989793	22.8327	0.9211547383239066	1
Sqstm1	0.0989793	22.8738	0.9211547383239066	1
Sertad3	0.0989793	23.3475	0.9211547383239066	1
DDAH1	0.0989793	20.9016	0.9211547383239066	1
Erf	0.0989793	20.8979	0.9211547383239066	1
TGas006m08.1-2	0.0989793	22.8155	0.9211547383239066	1
GATA6	0.0989793	20.8979	0.9211547383239066	1
CEACAM6	0.0989793	22.9341	0.9211547383239066	1
Fgf13	0.0989793	24.831	0.9211547383239066	1
DUOX1	0.0989793	21.7869	0.9211547383239066	1
Mberchr4T0756	0.0989793	24.9024	0.9211547383239066	1
BEND4	0.0989793	20.8979	0.9211547383239066	1
CABYR	0.0989793	23.2604	0.9211547383239066	1
Numbl	0.0989793	21.7869	0.9211547383239066	1
ZSCAN31	0.0989793	24.5606	0.9211547383239066	1
ATP6V0B	0.0989793	22.5274	0.9211547383239066	1
HIPK4	0.0989793	20.8979	0.9211547383239066	1
CDH2	0.0989793	23.9108	0.9211547383239066	1
SHF	0.0989793	20.8979	0.9211547383239066	1
ITPR3	0.0989793	24.8375	0.9211547383239066	1
IL12RB2	0.0989793	23.0194	0.9211547383239066	1
MOG	0.0989793	24.6271	0.9211547383239066	1
Mberchr22T0361	0.0989793	20.9016	0.9211547383239066	1
Mberchr22T0363	0.0989793	20.9016	0.9211547383239066	1
RYR1	0.0989793	20.8979	0.9211547383239066	1
Mberchr12T0690	0.0989793	24.8375	0.9211547383239066	1
SEL1L3	0.0989793	24.5606	0.9211547383239066	1
SLC35F1	0.0989793	24.6481	0.9211547383239066	1
ZNF366	0.0989793	22.2671	0.9211547383239066	1
IFITM3	0.0989793	3.56093	0.9211547383239066	1
COQ8A	0.0989793	22.9341	0.9211547383239066	1
RGS22	0.0989793	24.6843	0.9211547383239066	1
AGPAT4	0.0989793	20.8979	0.9211547383239066	1
SLC35A4-1	0.0989793	24.1339	0.9211547383239066	1
Mberchr8T0961	0.0989793	20.8979	0.9211547383239066	1
HLX	0.0989793	22.5909	0.9211547383239066	1
PCDHB7	0.0989793	20.8979	0.9211547383239066	1
ZNF668	0.0989793	23.3559	0.9211547383239066	1
FCHSD1	0.0989793	20.8979	0.9211547383239066	1
Rnf40	0.0989793	24.9081	0.9211547383239066	1
Chst2	0.0989793	20.8979	0.9211547383239066	1
JAKMIP2	0.0989793	20.9016	0.9211547383239066	1
Mberchr8T1037	0.0989793	21.7869	0.9211547383239066	1
STARD8	0.0989793	24.9559	0.9211547383239066	1
Mberchr8T1058	0.0989793	20.9016	0.9211547383239066	1
SELL	0.0989793	24.9481	0.9211547383239066	1
CSF1R	0.0989793	24.9404	0.9211547383239066	1
RBM11	0.0989793	24.8231	0.9211547383239066	1
C16orf54	0.0989793	22.6739	0.9211547383239066	1
RNF138	0.0989793	20.9016	0.9211547383239066	1
PDE10A	0.0989793	21.7835	0.9211547383239066	1
CCR6	0.0989793	22.7136	0.9211547383239066	1
BAALC	0.0989793	23.3475	0.9211547383239066	1
SLC35F2	0.0989793	20.9016	0.9211547383239066	1
Mberchr8T0815	0.0989793	20.9016	0.9211547383239066	1
Clip2	0.0989793	24.7329	0.9211547383239066	1
Mberchr28T0254	0.0989793	22.7136	0.9211547383239066	1
Plk5	0.0989793	24.8866	0.9211547383239066	1
Mex3d	0.0989793	20.8979	0.9211547383239066	1
Mpg	0.0989793	22.3001	0.9211547383239066	1
ADAT3	0.0989793	20.8979	0.9211547383239066	1
PPFIA4	0.0989793	22.9368	0.9211547383239066	1
SCAMP4	0.0989793	24.826	0.9211547383239066	1
PIK3C2B	0.0989793	23.2604	0.9211547383239066	1
NFKBIA	0.0989793	21.7835	0.9211547383239066	1
KCTD7	0.0989793	24.989	0.9211547383239066	1
Mberchr8T0905	0.0989793	24.7487	0.9211547383239066	1
HS6ST1	0.0989793	20.8979	0.9211547383239066	1
PM20D1	0.0989793	22.7136	0.9211547383239066	1
CTHRC1	0.0989793	24.9559	0.9211547383239066	1
[truncated: 15,386 more rows]

## Sheet: Endothelial cell typeM-LP_vs_LP
names	scores	logfoldchanges	pvals	pvals_adj
RPSA-3	56.8547	4.17442	0	0
Grb10	54.0602	3.39972	0	0
COL4A2	53.1809	2.96465	0	0
CDH13	52.9143	2.70596	0	0
COL4A1	51.4583	2.79564	0	0
SORBS1	49.8377	2.78283	0	0
AKAP2	48.7714	2.25795	0	0
ABCA1	48.6035	3.54362	0	0
LDB2	48.3436	2.43514	0	0
PTPN14	47.9102	2.71415	0	0
UTRN	47.8043	2.20753	0	0
PPFIBP1	47.2577	2.29404	0	0
Tcf4	46.171	2.10149	0	0
RBMS3	45.9803	2.36507	0	0
C1orf21-1	45.5211	2.46789	0	0
SAMD4A	45.0247	2.66609	0	0
ADAMTS9	45.0115	2.6293	0	0
Igfbp7	45.0036	1.93901	0	0
EZH2	44.3036	2.81793	0	0
PTPRG	43.9841	2.04497	0	0
Ptprm	43.616	2.04733	0	0
Crim1	43.6091	2.17372	0	0
SYBU	43.5428	2.42624	0	0
EXT1	43.5252	2.36967	0	0
NEDD9	43.3614	2.32086	0	0
DOCK9	43.2745	1.93639	0	0
SPARC	42.9686	2.06244	0	0
PODXL	42.8694	2.88328	0	0
ARFGEF3	42.7572	3.05628	0	0
PREX2	42.6463	2.1659	0	0
BMPR2	42.6246	2.20741	0	0
AKAP13	42.5843	2.40352	0	0
SWAP70	42.4989	2.08499	0	0
DST	42.3269	2.22498	0	0
PDE7B	42.2695	2.52756	0	0
EMP1	42.0464	2.05762	0	0
Fbln2	42.0453	3.1203	0	0
LRCH1	41.4298	2.07431	0	0
RFT1	41.2646	1.85301	0	0
FNDC3B	41.0745	2.18972	0	0
RALGAPA2	40.9459	2.35202	0	0
PIK3R3	40.5452	2.34169	0	0
Ebf1	40.4813	1.87032	0	0
SUSD6	40.0562	2.12977	0	0
ITGA6	39.9556	1.99577	0	0
SIK3	39.93	2.05521	0	0
DOCK4	39.8232	1.92509	0	0
RBPMS	39.7376	2.03594	0	0
MAGI1	39.7298	1.88178	0	0
RASAL2	39.6633	1.92683	0	0
ADAMTS1	39.5461	2.26334	0	0
STK38L	39.4019	2.39049	0	0
MSN	39.342	1.80884	0	0
SHB	39.2236	2.09314	0	0
CDK6	39.2219	2.50108	0	0
FOXO1	39.1296	2.05881	0	0
WWTR1	38.5779	2.10546	0	0
PLXNA2	38.3925	2.65648	0	0
FBXL7	38.3433	1.87373	0	0
SGMS2	38.3118	2.4765	0	0
CDC42BPB	38.2558	2.01269	0	0
SEC14L1	38.2021	1.89466	0	0
LUZP1	38.12	1.93643	0	0
ASAP1	38.058	1.86228	0	0
STARD13	37.9611	1.93029	0	0
PLCB1	37.8448	1.85779	0	0
Atxn1	37.6994	2.0835	0	0
MYL9	37.6937	1.90403	0	0
Tbc1d1	37.578	2.07492	4.924509539550036e-309	6.8490078676061905e-307
ARHGEF9	37.4922	1.97074	1.2330128551684668e-307	1.7012641656431585e-305
NDFIP2	37.3552	1.93039	2.084134187996759e-305	2.8306775670565358e-303
GUCY1B1	37.3247	2.23221	6.525291966087054e-305	8.79396905662197e-303
UBR5	37.3018	1.87816	1.535008549534525e-304	2.0527787410505934e-302
FLI1	37.1709	1.75688	2.0184437494899948e-302	2.6786751591514167e-300
TRIO	37.1094	2.00831	1.984010802010753e-301	2.593385548342627e-299
NAV2	36.9808	2.19135	2.3333360907165328e-299	3.027242383366188e-297
PDGFC	36.9781	2.07908	2.577632753251894e-299	3.319418178909939e-297
SASH1	36.9571	1.93869	5.593971897189659e-299	7.098627841798701e-297
EVA1C	36.9197	1.89155	2.235236508342117e-298	2.8159120795309933e-296
PLPP1	36.8809	2.08012	9.347301014660456e-298	1.1690850945314534e-295
APBB2	36.8564	2.09907	2.3137758208908672e-297	2.8732137604419807e-295
TMCC3	36.8319	2.33741	5.6968602562480196e-297	7.024107486161122e-295
Bmp6	36.8257	2.30137	7.164633406933356e-297	8.771630407009605e-295
MYO1E	36.7695	1.98946	5.675437970136295e-296	6.899824413344021e-294
RCOR1	36.6669	1.99823	2.4645920248540132e-294	2.975481413339376e-292
SPTBN1	36.6019	1.6028	2.6632632720458233e-293	3.1712898619531944e-291
Rbfox2	36.5496	1.84726	1.808119614671282e-292	2.1383781973510367e-290
APLP2	36.5197	1.67101	5.392255116544309e-292	6.334078054129919e-290
SNRK	36.402	2.00551	3.951537523943943e-290	4.57983199025103e-288
CDK17	36.2665	1.82801	5.469406350000602e-288	6.297061549321885e-286
FSTL1	36.2621	2.09131	6.407701151712886e-288	7.328808192271613e-286
CPNE8	36.2498	1.84004	1.0014254830109956e-287	1.1378942498134743e-285
NFKB1	36.1943	2.18926	7.481123126951407e-287	8.44541075078248e-285
NFATC2	36.1158	2.60188	1.279597003572571e-285	1.4352125101360737e-283
PDE8A	36.002	2.28138	7.784459353489246e-284	8.675181144898112e-282
Bst1	35.969	3.03386	2.5536988976738204e-283	2.827774225226711e-281
PTK2	35.9611	1.72089	3.3894627147800514e-283	3.729481601041215e-281
TCF7L1	35.9241	2.08205	1.2870412017327417e-282	1.4072459932153278e-280
ARHGEF12	35.849	2.03867	1.90524553189266e-281	2.0701683482471185e-279
HIF1A	35.7492	1.79497	6.797328665086205e-280	7.339848375312029e-278
Erc1	35.6931	2.17138	5.059315887214444e-279	5.429395475260686e-277
NXN	35.6506	1.83722	2.3035096697268558e-278	2.4568414483559136e-276
PXDN	35.5954	2.24933	1.648525737815616e-277	1.747537801946615e-275
TJP1	35.5613	1.70983	5.549246003253495e-277	5.846887379791636e-275
JAK1	35.5344	1.67183	1.4468804701124362e-276	1.5153022272834158e-274
Pum1	35.5327	1.7604	1.5360832482461901e-276	1.5990902557341328e-274
SPRED1	35.4189	1.93939	8.741867958223713e-275	8.992744050515932e-273
SLC12A2	35.355	1.90403	8.408101055250012e-274	8.598519814442439e-272
KPNA4	35.313	1.86092	3.709067511324885e-273	3.748961551417624e-271
FKBP5	35.2262	1.88671	7.934308086369973e-272	7.973291681013987e-270
CDC42BPA	35.14	1.79587	1.651362129472191e-270	1.6405103211928022e-268
PAN3	34.9639	1.81968	7.949635184270674e-268	7.764292566210431e-266
TANC1	34.9592	1.86842	9.4017770983622e-268	9.131279042180271e-266
SGK1	34.9463	2.013	1.4746403645654135e-267	1.4242568187760955e-265
Smg7	34.9082	1.94	5.57811346208035e-267	5.357762571174966e-265
GCH1	34.8466	1.81344	4.7858959039841444e-266	4.57158243355848e-264
TEAD1	34.7851	1.79133	4.090663731142207e-265	3.865010269886265e-263
SPTBN5	34.7793	2.01432	4.993891098070716e-265	4.692907931889698e-263
THBS1	34.7379	2.14446	2.112670384607672e-264	1.9746653030324936e-262
MAPRE2	34.7042	1.9067	6.808887732128504e-264	6.330080921018933e-262
ADGRL2-1	34.6996	1.8961	7.979659236842035e-264	7.37906254428185e-262
FLT1	34.6629	1.82211	2.8541815279663047e-263	2.625393961042022e-261
Macf1	34.6219	1.7585	1.1837945256384748e-262	1.0831719909592045e-260
Gnaq	34.6024	1.71964	2.3214902592066543e-262	2.1130423118485697e-260
ANO6	34.595	1.71527	3.0030665955667e-262	2.7191829564545356e-260
CNN3	34.5517	1.63598	1.3444179800763563e-261	1.2110210665091945e-259
Litaf	34.4939	1.68734	9.901826872069626e-261	8.827859495945151e-259
CACNA2D1	34.3352	1.85467	2.3401709251878814e-258	2.075707731346496e-256
PTPRK	34.3328	1.64237	2.544721922066365e-258	2.2456848027981603e-256
ZBTB16	34.2945	2.1128	9.475603957879629e-258	8.31986741453219e-256
HEG1	34.2805	1.68301	1.5311131417210226e-257	1.3376081391366823e-255
QKI	34.2243	1.58415	1.0513324918416362e-256	9.138707685333422e-255
ETV6	34.2167	1.73866	1.3636107711222793e-256	1.1794215550229268e-254
EPAS1	34.19	1.55349	3.408568265401651e-256	2.9335623412875102e-254
SMURF2	34.1733	1.82283	6.033038752892519e-256	5.166718163499332e-254
Ehd4	34.1269	1.77593	2.9484819922848997e-255	2.5004565578474625e-253
Erg	34.1147	1.70517	4.465807130354643e-255	3.768837716563858e-253
ROCK2	34.0218	1.65694	1.0611943355390962e-253	8.869645924686148e-252
CORO1C	33.9838	1.86418	3.8673684655949177e-253	3.201628608303221e-251
Rpl26	33.9392	2.51618	1.761449815778446e-252	1.451317774753947e-250
STOX2	33.935	1.92948	2.0324772591577657e-252	1.666727224078196e-250
IFT27	33.882	2.09853	1.226735565492938e-251	1.0012581129621937e-249
SH3BP5	33.8751	2.36658	1.5500535949877262e-251	1.2592374649000758e-249
pol-13	33.8665	2.7069	2.0737829305069212e-251	1.6768705231098987e-249
FBXO11	33.8654	1.77313	2.1541359314388992e-251	1.7337802392622808e-249
IQGAP1	33.865	1.61487	2.180591446008348e-251	1.746985358933416e-249
DAB2	33.8516	1.89111	3.4425039275015096e-251	2.7453179256703553e-249
AGO2	33.8406	2.14159	4.9881560623516455e-251	3.9520933383108966e-249
TCF7L2	33.8405	1.72375	5.001211011955118e-251	3.9520933383108966e-249
Gnas	33.816	1.62834	1.1481435984908959e-250	9.03188980079829e-249
C4orf3	33.8113	2.0704	1.3473720827909736e-250	1.0551380026721204e-248
TOP1	33.7512	1.6491	1.0254975182757131e-249	7.994741863328821e-248
CAV1	33.7489	1.50683	1.1087218729560118e-249	8.604968643455476e-248
PTPN12	33.7198	1.667	2.960956866386464e-249	2.287832672094608e-247
ARRDC3	33.6288	1.76595	6.355230648636453e-248	4.888747116218793e-246
ERBIN	33.6125	1.66376	1.102482152769789e-247	8.406426414869641e-246
Pitpnc1	33.591	1.66478	2.2668279717337088e-247	1.7209084842179269e-245
VEGFC	33.5872	2.18166	2.5825890790233544e-247	1.952100484296566e-245
RAP1B	33.5787	1.59911	3.428833159558064e-247	2.580530929823244e-245
ENTPD1	33.5249	2.22133	2.0906396950524662e-246	1.5666280645899624e-244
ABLIM1	33.4468	1.61405	2.8613955209374653e-245	2.1349940399784478e-243
PPP3CA	33.4135	1.65167	8.736211644486997e-245	6.490557241000276e-243
Picalm	33.3744	1.62249	3.2221058062884906e-244	2.3836727422266132e-242
TET2	33.3621	1.81797	4.8591600792844246e-244	3.5795126262016835e-242
CAPN2	33.332	2.21686	1.3261723052199773e-243	9.72806140348072e-242
S100a10-1	33.2972	1.62042	4.2391480926440114e-243	3.09653737775698e-241
LRRC1	33.1842	2.03822	1.8213516533185715e-241	1.3193416038726402e-239
MEF2A	33.1395	1.62284	8.03531499115025e-241	5.796429507101539e-239
CAMSAP2	33.1311	1.69605	1.0588290214346589e-240	7.606505180843613e-239
CLIC4	33.1046	1.56305	2.5522153063080617e-240	1.8259367530932368e-238
Trip12	33.0735	1.61608	7.159875047896329e-240	5.1014109716261345e-238
Akt3	33.0406	1.60161	2.125437395264522e-239	1.5081930251703557e-237
SNTB2	32.9859	1.67544	1.2956183623969676e-238	9.119160012255579e-237
Rin2	32.9743	1.76087	1.8969603188194382e-238	1.3297844815595134e-236
SSH2	32.9652	1.83541	2.5597414749652094e-238	1.7871929936654685e-236
PROS1	32.9235	1.9538	1.0127118854912887e-237	7.042398451706421e-236
WWC2	32.9	1.91134	2.1982264462434445e-237	1.5225564449379394e-235
SCHIP1	32.7842	1.99132	9.905777359381478e-236	6.833807118763769e-234
PTPRE	32.7708	1.9436	1.5355256341259912e-235	1.05514281222452e-233
IRAK2	32.7672	2.33809	1.7254268901939974e-235	1.1809663970875058e-233
Cdc42	32.6305	1.60164	1.5172963011169067e-233	1.03443906646735e-231
REL	32.6231	1.62133	1.930007186373156e-233	1.310670895902239e-231
Upp1	32.6108	1.73053	2.882380958935643e-233	1.9422555415153547e-231
Zswim6	32.5878	1.72245	6.098202487086027e-233	4.093330125018941e-231
UBASH3B	32.5627	2.09701	1.3826720616435663e-232	9.245289919874384e-231
S1PR1	32.5595	1.50736	1.535694026936789e-232	1.0229134351837578e-230
Pacsin2	32.5222	1.72166	5.182100814703638e-232	3.4385810176955246e-230
PTPN1	32.4523	1.84331	5.0261847924471275e-231	3.297366891195974e-229
Slco2a1	32.4171	1.82911	1.5751671564903808e-230	1.0294842487062132e-228
CPT1A	32.4062	2.53257	2.247996447825169e-230	1.4637235297917813e-228
Niban2	32.3901	2.02746	3.7888876588366365e-230	2.4578288040624972e-228
PDLIM1	32.3511	1.59854	1.3404950579336591e-229	8.663385346534076e-228
SH3BP4	32.3454	2.15084	1.607658328287145e-229	1.0351533347137783e-227
PTPRB	32.3389	1.63154	1.984692515061883e-229	1.2732058809723555e-227
Herc4	32.2476	1.64253	3.8000158660397454e-228	2.428796905555183e-226
RAPGEF4	32.2308	1.8882	6.544045360246626e-228	4.167334380508703e-226
Smad3	32.2042	2.91114	1.5424718888869839e-227	9.786815251204458e-226
USP46	32.1983	1.61831	1.8637541763371239e-227	1.17823150384076e-225
SIK1	32.1606	1.72801	6.28041690036907e-227	3.9559799932216047e-225
PDK4	32.1067	1.92485	3.552796782453972e-226	2.2297968253777003e-224
Mberchr22T0381	32.0513	1.57509	2.103623535048821e-225	1.3108062780223567e-223
CTNNA1	32.0226	1.55146	5.286965014432795e-225	3.2826388134255054e-223
WDFY3	32.0166	1.67794	6.417263775357571e-225	3.970253762796845e-223
ARHGEF3	31.9787	1.61553	2.1547941835015732e-224	1.3284076907863422e-222
NRP1	31.9299	1.69609	1.0269393503192364e-223	6.308600920600681e-222
PGM2	31.8468	1.70229	1.4563600663440362e-222	8.915077377954604e-221
TEK	31.7888	1.71492	9.259890523518144e-222	5.648533219346068e-220
CD93	31.7842	1.63797	1.071391102429947e-221	6.512634376134486e-220
RTN4	31.711	1.70768	1.0959020703037196e-220	6.61536718480214e-219
STRN3	31.6764	1.75212	3.2876998880303192e-220	1.9777391886992074e-218
SRPK2	31.6525	1.64122	7.0131945218886426e-220	4.204289198725312e-218
LIMCH1	31.6327	1.62603	1.3107839850459144e-219	7.830920817877396e-218
IFI6	31.6194	3.01052	1.998618130991077e-219	1.1899306920301327e-217
MYO1D	31.568	1.79382	1.0165435841812561e-218	6.0316075805430504e-217
DAG1	31.5627	1.60424	1.199288694279823e-218	7.091712227909769e-217
MED13L	31.5566	1.50634	1.4566098583840517e-218	8.584122843392114e-217
FRMD4B	31.4976	1.63801	9.365996538676092e-218	5.5009408724622927e-216
ITGB1	31.4933	1.39276	1.0740058539838054e-217	6.286731236198134e-216
ZNF521	31.4493	1.61456	4.297068746012299e-217	2.506863763403484e-215
VIM	31.3982	1.27399	2.139758205255732e-216	1.2441370032899967e-214
ANKRD28	31.3929	1.8137	2.5262669567312543e-216	1.4639717014257619e-214
CYTH1	31.3809	1.71385	3.681660668619794e-216	2.126434243320768e-214
TEAD4	31.3694	1.96032	5.284708959530943e-216	3.04220745898826e-214
PPP6R3	31.3515	1.62823	9.269136013462033e-216	5.3182815047537105e-214
MX1	31.323	2.44745	2.271122152258252e-215	1.2903091051310361e-213
MED13	31.2783	1.55791	9.200873658655915e-215	5.210331874779579e-213
MAP4	31.2624	1.55368	1.5126252879668023e-214	8.537983971202227e-213
Lrrfip1	31.2597	1.53102	1.6492159628710092e-214	9.278841266832523e-213
Mxi1	31.2592	1.84263	1.6762504856590597e-214	9.40052086876863e-213
CAMK1D	31.258	2.75602	1.736400245401326e-214	9.706533204598731e-213
USP12	31.2505	1.83217	2.1949720617451165e-214	1.2230637594050915e-212
TNKS	31.1979	1.71222	1.1366943528985119e-213	6.313556333910745e-212
LONRF1	31.1661	1.71266	3.072949095123015e-213	1.701376433716994e-211
NID1	31.1533	1.79267	4.5779445154065334e-213	2.5265893777886533e-211
Bnc2	31.1447	1.64	5.977627920997248e-213	3.2886411837511764e-211
WNK1	31.1204	1.63153	1.276104492473599e-212	6.998446877493223e-211
Ppp2r2a	31.1039	1.70326	2.1343088365368507e-212	1.1668226139368915e-210
Frmd4a	31.1004	2.25899	2.382198274859444e-212	1.2982607212674433e-210
ANO10	31.01	1.87742	3.952606353878893e-211	2.1473769206932673e-209
LAMB1	30.9915	2.1643	7.023721589516606e-211	3.803968842172779e-209
XRN2	30.941	1.65504	3.35371923924238e-210	1.8050900611216342e-208
Tle4	30.9228	2.16382	5.890614016082154e-210	3.160750761407044e-208
YAP1	30.9121	1.53756	8.224357948277233e-210	4.399398859409222e-208
gse1	30.8602	2.2835	4.0867202990091505e-209	2.179375226940923e-207
PIAS2	30.8455	2.05234	6.431640013987754e-209	3.4193902643173424e-207
VAPA	30.7986	2.04099	2.737698940815602e-208	1.4510639050633915e-206
CAB39	30.7976	1.92763	2.8228025190285637e-208	1.4916237627146377e-206
Elk3	30.7661	1.47127	7.4490998246380874e-208	3.924321225797974e-206
PECAM1	30.7618	1.45287	8.512179915198595e-208	4.470823197151891e-206
HTRA1	30.7458	1.47513	1.3917234717408653e-207	7.287684504884019e-206
STK3	30.7363	1.54792	1.8623753189668512e-207	9.722941417489101e-206
DUSP5	30.7261	1.62477	2.552635559657381e-207	1.3286697366659752e-205
MRTFB	30.6889	1.5139	8.006232049031681e-207	4.154875945445247e-205
ARHGAP26	30.6533	2.75766	2.3890194366544352e-206	1.236104253161826e-204
CSNK1G1	30.6231	2.00472	6.0389205669246e-206	3.115330387417928e-204
Tmtc2	30.598	1.83115	1.3011346047956248e-205	6.692374291234301e-204
KIF13A-1	30.5666	1.79496	3.4018867908133266e-205	1.7445959250232945e-203
SOS1	30.5082	1.70633	2.0303714586945442e-204	1.0381767002766075e-202
IL13RA1	30.4528	1.75607	1.1000782331926037e-203	5.6084633677576e-202
FOXN3	30.3524	1.70889	2.333165326373079e-202	1.1860257075729818e-200
NOS1AP	30.332	1.75112	4.338223403032023e-202	2.198834223373519e-200
MAN2A1	30.2573	1.64126	4.188127789278459e-201	2.1165872562966865e-199
Stag2	30.2557	1.61839	4.384466315232273e-201	2.2093897649366105e-199
Ube2d3-1	30.2397	1.34498	7.121961270240853e-201	3.578476782749631e-199
PRKCH	30.2138	1.49202	1.56155046884e-200	7.8235028532517e-199
IGF1R	30.2007	1.53923	2.3219344357885738e-200	1.1599663840857574e-198
FBN1	30.1924	1.66662	2.9802691735500285e-200	1.4845839421824426e-198
LMNA	30.1914	1.48418	3.0701112850587877e-200	1.5249681340213435e-198
MEF2C	30.0743	1.46113	1.0498276702377838e-198	5.1997874778016725e-197
ROBO4	29.9731	1.59223	2.200696763699952e-197	1.0869066260489678e-195
Csgalnact1	29.9598	1.67973	3.274611049907555e-197	1.6127227507830833e-195
LTBP4	29.9337	1.57789	7.175385072451222e-197	3.523843770750409e-195
DGKH	29.9305	1.63699	7.882901295739412e-197	3.8604010993360474e-195
CCN2	29.9151	2.01892	1.2531873249449464e-196	6.1198487764516556e-195
ITPKB	29.9027	1.71109	1.8129105727976065e-196	8.828417453245487e-195
FLNB	29.8974	1.80062	2.1261698660793429e-196	1.0324989698823847e-194
STAG1	29.8945	1.47347	2.3208542419527784e-196	1.1239011419595836e-194
TACC1	29.8918	1.41733	2.512756282614947e-196	1.2134518881461351e-194
Rras2	29.8629	2.15261	5.974063469424724e-196	2.876983197117696e-194
Tbc1d4	29.8371	2.24721	1.2921599527568472e-195	6.205580325601598e-194
Ebf3	29.827	1.75023	1.7451709372989594e-195	8.358070728634273e-194
TRAK1	29.824	1.86551	1.9104368131860457e-195	9.124435164076759e-194
RAPGEF2	29.8225	1.54773	1.994089146653558e-195	9.497873921800577e-194
ARHGAP21	29.8122	1.85489	2.71187925651309e-195	1.2881426468437178e-193
PHLDB2	29.8023	1.63779	3.650483673409645e-195	1.7292550044203455e-193
ZCCHC14	29.7489	1.69718	1.7915234307576453e-194	8.46348772927219e-193
TIPARP	29.6916	1.63202	9.850790445230998e-194	4.628540321360565e-192
ANXA5	29.6762	1.78642	1.5597832314755496e-193	7.309118997089603e-192
PTPRA	29.6079	1.51713	1.1814065379646375e-192	5.5211700705686086e-191
SDCBP	29.587	1.39254	2.1977969314466443e-192	1.0243619209973167e-190
AFF4	29.5552	1.47103	5.625717346797095e-192	2.615056044761163e-190
NFE2L2	29.5514	1.78661	6.295509605395594e-192	2.9185982530613974e-190
Wac	29.5245	1.58522	1.3942044782442982e-191	6.446341716563064e-190
MAN1A1	29.4967	1.64017	3.17815350679688e-191	1.465575562749702e-189
ascc3	29.4697	1.69549	7.049365002689602e-191	3.2421484278243055e-189
EIF4G2	29.4659	1.42388	7.881306386891388e-191	3.61521138617696e-189
CEMIP2	29.4563	2.06149	1.0462497686387743e-190	4.786592691522392e-189
Tgfbr2	29.4372	1.47928	1.8335171278091956e-190	8.322635839938085e-189
TCF12	29.4102	1.39782	4.0634369482468865e-190	1.8396575871164615e-188
BAZ1A	29.3961	1.51868	6.15330195120693e-190	2.778575439525519e-188
FNBP1	29.3949	1.64504	6.381975077183342e-190	2.874368826860943e-188
FBXW11	29.3936	1.62065	6.628161290571595e-190	2.977534471229643e-188
CD99	29.3934	1.34537	6.676503408660698e-190	2.991520921638305e-188
FOXP1	29.3886	1.4918	7.682353226988218e-190	3.433360176123141e-188
RBMS1	29.3829	1.47883	9.090529768046888e-190	4.052278461987055e-188
JARID2	29.3562	1.67537	1.9917120338806925e-189	8.855732406397912e-188
Chsy3	29.3396	2.07661	3.2464004352030764e-189	1.4397620297450379e-187
PARVA	29.2898	1.63267	1.399894425623605e-188	6.19266274541129e-187
SPRY1	29.2377	1.49956	6.44190454633585e-188	2.8424495060418468e-186
ITPR2	29.2307	1.42237	7.905893336057723e-188	3.470806960792008e-186
MYLIP	29.2118	1.50612	1.3752002412071285e-187	6.022130023522904e-186
SCAF8	29.2059	1.43006	1.6307747137779237e-187	7.123371457042513e-186
PLPP3	29.1825	1.557	3.2329501411205674e-187	1.4086425614882473e-185
EPS15	29.169	1.4855	4.792823008341397e-187	2.082574042516474e-185
BRD4	29.169	1.46997	4.803636416733426e-187	2.082574042516474e-185
Pcbp2	29.1564	1.62598	6.936413473252795e-187	2.9997400057835785e-185
ELF2	29.1356	1.51842	1.2734744183947756e-186	5.4936359215367683e-185
DSTN	29.0806	1.37781	6.3191602253380605e-186	2.7192722900371827e-184
RNF217	29.0601	1.67168	1.1457364152147888e-185	4.918179649014593e-184
SH3PXD2A	29.0233	2.29404	3.343758466122035e-185	1.431803963880088e-183
C1orf115	29.0218	1.45759	3.498174142031884e-185	1.4942446550177963e-183
RALA	29.0093	1.40934	5.021698293383131e-185	2.1397604125114148e-183
Arid1b	28.9341	1.40603	4.4532742274474957e-184	1.8929137516913134e-182
NRP2	28.9261	1.73925	5.616194198293509e-184	2.3814033204227478e-182
COBLL1	28.9196	1.5424	6.76677223317224e-184	2.862295262133805e-182
PITPNB	28.9033	1.49508	1.08654073815729e-183	4.5737314123158564e-182
RASA1	28.8766	1.42818	2.3500060184066827e-183	9.868322374396178e-182
PIAS1	28.8438	1.46054	6.0569188037241975e-183	2.537338154283016e-181
CPEB4	28.8354	1.55368	7.720896983245587e-183	3.2266296647529937e-181
IPO11	28.8286	1.39307	9.405553634811873e-183	3.921236209621209e-181
SGMS1	28.8222	1.46909	1.1316947353969732e-182	4.7068212858555924e-181
NAA15	28.8186	1.5152	1.2552497494767978e-182	5.20823792235182e-181
AP3B1	28.8056	1.43916	1.822635259657261e-182	7.544408092652734e-181
MID1	28.8003	1.72439	2.128924907669135e-182	8.791296798058888e-181
KLF7	28.765	1.578	5.882101641284097e-182	2.4232307353963036e-180
MFHAS1	28.7596	1.97391	6.873144182598521e-182	2.8248135133445694e-180
BACH1	28.7101	1.81748	2.850712928413966e-181	1.1688595344452076e-179
CHN2	28.698	1.75372	4.0452206647021374e-181	1.6547332060199215e-179
Rflnb	28.6858	2.14327	5.73855374651092e-181	2.3418957014810407e-179
SKI	28.6736	1.532	8.14071523724967e-181	3.3144340608802225e-179
SLC16A10	28.6705	2.25608	8.901585180979979e-181	3.6157490273676856e-179
Snx9	28.6541	1.43744	1.4237312708738077e-180	5.769596303995605e-179
SPOPL	28.6493	1.65921	1.6336701727428052e-180	6.60496650072876e-179
ATP2B4	28.6223	1.48344	3.545421464605089e-180	1.4300963378691293e-178
YWHAZ	28.5777	1.33698	1.2727778540324388e-179	5.122046988970821e-178
KLC1	28.5738	1.67098	1.4236382932808077e-179	5.715924186763705e-178
PPP4R3A	28.5682	1.51917	1.6688889017454718e-179	6.685169022314522e-178
REV3L	28.5669	1.6017	1.7306627675599196e-179	6.91668326759292e-178
SEMA6A	28.5438	1.5011	3.3538491747766644e-179	1.3373088968690899e-177
TMOD3	28.5351	1.35148	4.294667868299034e-179	1.7085309128233112e-177
GALNT2	28.5269	2.01235	5.4379243430685476e-179	2.158409011512482e-177
JMJD1C	28.5244	1.48967	5.843027044563048e-179	2.3139185687865283e-177
HSPH1	28.5086	1.81923	9.157579062927265e-179	3.618284363840693e-177
ARHGAP31	28.4735	1.38294	2.4940665775694487e-178	9.80980711562101e-177
Mfn1	28.4511	1.47021	4.7179608109823427e-178	1.851506742639459e-176
AZIN1	28.4464	1.55206	5.391779329770157e-178	2.1111730551363553e-176
HMCN1	28.4453	1.7606	5.574133171176992e-178	2.177669779346337e-176
TPM4	28.4303	1.48981	8.530723855877731e-178	3.325260857274313e-176
ZEB1	28.4202	1.46597	1.1396346751037062e-177	4.4323375451181056e-176
KIF27	28.3872	1.63957	2.912003367947351e-177	1.1300263069590333e-175
RYBP	28.346	1.59991	9.386286623890326e-177	3.6343116471343723e-175
PTBP3	28.3405	1.37462	1.0970129373418653e-176	4.23812664793074e-175
MRRF	28.3357	1.86897	1.2570690050464788e-176	4.845708348721293e-175
LUC7L	28.324	1.51555	1.7502371616367457e-176	6.731830321914784e-175
DYSF	28.3094	1.59886	2.650448631181515e-176	1.0171754846156873e-174
PPARD	28.281	1.71065	5.9169463845744616e-176	2.2657734118023572e-174
AFF1	28.2694	1.39766	8.22103313233889e-176	3.1411573847409142e-174
RERE	28.2583	1.37917	1.1257403211433701e-175	4.291884974359099e-174
CAMK2D	28.2521	1.60061	1.3429150723932392e-175	5.108660510625047e-174
UACA	28.2155	1.4086	3.769730352685223e-175	1.4309336720836813e-173
OSBPL1A	28.2075	1.57937	4.728960750939399e-175	1.79113251971855e-173
MEMO1	28.1694	1.54931	1.3885181914717526e-174	5.247693208420961e-173
MSI2	28.1681	2.06694	1.4368901938949921e-174	5.41872798717233e-173
TRAF1	28.1634	2.39615	1.6408847204264822e-174	6.174627892773678e-173
MAGI3	28.1328	1.5683	3.895027719318929e-174	1.4625282267896238e-172
FBXW7	28.096	1.53108	1.0947988741396352e-173	4.101956557525336e-172
HNRNPU	28.0902	1.42121	1.2892967202288257e-173	4.820306124984545e-172
Rpl30	28.0575	1.29818	3.2325355116517654e-173	1.2059577225336038e-171
DHX15	28.0563	1.54176	3.342761246213353e-173	1.2444090849126156e-171
ITGA9	28.0559	1.69221	3.3826116764395e-173	1.256553504164545e-171
USP32	28.0512	1.63306	3.866943242507712e-173	1.4334074258208224e-171
JAK2	28.0187	1.52268	9.621570087137009e-173	3.5589573609548276e-171
CALCRL	28.014	1.51877	1.0967152837990862e-172	4.048066923322105e-171
SMURF1	27.9596	1.59581	5.035933967023036e-172	1.854866780014735e-170
CREB3L2	27.9425	1.80591	8.141116812429328e-172	2.9922476909954306e-170
EIF2AK2	27.9124	1.90536	1.8893295402305716e-171	6.929534611162128e-170
FOSL2	27.8992	1.81592	2.728610954353871e-171	9.986716092935169e-170
NUMB	27.8984	1.38615	2.786869093938404e-171	1.0178512436579654e-169
Sin3a	27.8835	1.68226	4.227957985405878e-171	1.5409444355614503e-169
RNF213	27.8724	1.74402	5.764788429215381e-171	2.0966704360232093e-169
PREX1	27.8685	2.08332	6.428476221113914e-171	2.3331745115671274e-169
KDM6B	27.8668	1.45102	6.748086906496695e-171	2.4440727264467715e-169
PIK3C2A	27.8268	1.45934	2.0558481449526096e-170	7.430544698544931e-169
PHLPP1	27.8088	1.66996	3.391847041156807e-170	1.2233871537450434e-168
UTP4	27.7733	2.10741	9.120059498342453e-170	3.282654956080405e-168
ENG	27.7564	1.36419	1.4583485867463903e-169	5.238303756319421e-168
Blmh	27.7452	1.281	1.9904757932153902e-169	7.1349323020720735e-168
INTS6	27.7411	1.51036	2.2341237177492288e-169	7.9918191014548035e-168
USP10	27.7215	1.62882	3.841953227936421e-169	1.371506301184285e-167
ARID4B	27.7183	1.37093	4.207206698471491e-169	1.4988173863304687e-167
MAP2K1	27.697	1.63954	7.59559893423491e-169	2.7003985168031477e-167
Nedd4l	27.6956	2.31596	7.889402204171625e-169	2.799127700398443e-167
Nfkbib	27.6926	1.50209	8.561422935583053e-169	3.031371440633633e-167
KAT6A	27.6575	1.45134	2.269138742212609e-168	8.018084762879312e-167
ANKRD17	27.6491	1.39274	2.8642643903499146e-168	1.0100453636152793e-166
Hnrnpc	27.6377	1.33798	3.9180629858754697e-168	1.3788567815677133e-166
DCLK2	27.6223	2.42615	6.004185905479976e-168	2.1087428680155433e-166
PRKN	27.6221	1.49634	6.0461957096065e-168	2.119215976038488e-166
LMTK2	27.6149	1.75163	7.373572243282884e-168	2.5792666690034796e-166
SHOC2	27.5924	1.46819	1.37281892080567e-167	4.7924612325716006e-166
ABHD17B	27.5917	1.73098	1.3982230054085821e-167	4.871364118041723e-166
CEBPD	27.5853	1.48986	1.6683885888291118e-167	5.800987123358821e-166
RIC1	27.5801	1.5256	1.9255815979865592e-167	6.681883449300665e-166
Oxct1	27.5733	1.33239	2.325711252732412e-167	8.054280902142028e-166
TTC28	27.5694	1.39323	2.5926504766150522e-167	8.953267625084243e-166
LRRC8D	27.5693	1.82873	2.5955978619743795e-167	8.953267625084243e-166
MBNL1	27.5678	1.44776	2.7081894263931615e-167	9.323143203533685e-166
HECW2	27.5629	2.12649	3.099317270590205e-167	1.0648543626326228e-165
HOOK3	27.5504	1.27191	4.373526048281701e-167	1.4996794940705596e-165
HIVEP1	27.5268	1.95944	8.390935594071836e-167	2.871582978404309e-165
Ywhah	27.5186	1.32176	1.0512723031644476e-166	3.5906422378219884e-165
DYRK1A	27.5031	1.46455	1.6121606882259546e-166	5.495571287217298e-165
MYOF	27.4875	1.39415	2.4794186821282004e-166	8.435360819725786e-165
TIMP3	27.4494	1.64584	7.069982488896099e-166	2.40061807752849e-164
Kif1a	27.436	1.36215	1.0204799129885632e-165	3.4582930384612416e-164
LARGE1	27.3743	1.81742	5.543252671685507e-165	1.8748919785457694e-163
MSRB3	27.3728	1.31757	5.784421493368194e-165	1.9526634497515738e-163
Mberchr14T0211	27.3433	1.74499	1.2984035538895321e-164	4.37456313650572e-163
NFATC1	27.332	1.77276	1.7684792474294435e-164	5.946810776897655e-163
VCL	27.3286	1.39847	1.9423307386144902e-164	6.518806928728361e-163
ADAM10	27.2907	1.47119	5.4703921102838045e-164	1.8288993622554603e-162
PDE4D	27.2844	1.81172	6.487433947226188e-164	2.1647608286473565e-162
TBC1D9	27.2727	1.74996	8.952720570600221e-164	2.9816675693464534e-162
NFKBIZ	27.2488	1.43357	1.715069326938612e-163	5.690167986417513e-162
TXNIP	27.2436	1.37956	1.9812847461038962e-163	6.560882916384045e-162
CNOT6L	27.2416	1.39556	2.0906958353888745e-163	6.910027965444028e-162
SBF2	27.2297	1.32556	2.89060919088741e-163	9.535719313771843e-162
STC1	27.1704	1.50984	1.4528694871819524e-162	4.7837378853519395e-161
ACTR3	27.1303	1.55066	4.321246503645106e-162	1.4201298764814776e-160
Dync1h1	27.1231	1.31343	5.252856267117782e-162	1.7230359661102385e-160
TNFRSF21	27.0944	2.03118	1.1450710437267376e-161	3.7489755358172e-160
Mberchr11T0552	27.0941	1.15641	1.1566368501124424e-161	3.7797239923317316e-160
ATP1A1	27.0934	1.33949	1.1791317314020838e-161	3.846004718653889e-160
DIP2C	27.0865	1.54205	1.4198217883933474e-161	4.622397339179465e-160
MAML2	27.0735	1.37299	2.019095544551426e-161	6.561117017201223e-160
MAPKAPK2	27.0728	1.99013	2.0617818121055484e-161	6.687327761838612e-160
DNAJC13	27.0656	1.57968	2.505242082177063e-161	8.110546293975464e-160
Cul1	27.047	1.34326	4.1395776459041094e-161	1.337668352677378e-159
PDE4B	27.0431	1.87096	4.599401389359e-161	1.4834989453433435e-159
GLUD1	27.0328	1.32146	6.092248530947499e-161	1.9613655687133754e-159
ECE1	27.0271	1.28038	7.10564245439815e-161	2.283393605724803e-159
LYST	27.0213	1.44785	8.313914907539439e-161	2.666741894235667e-159
RIPK2	27.011	1.45358	1.096861254934195e-160	3.5117740178694255e-159
FAM126A	26.9991	1.73046	1.51533292052687e-160	4.842658607235227e-159
ITGAV	26.9941	1.43451	1.7339518055353063e-160	5.531147181510331e-159
CLTC	26.9863	1.24735	2.1423273170339176e-160	6.821311429786568e-159
TRIB2	26.9795	1.49912	2.5695136829154926e-160	8.166543944695766e-159
PLCB4	26.9789	1.35903	2.6138191923057904e-160	8.29219829529857e-159
TPM3	26.9635	1.30488	3.958453109891718e-160	1.2522743241963585e-158
OSBPL9	26.9635	1.38887	3.961753685982152e-160	1.2522743241963585e-158
ADGRL4	26.9577	1.33231	4.6324322168683544e-160	1.4616122339429463e-158
HIPK3	26.951	1.34507	5.546609016668487e-160	1.7468803941083632e-158
ATP8B1	26.9449	2.20736	6.552077619789859e-160	2.059816806872454e-158
LPP	26.9409	1.37755	7.298234279717293e-160	2.2902491507740997e-158
MGST2	26.9187	1.39761	1.3261856249379843e-159	4.1541868629814155e-158
ZFR	26.9186	1.41712	1.3306069178433923e-159	4.160539796170391e-158
DAB2IP	26.8965	1.36436	2.410677740349189e-159	7.52417100825326e-158
MKLN1	26.8951	1.36359	2.503267151831455e-159	7.799157604765206e-158
ATP11C	26.8936	1.63351	2.6120434991668266e-159	8.12350200948395e-158
UBE2R2-1	26.8763	1.51347	4.1530809367742644e-159	1.2893091443896534e-157
TSPAN9	26.8606	1.67995	6.344305224303812e-159	1.966056084216074e-157
ATP2B1	26.8534	1.35822	7.700341423236952e-159	2.3820362214052385e-157
PLEKHG1	26.8392	1.34252	1.126709377380552e-158	3.4791905019113486e-157
DUSP6	26.8382	1.65726	1.1597441042729014e-158	3.568522345625556e-157
RPS6KA2	26.8175	2.00589	2.019212453180142e-158	6.202121642851019e-157
RICTOR	26.8148	1.34545	2.1729082300709033e-158	6.662435551989886e-157
Znf608	26.7899	1.51173	4.242736601656638e-158	1.2985911235880396e-156
ABCC4-3	26.7821	2.19152	5.224956356225766e-158	1.5964124121789969e-156
Rps6ka3	26.7492	1.43005	1.2609423974965888e-157	3.8458743123645956e-156
KDR	26.7453	1.31416	1.4009314875780952e-157	4.265357952985146e-156
MEOX1	26.7449	1.65111	1.4141192626162197e-157	4.2979831084935277e-156
SNAI2	26.7262	2.08643	2.3346797654270748e-157	7.08349174903136e-156
ARHGAP26-1	26.705	1.48511	4.122450956543215e-157	1.2485855379704493e-155
USP15	26.6995	1.3476	4.770287485867734e-157	1.4422860511619228e-155
MYH9	26.6873	1.25189	6.611070620175729e-157	1.9953726168707472e-155
PCNX1	26.6848	1.36435	7.060126590934303e-157	2.127214918256375e-155
STAT3	26.6764	1.37171	8.833193019663352e-157	2.6568349592880165e-155
TNIK	26.6369	3.13903	2.541034468525549e-156	7.616531764709771e-155
ANKS1A	26.6102	1.40637	5.179558562503053e-156	1.547192879881711e-154
COP1	26.6046	1.34238	6.006865469245649e-156	1.791241100906271e-154
SYNE1	26.5989	1.3304	6.990963254949076e-156	2.0811283593713987e-154
EHD2	26.5937	1.27179	8.03081062681961e-156	2.3865921837138278e-154
CCNYL1	26.5722	1.49377	1.4222082629508154e-155	4.2192987459726836e-154
TPK1	26.5652	1.78018	1.7122730609507334e-155	5.071186910498893e-154
LRRC8C	26.5484	1.93103	2.6765795184043477e-155	7.913662402629181e-154
SRGAP2	26.5481	1.43281	2.699004578957494e-155	7.966416741116474e-154
UBAP2	26.5472	1.37843	2.764007322200592e-155	8.144452084145303e-154
ACTN1	26.5466	1.36822	2.8105140415449953e-155	8.267476584138703e-154
DIP2B	26.5416	1.49729	3.2140238957634346e-155	9.438480646595829e-154
ARHGAP17	26.5343	1.32411	3.903239852252808e-155	1.1443140781014344e-153
NUP153	26.532	1.52217	4.148047142468586e-155	1.2140370298285584e-153
MCU	26.523	1.4874	5.2695525518214694e-155	1.539683548124643e-153
EVI5	26.4942	1.46099	1.1312746102688175e-154	3.294339882667235e-153
SLC30A7	26.4878	1.50588	1.3382385826237897e-154	3.8905146754037764e-153
KAT6B	26.4492	1.4335	3.7254725407649694e-154	1.0812577649615858e-152
PDS5B	26.4375	1.3691	5.084633482635882e-154	1.4732725515937468e-152
MIB1	26.4315	1.41332	5.954034176712297e-154	1.7223108845614522e-152
GHR	26.4221	1.45234	7.636619817157607e-154	2.2053593940412794e-152
Rnf2	26.4043	1.45668	1.223219830338579e-153	3.5266462272696843e-152
DENND1A	26.3978	1.47098	1.454071535872659e-153	4.1852704720440695e-152
LAMA4	26.3918	1.63671	1.7020632201670317e-153	4.890970096298156e-152
HDAC4	26.3863	2.13692	1.9701940186271407e-153	5.652116008883307e-152
GALNT1-1	26.3784	1.34747	2.4279480014746814e-153	6.953851071768919e-152
GRK5	26.3727	1.76002	2.8193996798886317e-153	8.061720959681557e-152
FER	26.3628	1.47216	3.6581081445543616e-153	1.044272743728696e-151
SERF2	26.3539	1.16757	4.6306433364354094e-153	1.3197333508840917e-151
ATXN2	26.3475	1.33466	5.476666981018008e-153	1.5582955067921127e-151
KLF12	26.3413	1.36254	6.456812841487052e-153	1.834177961589091e-151
Dnm3	26.3092	1.36407	1.5045256880960914e-152	4.266913391117544e-151
Ankrd33b	26.3069	1.98079	1.6002330841798605e-152	4.530953121900142e-151
TCN2	26.2903	1.26748	2.4758247500993937e-152	6.998733866744384e-151
CDH5	26.2795	1.40244	3.2871282200594345e-152	9.277065601580076e-151
PRSS23	26.2788	2.08874	3.349123377667614e-152	9.436711494449185e-151
KITLG	26.2751	1.42551	3.691520982532421e-152	1.0384642763968631e-150
RAPGEF1	26.2682	1.32978	4.428633967199727e-152	1.2438093945035097e-150
DENND5B	26.2426	1.32586	8.688616754035493e-152	2.4363161656275328e-150
PARP14	26.2346	1.68322	1.071833965219469e-151	3.000617308428417e-150
ACAP2	26.2236	1.29986	1.4310777117869696e-151	3.999885212124834e-150
ACTN4	26.2006	1.35491	2.6157657927239254e-151	7.299372119824309e-150
YEATS2	26.1812	1.50867	4.349872975412101e-151	1.2118997063708235e-149
MAST4	26.1416	1.43795	1.226405416965418e-150	3.4113693078310075e-149
MAP4K3	26.0983	1.34417	3.8115024765534034e-150	1.0568256866807164e-148
Mberchr22T0560	26.0907	1.44355	4.646252506588989e-150	1.2862277042523816e-148
GSK3B	26.0777	1.35931	6.526066196367684e-150	1.8037465949738024e-148
ITGA1	26.0591	1.34612	1.0602289685794719e-149	2.9257270823419236e-148
INPP4B	26.0436	1.3947	1.5880352602481186e-149	4.375276228116251e-148
ABCG1	26.0369	1.60849	1.8954625179648577e-149	5.206482895135956e-148
PDS5A	26.0369	1.3447	1.8957168091004083e-149	5.206482895135956e-148
HUWE1	26.0359	1.27547	1.9443946306944698e-149	5.331750891896428e-148
WASF2	26.0263	1.2302	2.497652119003414e-149	6.838060171476276e-148
GNAI3	26.0107	1.32989	3.746162562482309e-149	1.0240100023389142e-147
RASGRP3	26.0054	2.10113	4.298288945376447e-149	1.1730887490638858e-147
ARIH1	26.0012	1.30284	4.7948478465775815e-149	1.30655846101491e-147
PPP1R12A	25.989	1.2898	6.587900305535732e-149	1.7923418906375385e-147
PKP4	25.9565	1.29072	1.5341687177875518e-148	4.167425493552592e-147
Esam	25.9549	1.25851	1.6029613220103518e-148	4.347501183018715e-147
Mberchr23T0296	25.9506	1.45255	1.7918321352352437e-148	4.852180945648709e-147
Nf1	25.944	1.44696	2.1236940309722316e-148	5.741900579852604e-147
CBLB	25.9417	1.69354	2.2574646881189173e-148	6.094103043935928e-147
NFIB	25.9296	1.24205	3.092784099027236e-148	8.33613202505248e-147
MCC	25.9266	1.35744	3.3383784620786836e-148	8.984165567064693e-147
CUX1	25.906	1.50275	5.701170814303876e-148	1.531914290675006e-146
RELB	25.9034	1.51617	6.0913679961389296e-148	1.634235071186347e-146
VPS13B	25.8938	1.26079	7.811544164170205e-148	2.092506861234191e-146
CLEC14A	25.8895	1.26569	8.736659154946065e-148	2.336720298595959e-146
Ivns1abp	25.8654	1.48041	1.6329594166672912e-147	4.360829409947905e-146
NCK1	25.8398	1.30169	3.1683424237491197e-147	8.435165855570972e-146
ADSS2-1	25.8369	1.37158	3.414031987854156e-147	9.075374022759098e-146
IPO7	25.832	1.26234	3.877328054316087e-147	1.0291198202180942e-145
Ptbp2	25.83	1.38798	4.0779235475645706e-147	1.080711903573324e-145
NFAT5	25.8041	1.46576	7.971517668509703e-147	2.109358214110216e-145
VPS13D	25.8007	1.30152	8.708355498615516e-147	2.300832224064297e-145
PLEKHO1	25.7834	1.28495	1.3609902618081077e-146	3.590412094314712e-145
RELL1	25.7802	1.51757	1.479790993270297e-146	3.8979040027278956e-145
FNIP2	25.7265	1.55355	5.910973349819156e-146	1.5546485882996375e-144
BAG5	25.724	1.25644	6.296764645509274e-146	1.653614099126567e-144
STAT5A	25.723	1.59328	6.4582020121637005e-146	1.693451613596771e-144
CHD2	25.7199	1.29511	7.003839432303384e-146	1.8337612730511195e-144
SH3D19	25.6961	1.51935	1.2937662592013438e-145	3.3822746490549415e-144
SETD3	25.6819	1.693	1.8635415466108327e-145	4.864514983157557e-144
MARK3	25.6794	1.27074	1.9841645423397787e-145	5.171619275648734e-144
app	25.6758	1.20845	2.1758371718820996e-145	5.654249511684649e-144
MTMR12	25.6663	1.89364	2.780898234175231e-145	7.21580832852782e-144
DHX9	25.6548	1.22958	3.733517783484787e-145	9.673205166301494e-144
Agap1	25.6523	1.52439	3.985440142667719e-145	1.0310547154803317e-143
Ranbp9	25.6446	1.4905	4.850880884211218e-145	1.2530841630313822e-143
RHOC	25.6437	1.28498	4.976175850039268e-145	1.2835432812007814e-143
ZNRF1	25.6135	1.28058	1.0779991290348752e-144	2.776446645669823e-143
TRIM24	25.6078	1.45392	1.2482140131008817e-144	3.210088848780892e-143
KDM6A	25.5866	1.30484	2.152049660824138e-144	5.5263490920868e-143
Dync1li2	25.5747	1.29221	2.921055298110519e-144	7.490051085199317e-143
SPTAN1	25.5645	1.43701	3.790671457892509e-144	9.70557044115777e-143
ZNF326	25.5505	1.21478	5.419154972760659e-144	1.385470723550648e-142
TNFRSF11A	25.5395	1.54672	7.187913705950902e-144	1.834976208193193e-142
AEBP2	25.5377	1.45681	7.514828078471472e-144	1.9156200314402717e-142
ABCB1	25.5338	1.25072	8.301865845733471e-144	2.1131469652719826e-142
Phtf2	25.5285	1.65078	9.504020938236121e-144	2.4156053218016805e-142
SCAF4	25.5191	1.4744	1.2088482462575127e-143	3.068003906742607e-142
EIF4E	25.4828	1.3254	3.0546576049627032e-143	7.730017825658893e-142
BACE2	25.4811	1.3692	3.195789411131232e-143	8.07540681867972e-142
Ube2h	25.4708	1.26698	4.153053641519148e-143	1.0479076568622699e-141
SPAG9	25.4569	1.24335	5.927136470337405e-143	1.491219501256379e-141
PHACTR4	25.4524	1.30677	6.640079846113574e-143	1.668176128969429e-141
KANSL1	25.4457	1.40696	7.871107475187284e-143	1.9745916804636498e-141
Rapgef5	25.4419	2.0966	8.668451878102452e-143	2.1714846671586616e-141
CDKAL1	25.4384	1.29522	9.48282781914978e-143	2.3720713904448768e-141
ATP9A	25.4297	1.38024	1.1827613225733056e-142	2.954354251858753e-141
XPR1	25.4281	1.50615	1.2345385339692614e-142	3.079261465287749e-141
LARP1	25.3423	1.73463	1.0920382180383047e-141	2.719926134755864e-140
CPD	25.3397	1.24961	1.1669314743524891e-141	2.9023038171127357e-140
Gls	25.311	1.24917	2.418276676081006e-141	6.00596285909547e-140
Ss18	25.3066	1.39479	2.703872608423779e-141	6.705681212189358e-140
ACSL4	25.3048	1.31823	2.831606098057579e-141	7.012460400958834e-140
Esyt2	25.2407	1.49862	1.4323009164899683e-140	3.542041455644111e-139
CDK13	25.2398	1.24454	1.4666083691766717e-140	3.621731036667108e-139
COL8A1	25.2376	1.35	1.551160639036693e-140	3.825096129028782e-139
RHOJ	25.2344	1.37129	1.6794304745460616e-140	4.1355380736520225e-139
MECOM	25.2172	1.29947	2.595803462950788e-140	6.3830329849221285e-139
MARCHF7	25.2153	1.22495	2.719756107024168e-140	6.678384169578412e-139
AATF-1	25.1952	1.79547	4.516387541084887e-140	1.1074386093337202e-138
ORC4	25.1896	1.45091	5.21366648784234e-140	1.2766139702977336e-138
Mberchr21T0922	25.1835	1.21312	6.078840079334561e-140	1.486366171297206e-138
NECTIN3	25.1771	1.52078	7.135294972844973e-140	1.7422345941419924e-138
SENP6	25.1695	1.21007	8.63980628843402e-140	2.1066343944519697e-138
CAPRIN1	25.1679	1.23643	9.011748675758868e-140	2.1942472090765814e-138
CD320	25.1619	2.1172	1.0478596458624691e-139	2.5478377543103532e-138
DOCK1-1	25.1603	1.76642	1.0901256095341253e-139	2.6469041510825094e-138
RBM6	25.1581	1.46741	1.152770209686615e-139	2.7951060105162905e-138
Faf1	25.1575	1.21594	1.1706911043735975e-139	2.8346051322472137e-138
MAP2K4	25.1513	1.58566	1.368767445194204e-139	3.309599726662203e-138
BCAS3	25.1498	1.30446	1.4195318280299491e-139	3.427577893097315e-138
CLOCK	25.1297	1.42032	2.3550730336836842e-139	5.678633105491102e-138
UBE2E2	25.1294	1.28378	2.3728269587131595e-139	5.713517545322475e-138
COL15A1	25.1238	1.51882	2.734243872886579e-139	6.574665246214823e-138
Slc20a1	25.1158	1.47646	3.3456085087136625e-139	8.033619326517544e-138
ARL15	25.103	1.35561	4.61672857225679e-139	1.1070596721197834e-137
Srsf4	25.0947	1.18879	5.6869077590739715e-139	1.361802911728664e-137
Trim16	25.0841	1.9026	7.411739248021799e-139	1.7723945918412516e-137
Etf1	25.0772	1.5505	8.817687607505563e-139	2.1057074046220358e-137
MYLK	25.0718	1.21943	1.0109330706161703e-138	2.4108465614076983e-137
RNF19B	25.0716	1.3374	1.015776958621178e-138	2.4190797843327644e-137
DENND4C	25.0657	1.29781	1.1776952792852018e-138	2.800852589654341e-137
EPB41L4A	25.0617	1.44853	1.302513911405257e-138	3.0934705395874853e-137
SCARB2	25.0592	1.34911	1.387414856790896e-138	3.2906149093191987e-137
RUNX1T1	25.0549	1.23244	1.5421660480133388e-138	3.652664406636498e-137
SH3PXD2B	25.0534	1.37849	1.6026524393007955e-138	3.790763626835963e-137
WDR25	25.0445	2.08933	2.0038840875901134e-138	4.733359356352462e-137
FYN	25.0404	1.76902	2.2189399558697632e-138	5.234229461709069e-137
PLSCR4	25.0348	1.21964	2.5543198831033733e-138	6.017188505115466e-137
ARMCX1	25.0018	2.13663	5.841081667901637e-138	1.3741164383825436e-136
NLRC5	24.9991	1.7296	6.248188091839386e-138	1.4679020267111855e-136
RAB7B	24.9959	1.40779	6.772880767918018e-138	1.5890220263192274e-136
ITPRID2	24.9924	1.29603	7.390888434485008e-138	1.731679183740187e-136
TSC22D2	24.989	1.2876	8.053774059151898e-138	1.884453055428745e-136
AHNAK	24.9763	1.17184	1.1064329064017574e-137	2.585394634112171e-136
Sox17	24.9748	1.35231	1.1482120634013785e-137	2.679418351977579e-136
KIF13B	24.9594	1.40528	1.6873141986196427e-137	3.932165863673256e-136
HIPK2	24.9479	1.94	2.2493771768451057e-137	5.23499628105116e-136
RIN3	24.9472	1.51363	2.2878726562421216e-137	5.317468733792686e-136
NEDD4	24.936	1.31116	3.030810742038271e-137	7.034799032087496e-136
BAG3	24.9108	1.25142	5.681606905346565e-137	1.3169964806593336e-135
MLLT10	24.9105	1.21599	5.732888760773424e-137	1.3271141292416241e-135
DCAF1	24.9018	1.57737	7.111429156680295e-137	1.6440451580969006e-135
NAV1	24.8957	1.55971	8.283412442636749e-137	1.9124452233099585e-135
Rab31	24.8807	1.90488	1.2038369513016953e-136	2.7756903711379275e-135
ZZZ3	24.8618	1.34247	1.927304394834015e-136	4.437905550223756e-135
HECTD2	24.8532	1.30251	2.3860748448691517e-136	5.487025288101879e-135
TJP2	24.8345	1.21899	3.8073167068730645e-136	8.743751776616674e-135
TLK2	24.8218	1.30869	5.218949494886557e-136	1.1954076016943716e-134
RCBTB2	24.8033	1.44744	8.258019563720193e-136	1.8890219752009941e-134
CRYBG3	24.8022	1.45183	8.481582070798816e-136	1.9376124086838033e-134
BRWD3	24.798	1.44679	9.424650253954982e-136	2.1502302449476032e-134
NCOR2	24.796	1.42341	9.89230562744881e-136	2.253967671470479e-134
NPEPPS	24.7941	1.27591	1.03818003430557e-135	2.3624031278013524e-134
NIN	24.7932	1.35415	1.0621962791933376e-135	2.4138931129119183e-134
KSR1	24.7836	1.64385	1.347751940274449e-135	3.0588338748918143e-134
LASP1	24.7807	1.39241	1.4476651291494898e-135	3.281311378130884e-134
ZNF609	24.7661	1.26804	2.0786881096437168e-135	4.705467810697398e-134
P4HA1	24.7567	1.44739	2.6237429485881537e-135	5.931569721873219e-134
Tgfb2	24.7559	1.71998	2.6757985247858958e-135	6.041397058883481e-134
EIF4G3	24.7549	1.4058	2.7463462270352037e-135	6.192636725941246e-134
SETD2	24.7535	1.2318	2.8440321910050833e-135	6.404598399044478e-134
ATRX	24.7311	1.18257	4.952886929294608e-135	1.113919007319363e-133
CCND1	24.728	1.96974	5.343033688979701e-135	1.2001116367301305e-133
ARGLU1	24.7242	1.16941	5.878816386681313e-135	1.3187512629994146e-133
CRK	24.7222	1.21772	6.178291233939667e-135	1.3841442410056846e-133
ETV3	24.7212	1.57709	6.320795812267193e-135	1.4142475572234898e-133
TXLNG-1	24.7144	1.55913	7.496211675361352e-135	1.6750853467372379e-133
ELL	24.7046	2.3469	9.543079739466118e-135	2.129736088197926e-133
TIAM1	24.7042	1.41897	9.6419937263732e-135	2.1490520632435653e-133
HK1	24.6544	1.33937	3.304754863715961e-134	7.356358937990011e-133
Rnd3	24.6442	1.24595	4.245451383422243e-134	9.43825732746748e-133
EHMT1	24.6411	1.25672	4.584474042782649e-134	1.0178937577749214e-132
CTTNBP2NL	24.5934	1.19638	1.4846287898117348e-133	3.292126468224108e-132
CHN1	24.5931	1.48583	1.4984276262362186e-133	3.318492265237791e-132
INPP5F	24.587	1.55369	1.7383365068983656e-133	3.84490841888398e-132
BIRC3	24.5799	1.29427	2.073832177301918e-133	4.581140076543055e-132
FAM120A	24.578	1.17354	2.1719579549324076e-133	4.791813330774099e-132
GAB1	24.5778	1.2757	2.183819017534428e-133	4.811874983502665e-132
Ripor1	24.5777	1.25587	2.1896351099166935e-133	4.818583086823002e-132
EXOC6B	24.573	1.22572	2.458336864094175e-133	5.403057696874492e-132
Btbd1	24.5626	1.2019	3.171114048833124e-133	6.960835573101498e-132
ASH1L	24.5553	1.25392	3.8002229091677655e-133	8.331257916252408e-132
NCOA3	24.5517	1.41729	4.146915691712927e-133	9.079865151187562e-132
Ywhag	24.5493	1.18391	4.3993061427514054e-133	9.620369470658262e-132
SEC24B	24.5402	1.28983	5.5017772031347665e-133	1.2016130235740944e-131
FUBP1	24.5255	1.19156	7.895258427205491e-133	1.7221965841526658e-131
CDK14	24.5235	1.87675	8.286818235476275e-133	1.8053425441573314e-131
CACHD1	24.5217	1.87963	8.662663317665816e-133	1.8848610985934945e-131
LAMC1	24.5195	1.25937	9.148682761417823e-133	1.9881231225906105e-131
Nfat5	24.5129	1.29428	1.0770792903636824e-132	2.337705800620801e-131
NUP98	24.5034	1.23034	1.3581629366769222e-132	2.9440975877965453e-131
ZNF207	24.5019	1.22069	1.4095293300755862e-132	3.051639776259535e-131
TNS1	24.4752	1.32391	2.7147937733210562e-132	5.870235043431165e-131
HOXD8	24.465	1.57916	3.4856266318203324e-132	7.527654533440557e-131
COL18A1	24.4585	1.23993	4.0902875870486995e-132	8.822537183727252e-131
LRRK2	24.4521	1.24105	4.7761073850597576e-132	1.0289049180825762e-130
XYLT1	24.4446	2.81543	5.746425596990065e-132	1.236406052025647e-130
NPAS2	24.4353	1.40226	7.212276053563141e-132	1.54988157220266e-130
RSU1	24.4334	1.15659	7.558145024198621e-132	1.622201867230778e-130
CCSER2	24.4298	1.26773	8.257613508436395e-132	1.770143167005755e-130
YWHAQ-1	24.4161	1.17699	1.1548419835147742e-131	2.4694868245269803e-130
Gpbp1	24.4124	1.14414	1.2633850188040774e-131	2.6982737778757846e-130
RBPJ	24.3891	1.25741	2.2303552141444994e-131	4.757635018147499e-130
WWC3	24.3795	1.56582	2.8186729807348356e-131	6.005224236528813e-130
Kmt2c	24.3762	1.19444	3.061572986128268e-131	6.514742516993872e-130
Srsf10	24.3637	1.11669	4.1483988737169157e-131	8.816615454714986e-130
N4BP1	24.3583	1.2121	4.740043963132023e-131	1.0061741672655704e-129
PIK3CA	24.3449	1.27612	6.572886566684363e-131	1.3935321092903372e-129
SLC25A24	24.3334	1.28369	8.69639538278547e-131	1.8414961477433058e-129
STX11	24.3151	2.68437	1.3558722365630711e-130	2.8676202959426996e-129
TBC1D5	24.3144	1.67501	1.3815974693297158e-130	2.918477764799162e-129
EWSR1	24.3107	1.40061	1.5108896006792105e-130	3.1877203528893296e-129
EFR3A	24.3095	1.353	1.5546683817449048e-130	3.276110280804263e-129
CTIF	24.3031	2.09635	1.8174984279485978e-130	3.825328107734428e-129
BRAF	24.3009	1.25225	1.916377280603123e-130	4.0285633643633973e-129
KMT2E	24.2951	1.21676	2.206275640849589e-130	4.632379470551945e-129
Set	24.293	1.26871	2.323063904158601e-130	4.8717088026293456e-129
NID2	24.2667	1.86232	4.4040304801391805e-130	9.224586734604777e-129
RNF24	24.2615	1.59529	5.003130634239818e-130	1.0466838276324817e-128
DR1	24.2595	1.27006	5.253125792009512e-130	1.097663364111603e-128
Mberchr18T0717	24.2554	1.96842	5.801288785331978e-130	1.2107491660623823e-128
TMEM131	24.2355	1.33464	9.409781307771094e-130	1.9611087696205754e-128
DAAM1	24.2354	1.28014	9.419187935767503e-130	1.9611087696205754e-128
PVR	24.2354	1.66611	9.430959423074323e-130	1.961210880025683e-128
DNM1L	24.2272	1.64317	1.1498003815184766e-129	2.38820545193533e-128
AKIRIN2	24.2242	1.35357	1.2356836183712862e-129	2.563527411143772e-128
PLS3	24.2106	1.17448	1.7213369186314173e-129	3.566798847485958e-128
ITPR1	24.2047	1.28762	1.9834160290731705e-129	4.104962817313937e-128
RCAN1	24.1988	1.26601	2.2910266543989587e-129	4.735968892595232e-128
BTBD9	24.1887	1.22508	2.922322121457775e-129	6.033796921798505e-128
SMC5	24.1825	1.16466	3.4005612600290504e-129	7.012901246216494e-128
USP37	24.1781	1.58004	3.785231698569325e-129	7.796949417017502e-128
ITGA5	24.1681	1.46774	4.818844453099381e-129	9.914273469483165e-128
TMEM47	24.1578	1.2278	6.186242149312823e-129	1.2712508246548868e-127
RORA	24.1564	1.28774	6.40249601614532e-129	1.3141368741521415e-127
Ubap2l	24.1512	1.18091	7.246668560703302e-129	1.485652510941355e-127
TAF2	24.111	1.47097	1.9145006128744028e-128	3.920328993500765e-127
MYO1B	24.1074	1.43295	2.0900238927392719e-128	4.27471357356144e-127
TGFBR1	24.1023	1.81371	2.3667663189734187e-128	4.8350449418746046e-127
SREK1	24.102	1.16156	2.379441218045961e-128	4.8552330487944875e-127
DCUN1D1	24.1015	1.34778	2.4118750335814266e-128	4.915644485206694e-127
ZHX2	24.077	1.70782	4.3501779180793866e-128	8.855719333233037e-127
EXOC2	24.0617	1.45482	6.300368405016631e-128	1.2795783261824081e-126
PXN	24.0603	1.73284	6.516490752332427e-128	1.3219275581015083e-126
WDR43	24.0502	1.36067	8.316030632203096e-128	1.6850138990775152e-126
RNF19A	24.0447	1.29398	9.475253290907118e-128	1.9176633115532042e-126
STX6	24.0308	1.57455	1.3245479825758112e-127	2.67758914849773e-126
Ranbp2	24.0293	1.26894	1.375705265405177e-127	2.7777742205655053e-126
PTPN2	24.0218	1.37748	1.6456419431427038e-127	3.315119951510534e-126
PDZD8	24.0057	1.32637	2.4274738662858374e-127	4.88444828303001e-126
CAV2	23.9874	1.11453	3.762219969008983e-127	7.561409729620944e-126
ZNF654	23.9863	1.36752	3.867375901909213e-127	7.763779452042918e-126
WDR26	23.9825	1.57293	4.237278465315609e-127	8.496549725433894e-126
CNOT1	23.962	1.22143	6.93008925591589e-127	1.3880138446324625e-125
Arid1a	23.9523	1.21939	8.737456768669896e-127	1.7479940842730282e-125
CHIC2	23.945	1.28946	1.0407320055615025e-126	2.0796696455961749e-125
Tmtc1	23.9406	1.60127	1.1565312618560407e-126	2.3084151535438885e-125
TP53BP2	23.9327	1.29438	1.3985018410775396e-126	2.788182856322595e-125
FAM91A1	23.9167	1.44796	2.0541251444100645e-126	4.090603165586365e-125
PIK3CB	23.8932	1.31715	3.6074049956943326e-126	7.175599067522423e-125
SAFB	23.8631	1.13858	7.396800838938519e-126	1.4696386581136703e-124
KCNN3	23.8333	1.66191	1.508441662836592e-125	2.9936367931979626e-124
TXNRD1	23.8325	1.54068	1.5376239314206918e-125	3.0480720692986007e-124
STOM	23.8228	1.45494	1.9371692526559014e-125	3.835727500845427e-124
DCAF6	23.8195	1.20688	2.099119505458644e-125	4.1516715133559195e-124
MRPS6	23.8093	1.33313	2.673598121904293e-125	5.281875380602969e-124
IER5	23.7951	1.19854	3.7522824236008457e-125	7.404475588456379e-124
DDX58	23.7912	1.72248	4.120807388495065e-125	8.122475787866974e-124
EVL	23.7813	1.18256	5.216292975248331e-125	1.0258512825191431e-123
EIF4G1	23.777	1.29783	5.775517628050944e-125	1.134546598459499e-123
PPP4R2	23.768	1.16234	7.152215161999225e-125	1.4034002324080874e-123
Cul3	23.7469	1.14508	1.1814265150858355e-124	2.3155693308644022e-123
DOCK1	23.7417	1.29808	1.3383280140470589e-124	2.6201387977711845e-123
TCTN3	23.7338	1.89352	1.615197201782508e-124	3.1586280487051635e-123
Wdr37	23.7219	1.2832	2.1413899117160925e-124	4.18292849608812e-123
SHANK3	23.7043	2.20162	3.2525009456769363e-124	6.346209757642372e-123
CNOT4	23.6986	1.15889	3.7243498437229224e-124	7.258724443175225e-123
TBC1D8	23.6913	1.38737	4.43552390461682e-124	8.63511568664764e-123
calm2-b-1	23.6883	1.441	4.755200966213691e-124	9.247110603761187e-123
CCAR1	23.6849	1.13277	5.159225160470777e-124	1.0021578705562509e-122
LIN54	23.6764	1.77986	6.3055538342744646e-124	1.2234604175096156e-122
NIPBL	23.6636	1.11422	8.553051896888578e-124	1.6576901586110135e-122
SMAD4	23.6621	1.45133	8.856638419716154e-124	1.7146175827034002e-122
TBC1D9B	23.6448	1.76058	1.3335217754840211e-123	2.5787848795094224e-122
PPP2CB	23.6259	1.11352	2.09006316267272e-123	4.037305342562804e-122
USPL1	23.6187	1.57289	2.4790684421766232e-123	4.783418964177647e-122
DNAJB6	23.6147	1.09259	2.7233125204586204e-123	5.248867867868416e-122
AGFG1	23.609	1.20636	3.1114937793670844e-123	5.99040081442932e-122
HNRNPM	23.6077	1.08624	3.209938542396901e-123	6.173095305262182e-122
SH3RF1	23.6052	1.86213	3.405878334956502e-123	6.542673464444065e-122
ARL13B	23.5893	1.49186	4.9637132436014096e-123	9.524741141281513e-122
KIAA2026	23.589	1.236	5.0024859754838796e-123	9.58855773801403e-122
Mob1a	23.5813	1.14588	5.999408113230138e-123	1.1486752207985238e-121
ADGRG1	23.5409	1.1269	1.5565012683863011e-122	2.9768728878873315e-121
CYP20A1	23.5405	1.2375	1.5711105825848474e-122	3.0015118107953374e-121
ATF1	23.534	1.1901	1.8316911473843874e-122	3.4954940282412267e-121
LANCL2	23.5306	1.34749	1.9816965583284554e-122	3.777609064313618e-121
ANXA3	23.5294	1.10608	2.0404697768762686e-122	3.885385221357495e-121
ASAP2	23.5043	1.60443	3.688226187184584e-122	7.015296746630635e-121
Arpc5	23.4957	1.11462	4.5106656774118705e-122	8.570264787082555e-121
CSPP1-1	23.492	1.17778	4.9293221496839e-122	9.355487507888056e-121
AAK1	23.4897	1.53489	5.195259280605585e-122	9.849463750635561e-121
PHIP	23.4832	1.17656	6.060067072347345e-122	1.1476499570017277e-120
MYO18A	23.4595	1.30002	1.0569237387542758e-121	1.999414493824057e-120
RDX	23.4507	1.12394	1.300732176840626e-121	2.457959662431987e-120
USP34	23.4436	1.14322	1.53790534890848e-121	2.9029842009526523e-120
BNIP2	23.4418	1.25654	1.6022049140346732e-121	3.0210772701185242e-120
Ankrd42	23.4285	1.31371	2.190422881500211e-121	4.1257315054042433e-120
EIF3A-2	23.4274	1.10919	2.245320111246921e-121	4.224555209310359e-120
TRAF6	23.4254	1.41547	2.3561375246266273e-121	4.42826495844691e-120
ZNF462	23.4245	1.57366	2.4049960862267235e-121	4.5152113346707975e-120
CCNL1	23.4109	1.29211	3.3058817151728122e-121	6.19986554673995e-120
DCUN1D4	23.4019	1.57476	4.087385613205308e-121	7.657241259221367e-120
Chd1	23.3999	1.14259	4.284757356162365e-121	8.018353782226342e-120
ANO2	23.3963	1.97517	4.662168065244684e-121	8.715246431642885e-120
MAP3K5	23.3841	1.42149	6.2069974704619636e-121	1.1590617725454483e-119
Lpgat1	23.3838	1.16046	6.250538281278614e-121	1.1659400002149002e-119
YES1	23.3698	1.26209	8.67451116771741e-121	1.614629300329413e-119
Csnk1a1	23.368	1.15056	9.045830479016391e-121	1.681943987996791e-119
TLN2	23.345	1.39262	1.549519760751807e-120	2.878034299216898e-119
TMEM165	23.3418	1.15756	1.6691246804547703e-120	3.0968764748886004e-119
Smad7	23.34	1.4554	1.7402765132828064e-120	3.2224011665915043e-119
PRICKLE1	23.34	1.37622	1.7404858760019687e-120	3.2224011665915043e-119
SF3B3	23.3273	1.2847	2.3433419424987437e-120	4.333936135142623e-119
MAN1A2	23.3236	1.16595	2.552456300162014e-120	4.71566979578285e-119
ADGRF2	23.3102	1.14613	3.494542421859049e-120	6.449322718048785e-119
Pak2	23.3056	1.10445	3.885606812933208e-120	7.163443737311115e-119
LMCD1	23.297	1.13256	4.7565597528455056e-120	8.759829587205415e-119
FNBP4	23.2962	1.22824	4.8494076565043144e-120	8.921370593473809e-119
OAS1-1	23.292	2.53409	5.3466285785375206e-120	9.825701674193953e-119
SLC30A1	23.2863	1.31931	6.102787161656081e-120	1.120347991609197e-118
TAP1	23.2832	1.22806	6.561593962198285e-120	1.203304968700603e-118
Ube2d1	23.2701	1.21761	8.909881932023621e-120	1.6322265267463715e-118
CHORDC1	23.2566	1.2862	1.220867275552298e-119	2.2341871142607054e-118
PIK3R4	23.2523	1.49052	1.3488911670923002e-119	2.465875177697123e-118
TRIM25	23.2241	1.40291	2.6025267116851407e-119	4.752618370025858e-118
Atl2-1	23.2	1.10758	4.5487024194725566e-119	8.297921465113367e-118
PHACTR2	23.1735	1.17077	8.421577877468401e-119	1.5330799099454257e-117
C16orf72	23.1522	1.10247	1.3815302610189203e-118	2.5123330112776076e-117
DNAJB4	23.1508	1.15905	1.4267663424595344e-118	2.5918843117721008e-117
ECPAS	23.145	1.23135	1.6330835656675558e-118	2.963586408051196e-117
PIEZO1-1	23.1415	1.16267	1.7693824326509883e-118	3.207582230619127e-117
YY1	23.1376	1.09662	1.9400332330167355e-118	3.5132789329162445e-117
ZMYM2	23.1345	1.42233	2.0819413690070146e-118	3.7663424245772055e-117
SLC38A2	23.1339	1.28963	2.1116938164516443e-118	3.816195114242395e-117
CSNK1G3	23.1283	1.14538	2.4064676165566072e-118	4.344386242350635e-117
PPP4R1	23.1214	1.52159	2.817839018198832e-118	5.081756362177043e-117
COPS9	23.1162	1.17767	3.182394137290713e-118	5.7332561737615594e-117
QRICH1	23.1134	1.31292	3.398316361314499e-118	6.115914072614137e-117
FMNL3	23.1079	1.43846	3.852003860376026e-118	6.925241686932493e-117
TAOK1	23.1013	1.13176	4.492707243386358e-118	8.068772254780147e-117
Gspt1	23.0691	1.081	9.460123138269167e-118	1.6972573865718212e-116
Plekhb2	23.0669	1.5742	9.952818486354848e-118	1.7838118493327737e-116
CNKSR3	23.0564	1.38643	1.2676519938040824e-117	2.2696323287625101e-116
KHDRBS3	23.0552	1.45466	1.3035524852287904e-117	2.331508225895321e-116
SEPTIN2	23.0395	1.06643	1.8756580727182584e-117	3.3513171217067755e-116
SIAH1-1	23.0154	1.61178	3.267683860157054e-117	5.820561875904751e-116
TMEM44	23.0079	1.25567	3.881821384497346e-117	6.907417069548246e-116
GIGYF2	23.0009	1.20658	4.5616451935774756e-117	8.108814078767323e-116
MALT1	22.9873	1.31137	6.245629052175006e-117	1.1090935758126913e-115
Sptlc2	22.987	1.38415	6.284973177924205e-117	1.1149414152878806e-115
EXOC6	22.9846	1.09715	6.643303474343953e-117	1.1773071447652358e-115
SMG1	22.9679	1.20032	9.766686771661407e-117	1.729061604127633e-115
BTBD7	22.9678	1.46785	9.792157122641427e-117	1.731807238831345e-115
RASIP1	22.9631	1.08536	1.090071218951492e-116	1.9259032664097244e-115
UMPS	22.9288	1.2209	2.3994623873491633e-116	4.2349902136106805e-115
RBM39	22.9268	1.06519	2.5117517612483176e-116	4.428681984716227e-115
RAI14	22.9179	1.85325	3.0777610454609895e-116	5.42116269253691e-115
CASK	22.9025	1.33442	4.390902326765534e-116	7.726299286520121e-115
ATF2	22.8936	1.22406	5.381751404473671e-116	9.460237428389764e-115
Sfpq	22.8848	1.15492	6.591788187784136e-116	1.1575579560063354e-114
Pum2	22.8816	1.16209	7.091906836251496e-116	1.244125129649165e-114
TLE1	22.8788	1.4262	7.563598455095918e-116	1.3255358784459932e-114
INO80	22.8574	1.21276	1.2343273707246079e-115	2.1610051701961036e-114
STT3B	22.8072	1.21698	3.8870438038302534e-115	6.798416149858044e-114
DDX21	22.8051	1.04845	4.078979128136614e-115	7.126939913834677e-114
PCDH17	22.799	1.28954	4.686355323291944e-115	8.179948523637594e-114
NR3C1	22.775	1.12231	8.111626887638616e-115	1.4144496834663725e-113
ASXL2	22.7743	1.43301	8.241205428545673e-115	1.4356047732992637e-113
KDM1A	22.7718	1.18954	8.734253415539865e-115	1.5199699262178233e-113
Map2k3	22.7683	1.17358	9.45215313499423e-115	1.6432568225187471e-113
MANSC1	22.7599	1.0987	1.144312318674941e-114	1.985416133748887e-113
APC	22.754	1.06667	1.310035430212551e-114	2.2706845417991226e-113
USP24	22.7482	1.20313	1.495842686641934e-114	2.5901618632739066e-113
Mall	22.7427	1.47226	1.695179807379912e-114	2.932408054855698e-113
ELOVL5	22.7385	1.79955	1.863802911079099e-114	3.220895985001008e-113
MBNL2	22.7331	1.12568	2.1095895292218505e-114	3.638414083881138e-113
ITSN2	22.7204	1.21253	2.8161758405091408e-114	4.852251435802915e-113
CMIP	22.7095	1.17278	3.605405381185466e-114	6.205937876426666e-113
G3BP2	22.7034	1.09645	4.1476234218474216e-114	7.132189237271753e-113
HS3ST1	22.695	1.25343	5.022062771115298e-114	8.6273281893122e-113
NBEA	22.6864	1.33989	6.1096529960090735e-114	1.0485322540534822e-112
GMPS	22.665	1.42595	9.916937802554854e-114	1.7002560522427626e-112
FGF2	22.6618	1.7834	1.0665611932950393e-113	1.8268144182693851e-112
IPO5	22.66	1.30982	1.1119783415116089e-113	1.902730656218437e-112
RB1	22.6568	1.08348	1.1964660908134167e-113	2.0452864295763272e-112
GALNT18	22.6544	1.45243	1.2635302977572761e-113	2.157806898478413e-112
LCOR	22.6396	1.20548	1.7645541543253888e-113	3.010478309415788e-112
TMED10	22.6311	1.00848	2.140917815430712e-113	3.649005511888522e-112
SCAF11	22.6243	1.07426	2.4969798719778304e-113	4.251713523441193e-112
Pafah1b1	22.6141	1.08674	3.1476024642053034e-113	5.354312019589941e-112
ARHGEF7	22.6094	1.56896	3.5055238458232406e-113	5.957334512183484e-112
TRPM7	22.6035	1.13918	3.999830816728105e-113	6.790728393439268e-112
Mberchr4T0381	22.5994	1.11868	4.3951611300657146e-113	7.454622072799263e-112
Lrrfip2	22.5912	1.2041	5.293050065347343e-113	8.968779277394109e-112
MberchrYT0027	22.5691	1.99726	8.720957980174554e-113	1.4762790115417197e-111
DDX31	22.5603	1.23995	1.0646279053853072e-112	1.8004432038057944e-111
C18orf25	22.5527	1.38566	1.2646891053835866e-112	2.1366977742559433e-111
MAN1C1	22.5236	2.27753	2.4392815418446937e-112	4.117175689802913e-111
IFNAR1	22.5219	1.9151	2.5336686537896483e-112	4.272340402146755e-111
ACER3	22.5209	1.16961	2.5883730419442922e-112	4.3603551680427826e-111
Ppp1cb	22.5163	1.13197	2.8767506346384343e-112	4.841462708924412e-111
OSMR	22.5077	1.16471	3.4874826934303415e-112	5.8636253989638765e-111
USP9X-1	22.5068	1.26669	3.5581893164679833e-112	5.976726692444047e-111
Tcerg1	22.4876	1.25724	5.485812112916046e-112	9.205679882533347e-111
MVB12B	22.477	1.52276	6.969890027865733e-112	1.1673558587133503e-110
PRKD1	22.4689	1.18469	8.361111724625366e-112	1.3990175874168623e-110
EPB41L2	22.4615	1.63368	9.880686631268167e-112	1.6516897796595873e-110
HNRNPA3	22.4562	1.05186	1.1135905940902363e-111	1.8597283840786512e-110
MPZL1	22.45	1.14849	1.2808479444980524e-111	2.1370001454029405e-110
Dlg1	22.4422	1.10451	1.5264327353297775e-111	2.5442984759068248e-110
B3GALNT1	22.438	1.85907	1.675982516140405e-111	2.790896172710818e-110
SHROOM4	22.4373	1.14463	1.703736468503951e-111	2.834397943056573e-110
RIPK1	22.4336	1.28309	1.848684231039882e-111	3.072598026446305e-110
Abce1	22.4194	1.15396	2.5455752447948747e-111	4.226821932259684e-110
Psmd11	22.4089	1.61002	3.2210820251531433e-111	5.34336937092437e-110
MAPRE1-1	22.4033	1.21671	3.654082160198329e-111	6.055883541949281e-110
EEA1	22.3882	1.1199	5.1296215404164175e-111	8.477040920165344e-110
ATP1B3	22.3882	1.00947	5.1296215404164175e-111	8.477040920165344e-110
RAB5C	22.3744	1.10278	6.989085048683839e-111	1.1538959503453804e-109
TAF4B	22.3741	1.78585	7.031939543650111e-111	1.159869724538493e-109
NDEL1	22.3729	1.12026	7.228470059539534e-111	1.1911559429866805e-109
SSBP2	22.3557	1.15049	1.0616334743185399e-110	1.7477744271806644e-109
CAPZA1	22.3495	1.02661	1.2214512536652989e-110	2.0089810827787342e-109
GAB2	22.3483	1.49271	1.2541051103549593e-110	2.0607388793498078e-109
Grb2	22.3318	1.14762	1.8135517470478023e-110	2.977204638567143e-109
NUFIP2	22.3208	1.1066	2.3184369001336744e-110	3.802455236681503e-109
NDRG1	22.31	2.00089	2.953995599494405e-110	4.84026517410087e-109
MTUS1	22.3074	1.05334	3.1338720957542575e-110	5.130166326241786e-109
MYCT1	22.303	1.02501	3.457220557676597e-110	5.654165512249072e-109
Mgat4b	22.2988	1.1184	3.792000902307757e-110	6.195858617163567e-109
PCLAF	22.2946	3.388	4.169178950551278e-110	6.805744230547791e-109
SMARCA2	22.2946	1.06745	4.1734936080482756e-110	6.806396470536517e-109
ATAD2B	22.2931	1.10122	4.3124537840851164e-110	7.026430087752554e-109
RC3H1	22.2813	1.38711	5.612249907434425e-110	9.135670846511937e-109
Dynll1-1	22.2755	0.993259	6.392156628442469e-110	1.0395476425207887e-108
IFRD1	22.265	1.09702	8.066979007987915e-110	1.3106956079800926e-108
KLF13	22.2483	1.18957	1.1719316165468043e-109	1.9016528073571246e-108
PPP2R5E	22.2483	1.1205	1.1726038593539474e-109	1.9016528073571246e-108
MAP1LC3A	22.237	1.3304	1.5061160372390025e-109	2.440244856234861e-108
Smad6	22.2284	2.57481	1.826332721875756e-109	2.956312324935756e-108
SLTM	22.2282	1.04275	1.8324118399990506e-109	2.963393473337999e-108
YPEL2-1	22.2259	1.52851	1.9284888181594456e-109	3.115871570976019e-108
KIAA1671	22.2059	1.20495	3.0126226416841405e-109	4.858482803866306e-108
CERT1	22.2041	1.06768	3.132183740738412e-109	5.0466185665187486e-108
RCAN3	22.2038	1.76213	3.1559357253160933e-109	5.080179868946323e-108
GLYR1	22.2015	1.37205	3.323123062818275e-109	5.344356563098586e-108
DAP	22.1973	1.00105	3.6479801481033733e-109	5.861380302659626e-108
ST8SIA4	22.1968	1.48355	3.6865866732661976e-109	5.9179417649799484e-108
SON	22.1909	1.06416	4.2035575010705063e-109	6.741591066061877e-108
EXTL3	22.1882	1.68938	4.467820843516648e-109	7.158807867699255e-108
MRPL17	22.1846	1.13797	4.841336146605673e-109	7.750149991596649e-108
STAT5B	22.1842	1.26066	4.883039937075641e-109	7.809719347383626e-108
HTT	22.1743	1.6661	6.081760145065293e-109	9.717959570033099e-108
AQP1	22.1701	1.5621	6.673244251184958e-109	1.0653292131023921e-107
Dynlrb1	22.1634	1.06444	7.739350143480259e-109	1.2343908462789386e-107
DENND4A	22.1633	1.11275	7.769473447072569e-109	1.2380595405807207e-107
FNDC3A	22.1516	1.108	1.0057818707445916e-108	1.6012378958694804e-107
CKAP4	22.1299	1.63386	1.6298031183817196e-108	2.5923263689905024e-107
MMRN2	22.1131	1.08028	2.3653216814439237e-108	3.7553531901280925e-107
VTI1A	22.1041	1.15449	2.8848029071558175e-108	4.571768326426972e-107
RNF111	22.1018	1.38159	3.037617922054277e-108	4.809561709919272e-107
UBE2N	22.1016	1.06495	3.05218901203041e-108	4.8282353024703074e-107
NCKAP1	22.0925	1.14624	3.73147752089524e-108	5.897430609160341e-107
UBAP1	22.0824	1.44112	4.66396765264521e-108	7.364493882037873e-107
FBXO34	22.0713	1.39621	5.965778351342836e-108	9.411529640480508e-107
LIFR	22.0647	1.16071	6.902521665936762e-108	1.087945051335545e-106
CLINT1	22.0513	1.04671	9.283379731386263e-108	1.4618800419397663e-106
RABGEF1	22.0509	1.33978	9.357547030803084e-108	1.472225838285173e-106
ZNF407-1	22.0444	1.44364	1.0809431647803568e-107	1.6991136455430837e-106
Arf1	22.0361	1.66562	1.2979252486960933e-107	2.0383406005945424e-106
ROCK1	22.0324	1.05499	1.4106209824033473e-107	2.2133254313251077e-106
Fxr1	22.0297	0.996781	1.4969504448922537e-107	2.346662171726946e-106
PPP2R5C	22.0294	1.38877	1.506501087078647e-107	2.3595064323299345e-106
FOXJ3	22.0218	1.19446	1.7791527416076837e-107	2.7840297401304752e-106
KDELR1	22.0082	1.57987	2.4009720340408436e-107	3.7536779507014447e-106
OGDH	22.0019	1.24483	2.758923850755523e-107	4.3094241819752713e-106
YWHAE	21.9973	1.03879	3.057835998198452e-107	4.772035801497314e-106
Slc39a8	21.9948	1.5469	3.231451056178693e-107	5.03845530149476e-106
CREBBP	21.9786	1.24744	4.6097063676281455e-107	7.180980752797071e-106
C2CD4A-1	21.9684	1.21272	5.780546350753985e-107	8.996848550390156e-106
Rab11b	21.9636	1.17333	6.42398973449523e-107	9.989361496797814e-106
THBD	21.954	1.13028	7.938560645174767e-107	1.2333501055975276e-105
Ccdc85a	21.9525	1.69327	8.196011735221757e-107	1.2722112858645558e-105
FAM135A	21.9506	1.1478	8.552286189661404e-107	1.3263291294135908e-105
AFDN	21.9488	1.05788	8.887736176347215e-107	1.3771238273243879e-105
PEDS1	21.9399	0.992675	1.0805433893433129e-106	1.672773537287043e-105
MAP3K3	21.9321	1.64561	1.282910661954183e-106	1.9842884215367856e-105
UBL3	21.9105	1.0565	2.0622206096063166e-106	3.1868182487116276e-105
GATAD2A	21.9047	1.36347	2.3405628829841884e-106	3.613737630611022e-105
RAB10	21.8994	1.06182	2.6325012470701947e-106	4.060872598075894e-105
Layn	21.8884	1.63341	3.347959538572407e-106	5.159953597347633e-105
MAPK1	21.8825	1.09398	3.8130984346232464e-106	5.87163120335918e-105
RBM27	21.8725	1.12923	4.748427731795767e-106	7.305435054625611e-105
TNFAIP1	21.8571	1.29044	6.656819018457481e-106	1.0232431355957852e-104
SF3B1	21.835	0.990805	1.078715956721221e-105	1.6566675713426174e-104
Snx3	21.8227	0.991972	1.4125713614414863e-105	2.1674804164748667e-104
Cavin1	21.8199	1.1105	1.5032410966081836e-105	2.304571998636091e-104
PROM1	21.8124	1.30511	1.7707143367869458e-105	2.712235131721679e-104
SYNCRIP	21.8077	1.02675	1.9608283953192737e-105	3.0007923989987304e-104
AVEN	21.7931	1.38305	2.6966147096283887e-105	4.123187926727312e-104
GRAMD1A	21.79	1.22764	2.884653840859752e-105	4.406828385179858e-104
TFCP2	21.7898	1.53746	2.896343468405264e-105	4.4208016855334075e-104
Matr3	21.7874	0.996399	3.0581716878061596e-105	4.663711823904393e-104
FGD6	21.7811	1.21853	3.503711817447023e-105	5.33847764647822e-104
PPP2R5A	21.767	1.08087	4.769259129903911e-105	7.260382659665454e-104
TBL1XR1	21.7633	1.04401	5.168247920542234e-105	7.860891522189566e-104
DEPTOR	21.7565	1.22723	5.999197342367588e-105	9.108824960441967e-104
TASOR2	21.7434	1.36379	7.979617918136978e-105	1.2105205716126648e-103
CLEC16A	21.7376	1.6797	9.04692239437483e-105	1.371235796218016e-103
RYK	21.708	1.13601	1.7223490000872206e-104	2.6082785162470675e-103
Ube2g1	21.6843	1.09125	2.885778524935836e-104	4.366341136293256e-103
CCDC50	21.6815	1.37917	3.0650033515711164e-104	4.633485501483814e-103
RAPGEF6	21.6764	1.24841	3.424770465623022e-104	5.170104118867201e-103
CDC14A	21.6764	1.4283	3.425918863925807e-104	5.170104118867201e-103
Mberchr16T0056	21.6582	1.34625	5.0819762575390903e-104	7.662632891354474e-103
PKN2	21.6565	1.0602	5.282152015756468e-104	7.957557434482338e-103
STAU1	21.6543	0.948872	5.533886828925785e-104	8.329577707435045e-103
ZFYVE16	21.6258	1.17015	1.026860307566945e-103	1.5442877549352368e-102
GABPB1	21.6232	1.17661	1.0863328085311394e-103	1.6323159789381035e-102
SNAPC1	21.6148	1.47188	1.3024735102426216e-103	1.955397407216578e-102
BBS4	21.5927	1.45777	2.1024365181781684e-103	3.1536547772672527e-102
FAM172A	21.5837	1.04003	2.5556867181161954e-103	3.8302253098663846e-102
PMP22	21.5826	1.55519	2.616693563455843e-103	3.918278863107651e-102
ILRUN	21.5818	1.23857	2.6616228946088213e-103	3.982126852218104e-102
SERINC3	21.5773	1.00268	2.938011083038012e-103	4.391859215702136e-102
ZFPM2	21.5707	1.20091	3.384534270881051e-103	5.05499384014322e-102
NONO	21.5685	0.99052	3.5475483765153435e-103	5.293916611649721e-102
MPDZ	21.5642	1.39081	3.894421906270571e-103	5.806563022342527e-102
Utp6-1	21.5507	1.01728	5.210274205672337e-103	7.761835224131412e-102
EPS8	21.5407	1.14564	6.467581345117842e-103	9.626618294937815e-102
HIP1	21.5347	1.1805	7.369786013435928e-103	1.0960113759074731e-101
PCBP1	21.5238	2.28559	9.320939906812699e-103	1.3849960707687073e-101
PI16	21.5179	1.99781	1.0593027948746848e-102	1.5726711433728776e-101
CCNT2	21.5094	1.24435	1.2703556984695503e-102	1.8843970834379804e-101
SETD5	21.5011	1.10042	1.5209879603808957e-102	2.2542519770862636e-101
Lfng	21.4996	1.21354	1.5708513765030297e-102	2.3261713100941373e-101
NUDT3	21.4779	1.06943	2.5080108751953544e-102	3.710788856618829e-101
GALNT7	21.4724	1.59364	2.819084233586853e-102	4.167498248376483e-101
PLCXD3	21.4704	1.65818	2.942157997286913e-102	4.3457448413621905e-101
UBR4	21.4646	1.53641	3.33709299055918e-102	4.9249033650994354e-101
NFIA	21.4545	1.02731	4.142019066124786e-102	6.107633712008432e-101
Tra2b	21.4517	1.05226	4.402307080225574e-102	6.48594140590861e-101
Fnbp1l	21.4341	1.0569	6.429482764872638e-102	9.464568828730805e-101
CELF1	21.427	1.96159	7.481925625296715e-102	1.1004507360049355e-100
TMEM88	21.4228	1.13411	8.190378323201066e-102	1.2036325202776883e-100
ARF4	21.4138	1.2788	9.938670665874046e-102	1.4593225466741576e-100
TTC7B	21.409	1.5441	1.1004755190614744e-101	1.6144950969522137e-100
SLC38A1	21.4078	1.89011	1.129145052621074e-101	1.655159084301633e-100
Arap3	21.4057	1.17719	1.1829805866778172e-101	1.7326131002016725e-100
MYADM-2	21.4028	1.2273	1.2586732414979238e-101	1.8419220794142598e-100
Dync1li1	21.4012	1.07123	1.3011811262219184e-101	1.902525978079735e-100
Rab1A	21.3853	0.925571	1.832842763764282e-101	2.6776446594993314e-100
LSM14A	21.3762	0.969593	2.2230795464131017e-101	3.2450241741722735e-100
PUM3	21.3762	1.28519	2.2250405251498198e-101	3.2451618732994646e-100
MAP3K2	21.373	1.4458	2.3842246911920994e-101	3.4744129301236085e-100
GPATCH8	21.37	0.993301	2.5429755323752713e-101	3.7026490477675124e-100
PRKAR1A	21.3664	0.958686	2.7429213177560083e-101	3.9904340677144935e-100
Abi1	21.3654	1.01716	2.8061876025470102e-101	4.0790611597223884e-100
CAND1	21.3621	1.15011	3.008499760122111e-101	4.3694877468440183e-100
TOP2B	21.3476	1.1727	4.108410459897924e-101	5.961996314300952e-100
RAB11FIP5	21.3286	1.08761	6.1596070811034e-101	8.931173403251261e-100
TAOK3	21.3285	1.2743	6.182000782220243e-101	8.956173633241577e-100
RAB3GAP2	21.3234	1.25225	6.888396633718558e-101	9.971255243729986e-100
COQ10B	21.3219	1.10313	7.109207741595755e-101	1.0282327503131632e-99
KIF2A	21.3016	1.14448	1.097651393743535e-100	1.586256814649323e-99
RPL27A-3	21.2965	0.912972	1.2241193161599017e-100	1.7675510225448416e-99
Mberchr9T0710	21.2918	2.67897	1.352146960090513e-100	1.950794597607765e-99
SIPA1L1	21.2828	1.56745	1.639559458435088e-100	2.363494293938143e-99
Snap23	21.272	1.1739	2.0625305782645463e-100	2.9707617318251152e-99
HDGFL3	21.2683	1.03003	2.2305265494118815e-100	3.210074839530262e-99
VAMP5	21.2642	1.14152	2.436093737582761e-100	3.503018166077444e-99
KTN1	21.2597	0.979938	2.6787041405906637e-100	3.848700122658569e-99
SUPT16H	21.247	1.14099	3.5125161822887077e-100	5.042534585391344e-99
MON2	21.2368	1.05046	4.3683948139514e-100	6.260885724694567e-99
ATP11B	21.2159	1.1657	6.804921937080442e-100	9.744939693257287e-99
MBD2	21.1889	1.00949	1.2089656302248957e-99	1.7298656363341408e-98
COQ2	21.1874	1.07401	1.2473361654363283e-99	1.7833009240222506e-98
MPP5	21.1869	1.18728	1.2625534395865186e-99	1.8035736686287285e-98
NOP58	21.1731	1.01327	1.689428159148004e-99	2.4113882222321878e-98
HECA	21.1721	1.22025	1.7252129898751353e-99	2.4604452689892723e-98
CHD9	21.1541	0.941994	2.5303596432635477e-99	3.6057624916505557e-98
ECSCR	21.1467	1.07561	2.9603010627086407e-99	4.214974117542156e-98
KBTBD2	21.1462	1.24082	2.992755091856107e-99	4.257696176098071e-98
CFL2	21.1323	1.3123	4.018994928441596e-99	5.713019364755287e-98
SNX29	21.129	1.37929	4.303142276653305e-99	6.111938601275956e-98
STK10	21.1261	1.49345	4.580309760139707e-99	6.500300831022759e-98
GUCY1A1	21.1199	1.47383	5.220959363613979e-99	7.403456650605956e-98
RNF138-1	21.1101	1.38027	6.417287815525188e-99	9.092465254515516e-98
CCNT1	21.108	1.40054	6.709417908028388e-99	9.498634391781231e-98
ARFGAP3	21.0949	1.44605	8.863486040573317e-99	1.2537974354383004e-97
EPC2	21.0735	1.05926	1.3932068708012466e-98	1.969178979583713e-97
SBNO2	21.0664	1.29963	1.6183787843181614e-98	2.2855820605500597e-97
SEC23B	21.0622	1.77128	1.7689365773546585e-98	2.496182012768729e-97
PSPC1	21.0557	1.02028	2.0263145430553547e-98	2.8570542036510417e-97
ENPP2	21.0342	1.0751	3.189657284266131e-98	4.493694642379797e-97
Ost4	21.0278	1.33389	3.6511127147343255e-98	5.139643283049089e-97
ANKIB1	21.0091	1.05261	5.4133891302209097e-98	7.614220876123828e-97
Eif4a2	21.0013	0.932305	6.376626548514566e-98	8.961815080511378e-97
ARID2	20.9965	1.04321	7.062113870824244e-98	9.91719302457831e-97
Tnrc6b	20.9954	1.03115	7.225292049852908e-98	1.0138151919829928e-96
THSD7A	20.9729	1.44555	1.1592045264828012e-97	1.6252234429760885e-96
LONRF3	20.9615	1.39266	1.4727026244135253e-97	2.063089051202992e-96
RAD23B	20.956	0.93542	1.6553821549568048e-97	2.3171351661774596e-96
C16orf70	20.9487	1.11419	1.9290227127543802e-97	2.6979935527944406e-96
SLC20A2	20.9477	1.90643	1.9709364787035425e-97	2.754399572529026e-96
KIAA1217	20.9474	1.26494	1.9820377604975313e-97	2.767688872791131e-96
GLCE	20.9453	1.15764	2.072228114599752e-97	2.891307044327182e-96
UVRAG	20.9422	1.01183	2.210707650835277e-97	3.0820491186665027e-96
DIS3L2	20.9314	1.1105	2.7708697455887e-97	3.859901484540028e-96
SMAD1	20.9258	1.08384	3.1191022813055293e-97	4.341520669375231e-96
Tapt1	20.9232	1.22055	3.2891515133712963e-97	4.574551924796799e-96
ARFGEF1	20.9179	0.974956	3.683230708894347e-97	5.118542435981473e-96
Mberchr22T0515	20.9089	1.74051	4.4429585804770563e-97	6.169395760510673e-96
Bclaf1	20.9086	1.00533	4.4737214782399297e-97	6.207154660750293e-96
SBNO1	20.9072	1.15009	4.6023847643816366e-97	6.380578877892723e-96
PALLD	20.8985	3.08439	5.530279242032208e-97	7.660868894241429e-96
Smap1	20.893	0.981838	6.205401518506366e-97	8.5892440604485e-96
TPP2	20.8922	1.53142	6.308531897789414e-97	8.725045906369846e-96
TMEM248	20.892	1.1709	6.328271407396204e-97	8.745389381365898e-96
PAM	20.8846	1.09401	7.38761883438915e-97	1.0201251265754995e-95
Nrf1	20.8787	1.35126	8.366853671249442e-97	1.1544265958307265e-95
Cyfip1	20.8785	0.955273	8.401153046508189e-97	1.1582398549844954e-95
ADD1	20.8719	1.32483	9.650518675329853e-97	1.3294315940618818e-95
RNF216	20.8619	1.21833	1.1880442588806027e-96	1.6353245796230626e-95
ATXN7	20.8586	1.27177	1.273396953068157e-96	1.7514245276178727e-95
PFN1	20.8585	0.967262	1.2757274404003318e-96	1.7532428103841715e-95
IDS	20.8575	1.28378	1.3026256912631372e-96	1.788795232433621e-95
ATP13A3	20.8499	1.44608	1.5266851510677207e-96	2.094824100340357e-95
G3BP1	20.8481	0.991817	1.585907017068692e-96	2.174368571903723e-95
SZRD1	20.8343	1.27656	2.115015131126432e-96	2.8975207292855017e-95
GGTA1	20.8286	0.982961	2.3828455324493954e-96	3.261871620601003e-95
MBTPS1	20.8226	1.09591	2.6998251357820364e-96	3.692876474081094e-95
KPNB1	20.8112	0.999605	3.424486262293676e-96	4.6804004457527954e-95
SELP	20.7876	1.45138	5.6062720054400425e-96	7.656326693996476e-95
LEF1	20.7591	1.13376	1.0150671995480374e-95	1.3851603818008344e-94
ADAM17	20.7486	1.39433	1.2609717005409669e-95	1.7193720010905655e-94
LRR1	20.724	1.81108	2.1047149024618324e-95	2.8675915814497615e-94
EP300	20.7223	1.13284	2.1795615745230926e-95	2.967241814650271e-94
MTREX	20.7221	1.34893	2.1905354340028228e-95	2.9798480845179246e-94
NARS	20.7217	1.10474	2.2095773488697983e-95	3.003401267404335e-94
LRBA	20.7211	1.02041	2.2347460814866723e-95	3.035239111456703e-94
PAPOLA	20.7164	0.947849	2.4631917193021938e-95	3.342903047624406e-94
EFNB1	20.7087	1.60465	2.889339720719741e-95	3.91818806901035e-94
HNRNPUL1	20.7076	1.25058	2.957074039532416e-95	4.006915991993067e-94
CPSF6	20.7028	0.987014	3.26891051365498e-95	4.4260131837921984e-94
EIF3J	20.7019	1.0376	3.326645861561889e-95	4.5006800235994893e-94
NAP1L1-1	20.6994	1.09879	3.506401890128264e-95	4.7401863810170975e-94
CLIC2	20.6878	0.964399	4.457469024460824e-95	6.021219812762349e-94
CCNY	20.6785	0.98189	5.4060706878767836e-95	7.296936250678407e-94
DDX6	20.6735	1.1029	6.004061278644023e-95	8.097797155099017e-94
UGCG	20.6684	1.07645	6.666606679241975e-95	8.984415280513312e-94
VASP	20.6647	0.988447	7.207490987822931e-95	9.705827329457914e-94
PTTG1IP	20.6622	0.908399	7.575217976345003e-95	1.019312418875835e-93
DDX10	20.6606	1.29933	7.836273081625887e-95	1.0536241881211605e-93
ZFAND6	20.6385	0.983774	1.2384313423575342e-94	1.6638430360808142e-93
FAR1	20.6378	1.24794	1.2562191272146648e-94	1.6864378012839343e-93
BBS9	20.6316	1.171	1.4279234566809615e-94	1.915466766543095e-93
THRAP3	20.6304	0.927599	1.4628279227860172e-94	1.960775901128366e-93
DYNC1I2	20.6282	0.858961	1.5337420275868382e-94	2.0542453890290586e-93
U2AF1	20.6186	0.908572	1.869218430976509e-94	2.5016445282930413e-93
SLK	20.6051	1.09652	2.469725684958109e-94	3.302783156384363e-93
FAM117B	20.5993	1.70079	2.786824183968358e-94	3.72397682077555e-93
NEDD4L	20.5932	1.32396	3.1599274540693433e-94	4.219304054454342e-93
PSEN1	20.5885	1.31392	3.47828022300027e-94	4.640821310580176e-93
BPNT2	20.5827	0.985227	3.923658387318515e-94	5.231043026344508e-93
AP2B1	20.5731	1.0256	4.7767653843310276e-94	6.363529977516852e-93
RRBP1	20.5718	0.988295	4.909835550247569e-94	6.53495325552056e-93
PARD3B	20.5718	1.02183	4.912961693969152e-94	6.53495325552056e-93
Uhmk1	20.5701	1.22479	5.084216276430822e-94	6.757576449980875e-93
Rap1a-1	20.562	0.969118	6.00469515381948e-94	7.974914075565446e-93
ARNT	20.5617	1.29124	6.050712972896886e-94	8.029896567466594e-93
RAB3GAP1	20.5549	1.03693	6.954398159992711e-94	9.222136690425116e-93
MGLL	20.5535	1.07783	7.166165211537176e-94	9.49571510690349e-93
BDP1	20.5464	0.963204	8.28500291515623e-94	1.0969899137851565e-92
HERC2	20.5285	0.998468	1.1986122057841439e-93	1.585835098748656e-92
GNA13	20.5263	1.19793	1.2528394552677283e-93	1.6563204509376014e-92
ATP2C1	20.5244	0.988377	1.3037057142126594e-93	1.722258650576526e-92
MAP4K5	20.5222	1.30736	1.364984978366097e-93	1.8018423575470463e-92
SEC31A	20.5215	1.73687	1.3840402158851392e-93	1.8256099509228485e-92
Gnb1	20.5128	1.52596	1.654149512285264e-93	2.1802417946231475e-92
ZMYND11	20.5107	0.926445	1.7291108314467392e-93	2.2773175609622393e-92
KDM5A	20.5081	0.999775	1.8241680025974935e-93	2.400693468974824e-92
SEPTIN7	20.5049	0.94799	1.9467472019196284e-93	2.560075650935911e-92
PPP2R3A	20.4943	1.02007	2.4180942130016365e-93	3.177518359261788e-92
Ahcyl1	20.4846	1.62618	2.9550817608630834e-93	3.880218762281323e-92
CDK12	20.4813	1.08615	3.1620932109930955e-93	4.148904941367167e-92
HNRNPUL2-1	20.4729	1.35285	3.7583999983816334e-93	4.927585518240173e-92
RNF152	20.4726	1.27339	3.7762983882854094e-93	4.9473208349918494e-92
CAPZB	20.4692	0.868964	4.053923477425289e-93	5.3070376246264045e-92
MARK1	20.4608	1.29431	4.814364421929166e-93	6.297797251710952e-92
SPRY4	20.4601	1.23477	4.8824018920383796e-93	6.381996758878739e-92
HIVEP2	20.4237	1.21751	1.0300650080980993e-92	1.3454305158366234e-91
ELF4	20.4218	1.03464	1.0709971631475233e-92	1.3978442703693462e-91
RNF145	20.4177	1.37656	1.1652535537879356e-92	1.5197249086724127e-91
RABGAP1	20.412	1.09382	1.3081845221560818e-92	1.7048566654935145e-91
FERMT2	20.4082	0.950369	1.4125140121357165e-92	1.8394424045677478e-91
TASOR	20.4076	1.00807	1.4322737899855887e-92	1.8637784310553488e-91
PDXDC1	20.4073	1.1335	1.4402850130803993e-92	1.8728014175319927e-91
FAM171A1	20.3982	1.43662	1.7356650401662976e-92	2.253512824741679e-91
RIOK3	20.3807	1.09009	2.4828858709542327e-92	3.2212664825775623e-91
MFSD14B	20.3764	1.08175	2.7111801529342764e-92	3.5148297508398505e-91
KIAA1109	20.3581	0.926645	3.939256254230365e-92	5.099327623216299e-91
REPS1	20.3546	1.09201	4.224529187588394e-92	5.464541661177398e-91
ZBTB38	20.3334	1.36791	6.51429532463927e-92	8.420150499543026e-91
Myef2	20.3255	1.33694	7.64770407731663e-92	9.877810949788232e-91
Vps4a	20.3243	1.0026	7.844175616442837e-92	1.0124052939261968e-90
CD34	20.3143	0.972975	9.619521624431823e-92	1.2406185715188964e-90
Bcar1	20.3135	1.17937	9.768807332025985e-92	1.258937846310391e-90
Midn	20.3116	1.0297	1.0151679226034994e-91	1.3073106914416176e-90
Plec	20.3062	1.02363	1.1344842241313755e-91	1.4598821788692793e-90
PISD	20.3003	1.49072	1.2791186707700785e-91	1.6447838824954005e-90
KLF11	20.2981	1.08857	1.3361938184362437e-91	1.7169053609396969e-90
MAML1	20.2842	1.04125	1.7739374675775339e-91	2.2776885431193075e-90
MGAT5	20.2798	1.24891	1.9390804441594858e-91	2.487890296805362e-90
RALGAPA1	20.2797	0.982824	1.9439537580255125e-91	2.492303545964125e-90
OPHN1	20.2738	0.997034	2.191903831214236e-91	2.8081243998275233e-90
WDR7	20.2697	1.03971	2.3821130653013053e-91	3.049560798252076e-90
GMDS	20.2696	1.79299	2.3861005804369247e-91	3.0524178506913858e-90
Rcn1	20.2672	1.00045	2.503371978772347e-91	3.200082489040975e-90
FLRT2	20.2634	1.17912	2.7072078527089744e-91	3.4581049610099576e-90
GNB4	20.2599	1.07747	2.907478732189787e-91	3.7111980733567875e-90
OAT	20.2564	0.928273	3.122200391869205e-91	3.982351710392232e-90
Tial1	20.254	0.880838	3.2779431416873335e-91	4.177935595178467e-90
USP25	20.2504	0.977934	3.5225255743344706e-91	4.486381473245771e-90
NBAS	20.245	1.07929	3.9311224335373924e-91	5.003115922917099e-90
CHD7	20.2358	1.11814	4.7387431718751083e-91	6.026558159696325e-90
HMBOX1	20.2217	1.39621	6.30871798210539e-91	8.017329102258932e-90
MSANTD2	20.2209	1.35064	6.406843886059433e-91	8.136083342523244e-90
GFPT2	20.2199	2.13239	6.539823477830354e-91	8.298892785553335e-90
SUCLG2	20.2197	0.927097	6.574010492111632e-91	8.33619054743696e-90
RBBP6	20.2192	0.959706	6.638073226423941e-91	8.411290309138499e-90
Dennd3	20.2173	2.03232	6.889110048521229e-91	8.723028273382488e-90
FOXO3	20.217	1.40382	6.934511286663615e-91	8.774125088693372e-90
MAPKAP1	20.2119	1.11226	7.699674804483768e-91	9.735188834614568e-90
KDM4C	20.2095	1.19474	8.074472475532791e-91	1.020164999906523e-89
APPBP2	20.1923	0.952679	1.1434927495358396e-90	1.443690737159083e-89
PPP1R2	20.1873	0.928545	1.2656786310033938e-90	1.5967941219153846e-89
FTO	20.1812	0.961982	1.4312460921038681e-90	1.8043664475145577e-89
RB1CC1	20.1809	1.21333	1.4399120845559137e-90	1.8139762021742435e-89
CTNNB1	20.171	0.886177	1.7601596619398175e-90	2.215812869140024e-89
SKIL	20.1644	1.47868	2.013322125048734e-90	2.5326776515175284e-89
MTHFD1L	20.1581	1.71666	2.2834853066316856e-90	2.870454957034841e-89
CHKA	20.1569	1.49168	2.339228750741933e-90	2.9384025889919436e-89
TACC2	20.1528	1.32083	2.5410094189895903e-90	3.189563086580074e-89
PRPF40A	20.1485	0.883034	2.773950900946649e-90	3.4794470716419544e-89
PRKACB	20.1467	1.15987	2.877287594990795e-90	3.606463218378873e-89
CDC42SE2	20.1373	1.70521	3.4768096889461835e-90	4.3547792825885734e-89
VEZT-2	20.1287	1.02025	4.139841693855918e-90	5.1815081243833794e-89
EPHB4	20.1052	1.19953	6.645669355540436e-90	8.311867751515862e-89
DDX17	20.0987	0.870092	7.576173839112161e-90	9.468855657294387e-89
NBEAL1	20.0913	1.06078	8.796464481098448e-90	1.0986101652578772e-88
VPS8	20.0894	1.16397	9.136455007189404e-90	1.1402531966976869e-88
RLF	20.0891	1.04446	9.195333695939852e-90	1.1467781657382664e-88
ABLIM3	20.083	1.79289	1.038986287423444e-89	1.2948226958320127e-88
ARCN1	20.0787	0.934606	1.1331857730039539e-89	1.4112059214666003e-88
MAML3	20.0785	1.46261	1.1373003087939986e-89	1.4153160965199473e-88
BPTF	20.0736	0.961229	1.254985756014873e-89	1.5606528875764353e-88
ATF7	20.0709	1.02077	1.3259030645723418e-89	1.647664387247331e-88
MIER1	20.0569	0.912278	1.7581775835664707e-89	2.183279806450221e-88
ELF1	20.0554	1.06077	1.8096565022443636e-89	2.2456015911147937e-88
ATE1	20.0463	1.07248	2.1724694456655807e-89	2.693893103630251e-88
Ppp3r1	20.0348	1.04619	2.7370215565008237e-89	3.391526711316238e-88
SMCHD1	20.033	0.957306	2.84133382415046e-89	3.5182755365281876e-88
PDZD2-1	20.0277	1.08813	3.161315627778751e-89	3.9117062056180484e-88
Fmnl2	20.0237	1.30742	3.4254681918403e-89	4.23554512909983e-88
AMOTL1	20.0184	1.24156	3.809078337762999e-89	4.7065264322679275e-88
CXCL16	20.017	1.07007	3.913920636541774e-89	4.832635672320933e-88
ZFAND5	20.0168	1.01975	3.935394515143138e-89	4.855701465277747e-88
CLASP1	20.0086	1.07128	4.635342811621901e-89	5.715279062414663e-88
GOLM2	19.9968	0.922983	5.867564907265116e-89	7.22945541550702e-88
BBX	19.9899	0.958103	6.740477223602567e-89	8.299093238833614e-88
BABAM2	19.9474	0.974192	1.5781233933785062e-88	1.941661372532578e-87
Vav2	19.9463	1.27736	1.6140822623205577e-88	1.98449930201152e-87
EHBP1	19.9412	0.95161	1.7889479499226488e-88	2.1979406437742225e-87
EZR	19.9346	0.990299	2.037470870134445e-88	2.5015134941587095e-87
TLN1	19.9238	1.0736	2.5314563330291686e-88	3.10581286871645e-87
TNFRSF1B	19.9139	1.43321	3.0853319847312337e-88	3.782686639954337e-87
ANXA2	19.906	0.961513	3.6091184238185605e-88	4.4217423395409215e-87
CRIP1	19.8993	1.31153	4.127317165824585e-88	5.053056966750733e-87
STIM1	19.8924	1.22994	4.7371708578850583e-88	5.795616844780559e-87
PPP2CA	19.8834	0.866204	5.671526804448227e-88	6.933860302062759e-87
RASSF3	19.8828	0.935995	5.734690316643215e-88	7.006155386847666e-87
NCOA7	19.868	1.01847	7.695507479766973e-88	9.395112186499216e-87
Ube2k	19.8657	0.898093	8.063611564546734e-88	9.837606108747016e-87
Sesn1	19.8437	1.34974	1.2490084714325759e-87	1.5227217584751283e-86
YTHDF2	19.8433	0.983809	1.258503963928827e-87	1.5332229441417417e-86
Stk24	19.8412	1.22192	1.3133743242698993e-87	1.5989504641058962e-86
ELK4	19.8389	1.55415	1.375688947981189e-87	1.6736425724739657e-86
WDR45B	19.8371	1.20679	1.4240975481913204e-87	1.731324187084343e-86
Ruvbl1	19.8313	1.11247	1.5997579164846528e-87	1.9435214100688812e-86
GOLIM4	19.8309	0.971988	1.6102644805342725e-87	1.9549195526597992e-86
NBDY	19.8248	1.06017	1.8184663363130717e-87	2.2061435629311062e-86
ARHGEF15	19.8182	1.22794	2.075882381836272e-87	2.5166816742136392e-86
GFOD2	19.8138	1.36341	2.2649837701979685e-87	2.7440238916300826e-86
Usp7	19.8096	0.885768	2.458168854242766e-87	2.9759934213795603e-86
B4GALT1	19.8077	1.26023	2.5573094548524234e-87	3.0938639438141532e-86
Klf4	19.8059	0.986507	2.649589274879886e-87	3.2032760461604184e-86
NUDT4B	19.8036	0.997186	2.7725245107549084e-87	3.349571829011403e-86
CCDC6	19.7975	1.4817	3.1263275171176947e-87	3.774389158686884e-86
BAZ2B	19.7948	0.970438	3.3025297466311808e-87	3.9843497324901505e-86
Arl8b	19.7937	1.04615	3.37272201134357e-87	4.066211662080996e-86
PALMD	19.7483	0.93263	8.290735371621365e-87	9.988526294915969e-86
NCBP1	19.7469	1.62495	8.529716746509504e-87	1.02693300303371e-85
Nectin2	19.7423	0.939794	9.343699917249575e-87	1.124153792812345e-85
PER2	19.7395	1.62359	9.86982049776917e-87	1.186630908393617e-85
CAPZA2	19.7377	0.850128	1.0242440744800566e-86	1.2305793527875456e-85
DLGAP4	19.7354	1.39415	1.0716002282207018e-86	1.286586323730449e-85
BATF	19.7231	1.03117	1.3659521601080459e-86	1.638859786299405e-85
TBC1D8B	19.7213	1.78241	1.4151730487824186e-86	1.6967436864194722e-85
N4BP2L2	19.719	0.958867	1.4811512102267702e-86	1.77462534733235e-85
HNRNPH1-1	19.7185	0.975831	1.4969012142125802e-86	1.792260854620228e-85
Slc31a1	19.7174	1.62201	1.5275053687965245e-86	1.8276449302496615e-85
ACOX1	19.7093	1.10738	1.7929857741885672e-86	2.1438141460982286e-85
SFMBT2	19.7076	1.76909	1.856416226990492e-86	2.2181303165793606e-85
PJA2	19.7073	0.85823	1.8654960682280512e-86	2.227448430367079e-85
SP1	19.7045	1.12986	1.9743564661549275e-86	2.355812434049651e-85
SIRT1	19.704	1.15456	1.993916534978874e-86	2.3775198189717232e-85
ST3GAL6	19.6953	1.73617	2.3667419979739456e-86	2.820137740560455e-85
TRA2A	19.6864	0.969742	2.822505967731169e-86	3.360908647192217e-85
CBL	19.6807	0.981692	3.155353757843089e-86	3.7546765968584603e-85
SPPL2A	19.6731	0.947186	3.668249359031791e-86	4.3620051372618116e-85
KMT5B	19.6654	1.0202	4.26513220533802e-86	5.0683064517977767e-85
TDRD3	19.6599	0.959374	4.757399755610935e-86	5.649412209787985e-85
LDLRAD3	19.657	1.92568	5.037906592331114e-86	5.978430451035933e-85
Mberchr25T0373	19.6524	0.970399	5.513036928288989e-86	6.537799931671492e-85
SIK2	19.6475	0.983561	6.078263612421128e-86	7.203177430261848e-85
ERGIC1	19.641	1.57341	6.908777745869977e-86	8.1818188768358e-85
TBL1X	19.6348	2.13032	7.79933765893958e-86	9.230189598411477e-85
FOCAD	19.6309	1.24211	8.41902930428403e-86	9.956790779250194e-85
PPP6C	19.6277	1.01972	8.967185279522959e-86	1.0597859693032402e-84
PRRC2B	19.6177	1.69346	1.0929269834526313e-85	1.2907972559323365e-84
ACIN1	19.6092	0.912554	1.291472949212739e-85	1.5242537150077033e-84
JUN	19.5982	1.01929	1.6010431060026253e-85	1.8883401898138156e-84
NASP	19.5928	0.964021	1.7804825891848717e-85	2.0971334561638886e-84
CPEB2	19.5897	0.984215	1.8921581140557526e-85	2.2271610570656235e-84
OAS2	19.5878	2.76006	1.96403625949442e-85	2.310200972348477e-84
PEAK1	19.5728	1.10017	2.639040749952449e-85	3.102077311556682e-84
Wdr82	19.5672	0.94166	2.944796905258253e-85	3.459141499859103e-84
FXYD5	19.5642	0.914455	3.1223133133993445e-85	3.6651868300774886e-84
RPAP2	19.5639	1.03591	3.1431780722898724e-85	3.687189661724658e-84
NDST1	19.5493	1.58429	4.185882649018696e-85	4.907051237571816e-84
METTL9	19.5326	1.30994	5.796082254063623e-85	6.790086926340706e-84
XPO6	19.5313	1.55705	5.954111318936362e-85	6.9705202208558005e-84
SLMAP	19.5248	0.926872	6.751675066761491e-85	7.8989146053599275e-84
PTPN11-1	19.5236	1.15398	6.923820514138486e-85	8.094863459199568e-84
RSL1D1	19.5223	0.94495	7.09819873012007e-85	8.293157588920524e-84
RFX7	19.5095	1.04041	9.120261718793733e-85	1.063418846285909e-83
MCMBP	19.5077	1.03227	9.439597730894982e-85	1.0999155935094456e-83
TRPS1	19.4925	1.0252	1.2711962235281204e-84	1.4802241357023694e-83
THOC7	19.4839	1.4689	1.5041602385919636e-84	1.750323008562335e-83
PRDM1	19.4838	1.05472	1.5061267330528584e-84	1.7514390136537755e-83
MTMR2	19.4821	1.16589	1.558948570050197e-84	1.81165246593066e-83
MAPK6	19.4766	1.56777	1.7329325384774602e-84	2.012493799694766e-83
OSBPL3	19.4611	1.13701	2.3490245687235913e-84	2.726154347614128e-83
AHCTF1	19.4433	1.02182	3.318346987348853e-84	3.8485298449005875e-83
SMARCA4	19.4332	1.20805	4.041810697063764e-84	4.684458597896902e-83
P3h2	19.4222	1.88147	5.008061296760799e-84	5.800476058906495e-83
RSF1	19.4174	0.878141	5.5014449864489285e-84	6.367684493303237e-83
LRP11	19.4148	1.39508	5.789749732779744e-84	6.696926088115492e-83
Col13a1	19.4047	2.73387	7.040825708621477e-84	8.138614025557472e-83
Dram1	19.3629	1.54471	1.588421771996854e-83	1.8348646183498544e-82
CEBPG	19.3618	0.983109	1.6222516621812214e-83	1.8726988809442587e-82
ZCCHC8	19.3593	1.21092	1.7025913501730825e-83	1.9641374003157955e-82
WDR33	19.3566	0.87609	1.7935124315096965e-83	2.0676534231960262e-82
CLEC1A	19.3482	1.1146	2.1091704964517353e-83	2.429948911916065e-82
RNF11	19.3452	0.95076	2.2384285381237897e-83	2.5771576248531183e-82
IRF2	19.3412	0.922751	2.4157400522907995e-83	2.7794600138369e-82
POLR3B	19.3377	1.14512	2.5863350782540096e-83	2.9737721782702356e-82
LDHA	19.3336	1.02306	2.8017214102491677e-83	3.2192945616114855e-82
CLK4	19.33	0.888712	3.001886872998122e-83	3.447014748155373e-82
SPART	19.3208	1.61267	3.592252936739158e-83	4.122199162060084e-82
FAM3C	19.3154	0.912313	3.987297932991936e-83	4.572504918539895e-82
PLVAP	19.3061	1.03629	4.772239410822177e-83	5.469042989923768e-82
MDM2	19.3045	1.17945	4.9272570193611935e-83	5.642975183240734e-82
MACO1	19.304	0.997535	4.970624319546277e-83	5.688894259072549e-82
Cadps2	19.2943	0.938205	6.000249321066207e-83	6.862785160969474e-82
UBE3A	19.2905	1.08574	6.4491751518094445e-83	7.371394478251624e-82
MYZAP	19.2891	1.06223	6.634685935756737e-83	7.578450393766811e-82
BHLHE40	19.2789	1.13928	8.07101064347622e-83	9.213034802155882e-82
HRH1	19.2756	1.13064	8.610780379338273e-83	9.822730767375058e-82
Smarca1	19.2639	1.32381	1.0802224949218015e-82	1.2314536442108538e-81
LNX2	19.2605	1.23464	1.1529797346656027e-82	1.3135355627235586e-81
ARHGEF2	19.2554	0.992006	1.2715055122561201e-82	1.4476177688652685e-81
B4GALT5	19.2512	1.52363	1.3803509596901314e-82	1.5705105650662915e-81
SNRNP200	19.2494	0.902839	1.426759294351206e-82	1.6222505122495564e-81
CD164	19.2492	0.784928	1.4331488979312277e-82	1.6284505614728361e-81
NHLRC2	19.2491	1.39521	1.4367110009247237e-82	1.6314317930160887e-81
THOC2	19.2437	0.841942	1.59298673133158e-82	1.8077072013185062e-81
ZFC3H1	19.2403	0.887276	1.701347133814918e-82	1.9294142153537084e-81
CDKN1A	19.2342	1.01616	1.9159349378740532e-82	2.1713512969322305e-81
Slc25a37	19.2333	1.00573	1.9498788904866787e-82	2.2083807499095054e-81
UBQLN1	19.2286	0.858026	2.1326130635373517e-82	2.4137681060935455e-81
NSD3	19.2274	0.904917	2.1842060994500665e-82	2.4705545243291743e-81
GAN	19.2262	1.38623	2.2323894844479077e-82	2.5234129510485618e-81
PIP5K1A	19.2236	0.871934	2.3493681579852511e-82	2.6539158821685245e-81
H2AZ1-1	19.2223	1.03619	2.407622083990834e-82	2.7179551902714708e-81
HSPA4	19.2144	1.07879	2.8064161874509045e-82	3.1660963931754693e-81
WAPL	19.2062	0.911606	3.2817718185121326e-82	3.699974258419807e-81
COLGALT1	19.2056	1.22789	3.3256312950372696e-82	3.746992875192672e-81
ITIH5	19.2008	2.35397	3.6462060509512975e-82	4.1055241059448385e-81
PRDM2	19.1979	1.15746	3.851859965356681e-82	4.334277378493585e-81
IWS1	19.1965	1.07935	3.961337564395139e-82	4.454583024386125e-81
SOCS5	19.1956	1.02788	4.029385687318675e-82	4.528175189013262e-81
UBR2	19.1922	0.880851	4.2997924324518204e-82	4.828933555437655e-81
SMARCC1	19.1916	0.899638	4.3511802688777833e-82	4.8834905729141555e-81
IL4R	19.1901	1.45054	4.4805708384247594e-82	5.02546606619448e-81
CHMP4B	19.1838	0.806388	5.057635607714097e-82	5.6690519045847565e-81
DCTN4	19.1722	0.881576	6.314214340615665e-82	7.072977855129081e-81
MYCBP2-1	19.1567	0.836968	8.502664984975142e-82	9.51827628871815e-81
VAMP7	19.1561	1.54884	8.615154858372121e-82	9.63799660314024e-81
DIAPH1	19.155	1.36367	8.79666906527637e-82	9.834732585198052e-81
NCOR1	19.1532	0.816611	9.107107342974557e-82	1.0175260999846574e-80
ZC3H11A	19.1531	1.16205	9.116110008388039e-82	1.0178777938074891e-80
TNPO1	19.139	1.23073	1.194334238328119e-81	1.3327022293539376e-80
SAMHD1	19.1366	1.42324	1.250811580852817e-81	1.3948274107200913e-80
ADAMTS17	19.1333	1.76698	1.3342237026122277e-81	1.486889683968819e-80
STIM2	19.1319	1.12184	1.3701217708962885e-81	1.5259171676509914e-80
CHMP2B	19.125	1.07171	1.5636596057184617e-81	1.7403471347897218e-80
NPTN	19.1226	0.857591	1.6381925617635123e-81	1.8221354885642138e-80
ADRB2	19.1173	0.95174	1.8126538442638126e-81	2.0148968722842955e-80
C1QTNF5	19.1139	1.04891	1.9345518794150338e-81	2.149021368922068e-80
SLC39A11	19.1073	1.70374	2.194312509438134e-81	2.4360231785812236e-80
TTLL7	19.1057	1.01726	2.265518942189348e-81	2.5134682074002436e-80
USP3	19.1034	0.894704	2.3638249806701115e-81	2.6208607964891512e-80
Glg1	19.1007	0.973119	2.492771936944917e-81	2.7620675668443203e-80
STAT1	19.0937	0.940289	2.848205534156525e-81	3.153888739573961e-80
Phf6	19.0857	1.36351	3.319531974859675e-81	3.673460431759099e-80
Sp3	19.0697	0.882162	4.50910352027487e-81	4.986689866410853e-80
ERCC1	19.0618	0.816437	5.24601148705393e-81	5.797959930224575e-80
SPATS2L	19.0502	1.14237	6.544061702071041e-81	7.227986829129926e-80
ZNF800	19.0454	0.951517	7.173089803137419e-81	7.917724839844066e-80
NUP210L	19.0435	1.14664	7.441561704058615e-81	8.208854709711867e-80
FAM133B	19.0345	0.832904	8.83280195680039e-81	9.737366012617298e-80
SIPA1L3	19.0295	1.50284	9.70965356954299e-81	1.0697232402186622e-79
ICA1	19.0251	1.17095	1.0559716790223277e-80	1.162638862558782e-79
GLRX3	19.0231	0.7943	1.098034786284385e-80	1.2081857442755719e-79
VPS54	19.0132	1.07636	1.3249916791314066e-80	1.456988003902562e-79
E2F3	19.0005	2.00919	1.688589421306861e-80	1.8556338236042846e-79
STYX-1	18.9976	1.16399	1.7868376879860456e-80	1.9623609100213142e-79
SERINC1	18.9899	0.859631	2.0661012568429662e-80	2.2676243907963996e-79
UHRF2	18.9899	1.11407	2.0687342533057344e-80	2.2690817030738294e-79
CUTL1	18.9884	1.11536	2.128348121038155e-80	2.332996978830285e-79
ARL2BP	18.9859	0.9628	2.2294963715738145e-80	2.4423310913554357e-79
SNED1	18.9797	0.956976	2.5116928419217687e-80	2.749734260504405e-79
AP4S1	18.9716	1.26418	2.928680580187344e-80	3.204223529676336e-79
TMEM61	18.9628	0.90775	3.463796299153655e-80	3.7873018025651755e-79
KIF5B	18.9598	0.827642	3.665281484468829e-80	4.005086021841018e-79
BCL3	18.9595	0.929608	3.683971354478376e-80	4.0229800249752865e-79
IFNAR2	18.9513	0.91806	4.304972503637171e-80	4.698176206888401e-79
SAFB2-1	18.9482	0.864166	4.56771865482924e-80	4.981793526612694e-79
POLR2B	18.9377	0.919408	5.578729996000451e-80	6.080640813822435e-79
UBR1-1	18.9226	1.03003	7.433407207729388e-80	8.097104279848084e-79
CSNK1E	18.9192	1.16359	7.930384243896138e-80	8.633045089551307e-79
INPP5D	18.9083	1.12982	9.750974830117504e-80	1.0608303968810564e-78
SRSF1	18.9082	0.87845	9.763348091707664e-80	1.0615122362372592e-78
FAM13B	18.9081	1.0929	9.786232185558591e-80	1.0633352909121006e-78
ITFG1	18.9043	0.94756	1.0516642491067762e-79	1.1419851949232544e-78
TMA16	18.901	0.869237	1.1184105281201254e-79	1.2137058072015218e-78
Slco4a1	18.8998	1.12859	1.145897173662793e-79	1.2427587251483254e-78
OTUD4	18.8924	1.23959	1.3161552661601267e-79	1.4265186597377682e-78
Tmem65	18.8849	1.00656	1.51723670869502e-79	1.6434367713808676e-78
DPM3	18.8693	0.866062	2.0396045823317453e-79	2.2078783103261143e-78
TMEM123	18.8449	0.878801	3.234548267174899e-79	3.499229721520574e-78
CYB5B	18.8437	0.894008	3.311550343158923e-79	3.580304895262306e-78
PCNP	18.8293	0.748054	4.3484123997372975e-79	4.69839338529726e-78
RUFY3	18.8256	1.13687	4.661597205716103e-79	5.033656361576053e-78
TNFRSF1A	18.8088	0.847563	6.39211241763381e-79	6.898005858507995e-78
NR1D2	18.8077	1.12293	6.531303549069137e-79	7.043840707231201e-78
AIDA	18.7958	1.04341	8.17410262030576e-79	8.810091385865818e-78
HGF	18.7953	2.14199	8.2585556464139e-79	8.895600366351033e-78
Ppp4r3b	18.7878	0.809143	9.505074103144697e-79	1.0231932711032232e-77
NR6A1	18.7707	1.50908	1.3122903498648967e-78	1.4117678052228484e-77
ZNF451	18.7646	0.940519	1.471982343349669e-78	1.5825858403917125e-77
CAP1	18.7531	0.76938	1.8253194279008545e-78	1.961259471820541e-77
USP9X	18.7343	1.22645	2.6009687067969977e-78	2.7929487935556397e-77
CLASP2	18.7341	0.956076	2.612053689371781e-78	2.803120579612865e-77
LIMA1	18.7327	0.874791	2.6782653352273163e-78	2.872402396849284e-77
ANKRD12	18.7317	0.97687	2.7318566774367997e-78	2.928072030655904e-77
ANKH	18.7298	1.56867	2.82802223994995e-78	3.0292770573955565e-77
EML5	18.7292	1.26321	2.8621120789478545e-78	3.063905079587959e-77
SF1	18.7279	0.832792	2.9320924875995466e-78	3.1368878705795767e-77
Znf423	18.724	1.79914	3.1542650009910153e-78	3.372502893126003e-77
CREBRF	18.7178	0.908305	3.5459942400594807e-78	3.789004908631473e-77
DUSP16	18.7165	0.962533	3.6336953255643386e-78	3.880331279787226e-77
PPM1H	18.703	1.38873	4.675730118111914e-78	4.9900287356277235e-77
RRP15	18.6991	1.10012	5.038765393704946e-78	5.374167875433158e-77
TMBIM1	18.6959	0.839254	5.3426208524434315e-78	5.6947555806087705e-77
IFNGR1	18.6876	0.807361	6.241205266444797e-78	6.6484898012955135e-77
TRIP11	18.6844	0.929998	6.633303837210927e-78	7.061848573785179e-77
CCT4	18.6669	0.804638	9.205532425306778e-78	9.788267964156473e-77
Rabgap1	18.6665	1.08487	9.266909667339602e-78	9.847507614101405e-77
SPEN	18.6624	0.847763	1.0014814702026256e-77	1.0635769920264292e-76
Tuba1a	18.644	0.920892	1.4136985914685254e-77	1.500436508710642e-76
BCOR	18.6436	1.71735	1.4228390239395635e-77	1.5092163777418738e-76
PPM1B	18.6421	0.91231	1.4639310773136515e-77	1.5518562060425507e-76
HSPA1B	18.638	2.21807	1.580856284124035e-77	1.6747828457950242e-76
ITSN1	18.6218	1.07617	2.1382232538339014e-77	2.2638861917114724e-76
Mberchr18T0101	18.6198	1.52735	2.2224198146058757e-77	2.3515988117421268e-76
CDC42EP1	18.6182	0.848908	2.2858623181291628e-77	2.4172576886055652e-76
PARP9	18.611	1.56557	2.615589766169491e-77	2.7642570264350516e-76
ELL2	18.6066	1.23598	2.8401805893746415e-77	2.99978976587352e-76
CDC42EP3	18.5992	0.925317	3.2592758373491318e-77	3.440346717201861e-76
RAB21	18.5985	0.808768	3.3011398478897425e-77	3.482422102886115e-76
Snrpd2-2	18.596	0.706933	3.463044375897811e-77	3.65100221194563e-76
FKBP1A	18.5811	0.891264	4.572190627931768e-77	4.8174263070662905e-76
Smarce1	18.5725	0.948924	5.361238870045731e-77	5.645374788355242e-76
HSPG2	18.5626	1.5905	6.454384411552375e-77	6.792340980317072e-76
LSG1	18.5598	1.29005	6.795648457430517e-77	7.147147515573475e-76
slc25a25	18.5545	1.07906	7.497117211609919e-77	7.880131966374755e-76
Luc7l2	18.552	0.807321	7.854147745544882e-77	8.250414414277812e-76
RBM5	18.5514	0.787742	7.95249078688787e-77	8.34867465761145e-76
HELZ	18.5302	1.0204	1.1787517405115443e-76	1.236728968545154e-75
SPRED2	18.5289	1.294	1.2083039704829496e-76	1.266970116215083e-75
Ipo9	18.5229	1.07209	1.349990634048879e-76	1.414682771123554e-75
VPS13A	18.5134	1.11782	1.611313409099598e-76	1.6875110612768982e-75
CLIP1	18.5132	0.89073	1.6159374878547243e-76	1.691334932351257e-75
MARCHF6	18.5107	0.791436	1.6943353508776336e-76	1.7723237108909543e-75
TCEAL8	18.5081	0.865951	1.774998993700057e-76	1.8555837345445273e-75
PCF11	18.5032	0.919345	1.944091635615037e-76	2.031131795983619e-75
API5	18.4982	0.984947	2.1345320010851452e-76	2.2287590894213363e-75
PPP1R16B	18.4867	1.06905	2.6413988659921335e-76	2.7563456953945524e-75
CSTB	18.4747	0.613982	3.3001286042890286e-76	3.4396124571681514e-75
PLAU	18.4718	1.106	3.480402524547996e-76	3.625332407984836e-75
TIE1	18.4679	0.817529	3.7464694154359185e-76	3.9001419633145776e-75
PDZRN3	18.4608	1.6592	4.2720615282209085e-76	4.444631338606852e-75
Hnrnpl	18.4597	0.852293	4.3604493697314445e-76	4.533876333300309e-75
DLL1	18.4587	1.2126	4.439653094895079e-76	4.613470953661144e-75
BAZ1B	18.4483	1.19928	5.381194177494188e-76	5.588534096519502e-75
PREP	18.444	1.41538	5.830744059530513e-76	6.051790177608236e-75
CRIP2	18.4403	0.84074	6.237101185181271e-76	6.4696899823613595e-75
PTPN21	18.4353	1.17843	6.84070712485299e-76	7.091573844100728e-75
PITPNM2	18.4304	1.19888	7.497548778360715e-76	7.7678716038022065e-75
Diaph3	18.4281	0.985229	7.823848750985428e-76	8.101108429772582e-75
RALGAPB	18.4276	1.17298	7.886588024958371e-76	8.161210286541744e-75
TSHZ2	18.4261	1.53475	8.11555136491324e-76	8.393150534147333e-75
POLR1A	18.425	1.63858	8.282355655290377e-76	8.560567958812319e-75
TXNDC5	18.4229	1.09645	8.600088757290482e-76	8.883692397236782e-75
MARCHF3	18.4219	1.43391	8.765149948551863e-76	9.048820181447395e-75
CS	18.4183	1.00178	9.37437037825426e-76	9.67201359204453e-75
TBPL1	18.4151	1.23641	9.942321368103433e-76	1.0251913225651138e-74
Ralgds	18.4139	1.19623	1.0171646164297774e-75	1.0482161740741957e-74
USP47	18.4083	0.824293	1.1264218952026587e-75	1.1601211284418376e-74
SELENOW	18.4005	1.49592	1.3008401776241249e-75	1.3389642680873541e-74
ZC3H7A	18.3962	0.961946	1.408152707613959e-75	1.448564190643117e-74
Tab2	18.3943	0.988845	1.4587611552535554e-75	1.49973759219888e-74
PIGN	18.3918	0.942287	1.5277655489236967e-75	1.5697520134774506e-74
LRCH3	18.387	0.991234	1.668709241970268e-75	1.7135564188808687e-74
CPNE3	18.3838	1.12978	1.770808697467495e-75	1.8173263993785363e-74
UBR3	18.3809	0.944887	1.8686500045760802e-75	1.9166065091182984e-74
DNAJC1	18.3807	0.867417	1.8755746324877602e-75	1.92257458642687e-74
ARID5B	18.3755	0.967005	2.065856259483955e-75	2.1163766099663264e-74
Mberchr3T0776	18.3739	1.73535	2.1260640065444864e-75	2.1767740137677208e-74
TARS1	18.3553	0.935357	2.99663068455362e-75	3.066299261386974e-74
FARP1	18.3548	1.65544	3.020851930193377e-75	3.0892653415536393e-74
STK40	18.3518	1.03213	3.192929917880695e-75	3.2633207890861775e-74
TAF5L	18.3417	1.33626	3.844626120545591e-75	3.927075505621921e-74
SMG6	18.3414	1.23674	3.866885652520089e-75	3.947493075106385e-74
NFIL3	18.3407	0.884566	3.914012765321994e-75	3.9932577420846755e-74
Plekhg3	18.3399	1.54024	3.975608403293085e-75	4.053721530278609e-74
Tbc1d22a	18.3383	1.61314	4.0931843760475037e-75	4.171161217912418e-74
Mberchr27T0028	18.3371	1.02014	4.184427611068473e-75	4.261644640798207e-74
FRY	18.3348	1.27009	4.362299082344134e-75	4.440197280243137e-74
PIK3R1	18.327	1.55562	5.039655123692847e-75	5.1266474151784755e-74
ZNF638	18.3254	0.75415	5.18957517489403e-75	5.276068094475597e-74
MSL2	18.3251	1.11484	5.214168837222436e-75	5.297973421105321e-74
SLC29A1	18.3165	0.879508	6.113386560757058e-75	6.208015499927655e-74
NFE2L1	18.307	0.841309	7.283859740022124e-75	7.392288475206343e-74
CSNK1D	18.3056	1.20696	7.465667818339175e-75	7.572382440013219e-74
RFK	18.3024	0.942772	7.922625473462333e-75	8.031186230678874e-74
RPGR	18.299	1.58664	8.422561561215542e-75	8.532997246021688e-74
CARD19	18.2972	0.874626	8.70801200990213e-75	8.817052346659785e-74
BTAF1	18.2956	0.979794	8.970020650150438e-75	9.077055238816377e-74
ST3GAL4	18.2924	0.844772	9.51605437778317e-75	9.62400263861317e-74
Selenot	18.286	0.953219	1.0690346967001655e-74	1.0805330350076963e-73
PHF14	18.2813	0.846746	1.1664088468693303e-74	1.1782694830228535e-73
GNAI2	18.2691	0.946157	1.4572816288357381e-74	1.4712451287636067e-73
COPA	18.2677	1.10348	1.4961166961164602e-74	1.50957566813608e-73
XIAP	18.264	0.992599	1.6019245953317758e-74	1.6153978590396126e-73
ATXN7L1	18.2628	1.11447	1.637025544162685e-74	1.6498370484213496e-73
KDM2A	18.2598	0.943541	1.7280064164102077e-74	1.74052094723589e-73
MED4-1	18.2537	0.807456	1.9337285453685766e-74	1.9466051396197282e-73
GPCPD1	18.2489	0.905507	2.11132938849474e-74	2.124158646931774e-73
Cry1	18.2432	1.40422	2.3412745108887327e-74	2.3541386565529567e-73
SEC63	18.2406	0.944057	2.456180356442788e-74	2.4682482946102815e-73
HIPK1	18.2345	0.849219	2.7495627183444006e-74	2.7614759016994454e-73
MCTP1	18.2341	1.09659	2.7692949318707564e-74	2.7796877823656524e-73
TCEA1	18.2294	0.83986	3.0168193688630704e-74	3.026393810022186e-73
RAP1GDS1	18.2277	0.910552	3.1136869349101855e-74	3.121767437336423e-73
PHF20L1	18.2227	0.969149	3.411403791683874e-74	3.41828558607632e-73
SLC44A2	18.2005	1.00975	5.118231201237197e-74	5.1256019258933564e-73
MYO5A	18.1942	1.04084	5.740014513764414e-74	5.74497134840497e-73
MYRIP	18.1884	1.20897	6.382338359660174e-74	6.384174475413816e-73
RAB14	18.1834	0.774792	6.991220468200928e-74	6.989210341556821e-73
CEBPZ	18.178	0.908932	7.714236053290581e-74	7.707585849796366e-73
CCT8-1	18.173	0.724749	8.440242037002823e-74	8.428122217880189e-73
FUNDC1	18.1727	0.799532	8.488661107771436e-74	8.471605818519312e-73
ZC3HAV1	18.1711	1.26225	8.748876924479776e-74	8.7262894625405e-73
CHCHD3	18.1684	1.0936	9.187718568167485e-74	9.158743538279342e-73
BIRC6	18.1674	0.76061	9.346705134137015e-74	9.311889327047106e-73
STX2	18.1618	1.06458	1.0363786011209942e-73	1.0319268030062132e-72
Cog5	18.16	1.08791	1.0698319192820792e-73	1.0646266695317084e-72
KMT5A	18.1587	1.18266	1.0965251566104053e-73	1.0905657807592617e-72
DHX40	18.1536	1.14964	1.2033221184286356e-73	1.1960980576833522e-72
KIDINS220	18.1475	0.873517	1.3428081928555618e-73	1.3339840247310824e-72
ENAH	18.1472	1.17817	1.3507536539765979e-73	1.3411109237226245e-72
FCHSD2	18.1445	0.877796	1.4190807663958167e-73	1.4081460687095476e-72
KAZN	18.139	1.47018	1.5672708150010194e-73	1.5543070803646732e-72
ZNF24	18.1219	1.1542	2.1397665279950067e-73	2.120857530740775e-72
RNGTT	18.116	1.08365	2.3831125304408823e-73	2.3607071989581047e-72
PHC3	18.1124	0.841892	2.543783629796664e-73	2.518432710934795e-72
NIPAL3	18.1067	1.13906	2.8231405592095006e-73	2.7934148333441757e-72
LRP10	18.0993	0.9352	3.2296383550870786e-73	3.193814721455567e-72
Mob4	18.099	0.759278	3.2429377934725144e-73	3.20514346444114e-72
MGRN1	18.0973	2.33278	3.3441271560928103e-73	3.3032756027655403e-72
SRRM1	18.0971	0.76761	3.3616616999153224e-73	3.3187103153337804e-72
MAP3K8	18.0933	0.907935	3.600144526818293e-73	3.5521289783618626e-72
CBX5	18.0908	1.05987	3.7686645928078065e-73	3.7162923395328256e-72
SELENOI	18.0898	0.959554	3.8325257426193195e-73	3.7771235847753325e-72
GGNBP2	18.087	0.801118	4.0381860987198204e-73	3.9775561091356415e-72
Pdlim5	18.082	0.983633	4.4170764714020335e-73	4.3482941367680836e-72
SAV1	18.0804	0.862757	4.545007879516544e-73	4.4717013008146643e-72
BMP2K	18.0768	1.12453	4.854439089329739e-73	4.773440247058682e-72
Ythdc1	18.0767	0.772933	4.861236350734887e-73	4.77742193089463e-72
Cdc42ep5	18.0733	0.938952	5.1737586303144457e-73	5.081683264859697e-72
Smad9	18.0721	2.39899	5.2864283533117165e-73	5.189415975286516e-72
SUPT3H	18.0661	0.998158	5.895232639814709e-73	5.783782135619567e-72
RRN3	18.0639	1.52029	6.133486592168321e-73	6.014137868293642e-72
Mberchr1T0991	18.063	1.29955	6.232616317389199e-73	6.107893724792064e-72
Spata5	18.0618	1.04714	6.369454651208716e-73	6.238477133028931e-72
GTF2I-1	18.0609	1.00683	6.473592787215337e-73	6.336903750323121e-72
TRIOBP	18.0508	1.14012	7.780798088434645e-73	7.612221427542841e-72
EMCN	18.0484	0.939602	8.125957054717533e-73	7.945431012163347e-72
HDAC7	18.0411	0.78275	9.268665578156158e-73	9.057658857574188e-72
IKBIP	18.0403	0.898483	9.399006982668631e-73	9.179872831106413e-72
DDX27	18.0383	1.11032	9.753770914070646e-73	9.521016695177887e-72
MTF2	18.0328	1.0778	1.0760090647985316e-72	1.0497428502537863e-71
ACER2	18.0324	1.36769	1.0843519648733732e-72	1.0572887778644752e-71
RASA2	18.0319	0.966584	1.0938784518398515e-72	1.0659796460333978e-71
MTX2	18.0308	0.785384	1.1174372858195075e-72	1.0883275750124448e-71
CDKL2	18.0298	1.30369	1.1374732093390149e-72	1.1072212622821261e-71
PTEN	18.0285	0.79941	1.1634824344515668e-72	1.1319049872938158e-71
VPS36	18.0254	0.849771	1.231758854910582e-72	1.1976581483568495e-71
EIF5B	18.0253	0.729137	1.2325611527174168e-72	1.1977683420901223e-71
IER3IP1	18.022	0.82842	1.3084023058739004e-72	1.2707583289171932e-71
CUL4A	18.0215	0.844748	1.3219789340569122e-72	1.2832274577654617e-71
MT-ND5	18.0214	0.588088	1.3237012456313061e-72	1.2841822631305947e-71
ZBTB11	18.0196	1.2532	1.3682568391004857e-72	1.3266673255862768e-71
U2SURP	18.0131	0.752737	1.5381644810938976e-72	1.4905791250734343e-71
CHD4	18.0071	0.833814	1.7132647826513846e-72	1.6593375067629148e-71
LMBR1	18.0063	0.966769	1.7379581473761355e-72	1.6823163915442158e-71
Myo9a	18.0037	0.778871	1.8216189806998587e-72	1.7623175280727348e-71
Raly	18.0015	0.777716	1.897447617642668e-72	1.8346566647785196e-71
HLTF	17.9974	0.894452	2.0407800742376138e-72	1.9721490600678663e-71
Tm9sf3	17.9933	0.812727	2.196943226494844e-72	2.1218809995896036e-71
MED1	17.9871	1.29658	2.4601861998141573e-72	2.374810498821162e-71
A2M	17.9858	2.51393	2.5188767582369476e-72	2.4301150078773217e-71
Sppl3	17.9845	0.83754	2.575136275234107e-72	2.4830140956708236e-71
SMARCC2	17.9815	0.847325	2.7218314005638424e-72	2.623006590842705e-71
RNF144B	17.9809	1.06974	2.748480325122889e-72	2.647220523670993e-71
LMAN1	17.9795	0.743071	2.817683676762346e-72	2.712371579208936e-71
ZC3H13	17.9784	0.76772	2.8781909509567386e-72	2.769084099744488e-71
DNAJC10	17.9693	0.890737	3.3876340126698435e-72	3.257412461850953e-71
AGL	17.9672	0.694309	3.520208718003589e-72	3.3830198210332997e-71
RBM4	17.9601	0.789958	4.002103679513346e-72	3.844009528637543e-71
DPYSL2	17.9595	1.50932	4.047613257990962e-72	3.885574626735112e-71
CDK9	17.9571	0.883738	4.2254611692028536e-72	4.0540641515779035e-71
EFNB2	17.9512	0.91101	4.694458559523663e-72	4.5015533401720284e-71
MMP2	17.9507	2.71765	4.740343879607872e-72	4.5430473179152624e-71
Cadm1	17.9489	0.959503	4.894734661553474e-72	4.6884276634218816e-71
ARHGAP18	17.9484	1.51493	4.941655860583473e-72	4.730764710145577e-71
SH2B3	17.9399	1.33406	5.750520813944758e-72	5.502080591658206e-71
FAS	17.9355	1.11818	6.229916056084427e-72	5.957485733499877e-71
ZYG11B	17.9342	1.08431	6.380470951379445e-72	6.09810266573566e-71
GARRE1	17.9257	0.873388	7.435644632422247e-72	7.102674831574767e-71
ZNRF2	17.9194	1.09675	8.317692657102083e-72	7.94086144117077e-71
Rptor	17.9129	0.866234	9.35143767661312e-72	8.92287288737207e-71
CDC27	17.9026	1.13796	1.1264484148457795e-71	1.0742350900764606e-70
UBA6	17.8878	1.15507	1.4679107244735082e-71	1.3991024092638126e-70
CACNA1C	17.8862	2.1098	1.5102441581635438e-71	1.4386627227218197e-70
INSR	17.8854	1.04713	1.5329966421835256e-71	1.4595370550033183e-70
ZNF280D	17.884	0.934516	1.5706642361701221e-71	1.494581157406545e-70
PHF21A	17.8671	0.988984	2.1282057672831348e-71	2.024007508983441e-70
PPP1R15B	17.8624	1.27346	2.3131808998347042e-71	2.1987233430085476e-70
Mberchr12T0074	17.8616	2.00185	2.3484164927798964e-71	2.2309956681409016e-70
TASP1	17.8611	1.53897	2.3681982398084038e-71	2.2485596067214148e-70
GBE1	17.8576	1.00603	2.5211398517089963e-71	2.392468139845027e-70
Rmnd5a	17.8553	0.869657	2.628854901553449e-71	2.49332473887107e-70
PRRC2C	17.8551	0.81245	2.6358892206248365e-71	2.4986332661157458e-70
Mberchr3T0220	17.8543	1.96361	2.6767638877764495e-71	2.535996740544609e-70
SRI	17.8509	1.07263	2.8451060400265962e-71	2.6940178924761642e-70
FUT8	17.8494	0.921749	2.919984241180295e-71	2.7634145907958318e-70
Mberchr24T0155	17.8471	1.12844	3.0466453071912137e-71	2.8817153789727555e-70
UBA1	17.8436	1.01482	3.2387663341999697e-71	3.061770131596872e-70
UBTF	17.8418	0.86726	3.346388234402989e-71	3.1617912747334766e-70
Rab12	17.839	0.759326	3.519884318144308e-71	3.323910313467615e-70
PRPF18	17.8379	1.19055	3.5895861618565977e-71	3.387891173934688e-70
ANKRD10	17.8346	0.778727	3.804953924720751e-71	3.589209114556173e-70
ZNF281	17.8209	1.01336	4.867604455825439e-71	4.589116239941717e-70
JMY	17.815	1.21821	5.404082396305681e-71	5.0921394287140524e-70
LRP6	17.8085	0.955041	6.067132691836923e-71	5.713819168341544e-70
TRAPPC9	17.7882	1.5272	8.726412747026803e-71	8.213789150355223e-70
LRRC41	17.7839	0.828466	9.426744164177118e-71	8.868178966137402e-70
Lrmda	17.7825	1.51293	9.66148046636691e-71	9.084090746770618e-70
KMT2A	17.7723	0.832937	1.1578659806211773e-70	1.0880810850323874e-69
ETV2	17.7712	1.32587	1.1809250104591887e-70	1.1091507999369528e-69
LIMS1	17.7709	1.10912	1.1887489740677584e-70	1.1158963776548585e-69
AMOTL2	17.769	1.11578	1.2295524199266533e-70	1.1535762989975643e-69
RPS6KC1	17.7552	1.02969	1.5706611668338715e-70	1.4728125342722145e-69
Ube2e3	17.7547	0.785342	1.585845967307134e-70	1.4862497111393277e-69
Dgkd	17.7545	1.53265	1.592106660538299e-70	1.4913132701216774e-69
ube2d2	17.7543	0.988405	1.5978062681476744e-70	1.495846094332112e-69
ZMIZ1	17.7491	1.70769	1.751264846995019e-70	1.638629675188827e-69
PAPSS1	17.7483	1.0356	1.777934408620437e-70	1.662689063682964e-69
CREBZF	17.7457	0.85505	1.8622719319048483e-70	1.7406235234497736e-69
AMD1	17.7419	0.962642	1.9906545240019742e-70	1.8596200376020592e-69
ARIH2	17.7393	0.946902	2.0860028836274997e-70	1.947645549509349e-69
FAM43A	17.7346	1.52929	2.265551991853261e-70	2.114150369209283e-69
SLAIN2	17.7324	0.956667	2.3579993071266036e-70	2.1992391606435624e-69
Rbbp4-1	17.7239	1.28509	2.7404959806256148e-70	2.554612473092564e-69
Auts2	17.7229	1.70327	2.7890504813126765e-70	2.598480311769608e-69
MAX	17.7229	0.803843	2.7913473965774174e-70	2.599227342769063e-69
CSRNP2	17.721	0.917246	2.8855784347249658e-70	2.685534319469675e-69
NOTCH1	17.7196	0.794318	2.9615072944602764e-70	2.754724682407272e-69
Arf2	17.7166	1.05558	3.121674084211381e-70	2.902155291658549e-69
MINDY4	17.7151	1.87309	3.205845798195588e-70	2.97881502948318e-69
RPS15A	17.7102	2.6863	3.4970215338127764e-70	3.247634581481577e-69
Nek6	17.7076	1.11433	3.663882705622407e-70	3.400779542832117e-69
SUPT20H	17.704	1.07295	3.906974837946156e-70	3.6244801258107753e-69
ZFP91	17.6971	1.1935	4.410905775338196e-70	4.089791834893575e-69
ILF3	17.6879	0.971029	5.1993433180722677e-70	4.818261385111213e-69
Mberchr5T0200	17.6819	1.01539	5.785833076487875e-70	5.358908259709201e-69
TMEM184B	17.6812	1.11542	5.857017741461918e-70	5.421951727120097e-69
STN1	17.6777	0.65803	6.223979570571606e-70	5.758588868248396e-69
DDX5	17.677	0.985492	6.30111188814173e-70	5.826852668901276e-69
Mberchr9T0812	17.673	0.864204	6.772583458918623e-70	6.25950895445509e-69
MCPH1	17.6675	1.1971	7.462695413249039e-70	6.89367480123988e-69
OXSR1	17.6594	0.876985	8.60944418481959e-70	7.948761930594189e-69
LATS2	17.6506	1.191	1.0072996910872815e-69	9.295066416959866e-69
SORBS2	17.647	0.957989	1.0740092465415609e-69	9.905385013859436e-69
CHPT1	17.6466	0.961466	1.0816661748259857e-69	9.970713918000935e-69
PRKD3	17.6437	1.13336	1.1370170884825813e-69	1.0475380012331572e-68
ANKRD50	17.6436	1.29674	1.139608488358103e-69	1.049369362823391e-68
INTS7	17.6367	1.12684	1.2886469588958196e-69	1.1859781567180426e-68
SOS2	17.6336	0.830393	1.359244485750528e-69	1.2502891737975094e-68
RSRC2	17.629	0.7041	1.4764579582750754e-69	1.3573887680916016e-68
Uck2	17.6075	1.63319	2.1558625703498904e-69	1.980955115514421e-68
Mberchr24T0260	17.6047	1.1936	2.2655220357063685e-69	2.0806180977683685e-68
COPB1	17.6024	0.768534	2.362212555562112e-69	2.1682716620088342e-68
ZNF644	17.6018	0.787264	2.387454884250726e-69	2.1902851273192015e-68
CHD1L	17.6006	1.14252	2.438305959116198e-69	2.2357568090313873e-68
AZI2-1	17.5946	0.91009	2.711680150782831e-69	2.4851111977522147e-68
Rbm8a	17.5941	0.723201	2.733684533553441e-69	2.503957092509303e-68
YTHDF3	17.5883	0.864105	3.0260156075936513e-69	2.770262313744899e-68
N4BP2	17.5851	0.918598	3.2017745774850583e-69	2.9296237383988285e-68
Dock6	17.5795	0.739809	3.5391594797286865e-69	3.2366274358276284e-68
LUC7L3	17.5776	0.729612	3.657658508195617e-69	3.3432383367497795e-68
PPM1G	17.5654	0.836906	4.5347089527511883e-69	4.142717558779791e-68
STK38	17.5595	0.928674	5.030649122592269e-69	4.5933736867787075e-68
DCAF12	17.5556	0.824854	5.39420890578381e-69	4.92274655260113e-68
EAF1	17.5495	1.19265	5.999541234028788e-69	5.472299284028882e-68
TRRAP	17.5437	1.04524	6.650845399095481e-69	6.063185488373096e-68
ADAMTS4	17.5349	1.87365	7.764350995715617e-69	7.074593399398113e-68
ESYT1	17.5223	0.843827	9.677849688873647e-69	8.813484381407456e-68
FBXO42	17.5218	0.939584	9.76842065690122e-69	8.891308540326058e-68
TTBK2	17.5203	0.882372	1.0027989923235645e-68	9.122794600494594e-68
ABL2	17.5038	1.42724	1.3402340987125315e-68	1.2186176676839624e-67
ATF6	17.5009	0.775676	1.4101607405201863e-68	1.2815287231543878e-67
CHD6	17.5004	1.09852	1.421671369046398e-68	1.2913143547999806e-67
USP53	17.4884	1.09884	1.7547262262479223e-68	1.592998195473636e-67
CHMP5	17.4884	1.38306	1.7572623001210389e-68	1.594467906451162e-67
DDX3Y	17.4698	1.28187	2.4333291927589977e-68	2.206751591868293e-67
Ccdc85b	17.4683	1.54169	2.5002736393991515e-68	2.26628035562848e-67
METAP1	17.468	1.70569	2.511796883184331e-68	2.275538760508577e-67
KCTD3	17.4654	1.76757	2.6295069834301063e-68	2.380936401402729e-67
RAB8B	17.4649	0.950969	2.653317964276915e-68	2.4012458515853287e-67
RNF10	17.4597	0.729551	2.904357661900738e-68	2.6270685719117757e-67
KDM7A	17.4548	1.25388	3.1642063370165704e-68	2.860620237599224e-67
TLK1	17.4517	0.801464	3.3429506681951936e-68	3.0206443537720084e-67
MAP3K20	17.4505	0.758225	3.415081117691465e-68	3.0842174146008374e-67
SEC24A	17.4497	1.20486	3.4574821637288486e-68	3.120889273957738e-67
AP1G1	17.447	1.37469	3.6310903823367766e-68	3.2758955006188303e-67
Slc49a4	17.4468	0.843774	3.637963607410327e-68	3.28039405159899e-67
PELI1	17.4421	1.46685	3.954644515196783e-68	3.56225362159047e-67
EIF2S2	17.4376	0.689094	4.275642843708268e-68	3.8494070863732904e-67
Pdcd4	17.4371	1.24755	4.315852108884972e-68	3.88359673462553e-67
ADD3	17.431	0.905805	4.798044702567014e-68	4.31526162204488e-67
RNF130	17.4302	0.807358	4.8658605106169985e-68	4.373990950210782e-67
Mberchr26T0053	17.4269	0.768994	5.157935162138017e-68	4.634144847223226e-67
KDM5B	17.4257	0.833231	5.2629112532604326e-68	4.7260181889428e-67
GADD45A	17.4243	0.811561	5.393249079713151e-68	4.8405593831085765e-67
NEK7	17.4177	1.18763	6.056571693276689e-68	5.4331010777923234e-67
KIAA0586	17.4156	0.848151	6.277193191948043e-68	5.628107459619223e-67
TOPBP1	17.4139	1.39733	6.47025146002604e-68	5.7982124552862215e-67
TOPORS	17.4138	0.821435	6.48480687877392e-68	5.808262111668449e-67
FBXL20	17.4131	0.856556	6.558664441496822e-68	5.87138935712782e-67
ARFIP1-1	17.4054	0.714949	7.508418722614828e-68	6.718160550316973e-67
ELMO1	17.4035	0.968763	7.766367619039574e-68	6.945385856841719e-67
PRPF4B	17.4024	0.751275	7.908574467465622e-68	7.068923759223128e-67
ARSB	17.4017	1.3885	8.009372860334727e-68	7.155341581547751e-67
RHOA	17.4002	0.840768	8.219255228086458e-68	7.339073042644225e-67
PAXBP1	17.39	1.11851	9.82103200960245e-68	8.764817324791508e-67
HERC3	17.3869	1.03106	1.0362548189302843e-67	9.24335045002719e-67
DIMT1	17.3831	1.31498	1.1076008452501609e-67	9.87468753573028e-67
EIF3B	17.3824	0.878263	1.1220040301600169e-67	9.997970304629367e-67
UBE3C	17.3771	1.28923	1.229402876682393e-67	1.0949369370452563e-66
FGD5	17.3691	0.839238	1.4138690238224993e-67	1.258582333802056e-66
STXBP5L	17.3653	2.42413	1.511382191192013e-67	1.344697000709987e-66
EURL	17.362	0.928516	1.6007532021921404e-67	1.4234830905427295e-66
TNFAIP3	17.3602	1.47825	1.651163258114309e-67	1.4675599817135614e-66
GBF1	17.3477	0.942076	2.0530520035384674e-67	1.8238277507162114e-66
LARP4	17.3426	1.16403	2.2433324186320627e-67	1.9918454595463948e-66
DESI2-1	17.3357	0.868184	2.5280403334284405e-67	2.2434906174912425e-66
TBC1D12	17.327	1.08837	2.9403890574506608e-67	2.608095089988762e-66
FBXW2	17.3206	0.78343	3.286657458109579e-67	2.913745023418411e-66
CCT6A	17.3182	0.639515	3.431681666310683e-67	3.0407638006529673e-66
CYLD	17.317	1.03181	3.502965348706498e-67	3.1023460309354283e-66
Ube2z	17.3154	0.918197	3.5981664711875e-67	3.1850368687166333e-66
ZC3H14	17.3134	0.797987	3.724128739833945e-67	3.2948589385248414e-66
RESF1	17.3098	0.891095	3.968414755775807e-67	3.509200942480285e-66
TAPBP	17.2986	0.851042	4.821067936297435e-67	4.2610201358683733e-66
Srsf5	17.2951	0.836356	5.125577557517688e-67	4.527853955154726e-66
PPP1R13B	17.2922	1.58286	5.382063251496118e-67	4.752014709358051e-66
WDR70	17.2772	1.03487	6.986307731429092e-67	6.165327914258618e-66
KRAS	17.2715	0.923517	7.712470779087465e-67	6.802704439088563e-66
MCL1	17.2708	0.930262	7.798898171252607e-67	6.875448514565242e-66
ADAM9	17.2681	1.54168	8.174745573491114e-67	7.203139979480133e-66
GOLPH3	17.2654	1.66057	8.57093418817326e-67	7.548413924082681e-66
VCP	17.2641	0.77141	8.77341050253575e-67	7.722822358814382e-66
Psmd14	17.2629	1.05236	8.95588034096145e-67	7.879452415365121e-66
VPS53	17.2602	0.948032	9.377251617524934e-67	8.246005026336417e-66
SVIL	17.2552	0.804511	1.0228127363279635e-66	8.989686259384047e-66
Marchf5	17.2484	0.82924	1.1508037638113388e-66	1.0109511588610474e-65
EIF4H	17.2467	1.5933	1.1857489205721038e-66	1.041123484047779e-65
KALRN	17.2415	0.86845	1.2959040697781777e-66	1.137268664971914e-65
SGK3	17.2411	1.0444	1.3056283068453436e-66	1.1452244255553128e-65
GIT2	17.2379	1.1246	1.379196817496507e-66	1.2091445623891465e-65
Chst12	17.2362	1.72665	1.4196616207589733e-66	1.2439928062950982e-65
CD58	17.2351	0.989863	1.4477226127720698e-66	1.2679424495235483e-65
Ncoa6	17.2299	0.785927	1.583670083276189e-66	1.386309385586936e-65
PBX3	17.2187	1.1194	1.9211962113715952e-66	1.6809258245946243e-65
RBM17	17.2146	1.03932	2.0633106784250449e-66	1.8043589609868916e-65
ACVRL1	17.2109	0.713345	2.2002067790079395e-66	1.923106830218855e-65
NAA25	17.2054	1.51206	2.417868771098143e-66	2.1122938987709153e-65
GTDC1	17.1946	1.00927	2.9121554149444485e-66	2.5428338467508407e-65
TSPAN5	17.193	0.885594	2.997114162257408e-66	2.6157043027532645e-65
PGGT1B	17.1927	1.13405	3.010443307485789e-66	2.6260189112212967e-65
CTSL	17.1923	0.675501	3.0351234888733383e-66	2.646219751959026e-65
MAP7D3	17.1813	0.909481	3.663516766768044e-66	3.1924931824692956e-65
Mat2a	17.1807	0.751899	3.7036997676882666e-66	3.2258928086803865e-65
NES	17.1801	1.3397	3.7426620816879987e-66	3.258196308970749e-65
NR2C2	17.1798	1.32885	3.759294505755017e-66	3.2710377869144633e-65
PPA1	17.1784	0.973214	3.855173861663817e-66	3.352786272387467e-65
INTS10	17.1779	0.862719	3.888821445392377e-66	3.3803580414073236e-65
LMO7	17.1766	1.04886	3.977751779177814e-66	3.4559327676664813e-65
PSMD1	17.1699	0.751448	4.460060605417351e-66	3.871101029714461e-65
STK39	17.1595	1.91786	5.339903660747474e-66	4.6324463643759905e-65
LPP-1	17.1502	1.31671	6.260445939957993e-66	5.428321828736643e-65
ZBTB20	17.1502	1.78404	6.266545562553359e-66	5.430902024176976e-65
Kctd10	17.1482	1.37895	6.485527111500476e-66	5.617881855178663e-65
TNFRSF12A	17.1395	0.745783	7.534470360994038e-66	6.523245379774967e-65
MAP2K5	17.1293	0.949561	8.967055400122057e-66	7.755833737866765e-65
TCAF1	17.1289	0.955866	9.037101825655342e-66	7.808648868738474e-65
Mberchr10T0519	17.1289	1.34344	9.037101825655342e-66	7.808648868738474e-65
ANKRD11	17.1279	0.759182	9.194267429917711e-66	7.940503689474386e-65
Rbm33	17.1247	0.899502	9.707150162527438e-66	8.379285281804345e-65
LARP4B	17.1194	1.31329	1.0645507226200135e-65	9.18472174329972e-65
PARP8	17.1165	1.20549	1.118752246132514e-65	9.647573313002856e-65
Cdkn2aip	17.1109	0.8997	1.2309687918300399e-65	1.0610011128391297e-64
MSX1	17.1048	1.29221	1.365929074767749e-65	1.176743159803633e-64
ZNF217	17.1014	2.07425	1.4476321317561646e-65	1.2465123630797881e-64
ARHGEF10	17.0867	1.45215	1.8638733550382913e-65	1.6041306077891433e-64
Macroh2a1	17.0748	0.650067	2.2875606194145415e-65	1.967800166675992e-64
RHOT1	17.0727	1.01753	2.370065752554379e-65	2.0377642486724963e-64
Map1b	17.069	1.14767	2.5244275203429334e-65	2.169410402430148e-64
COL4A4	17.0659	1.59625	2.6602967127488807e-65	2.285042408653127e-64
Snrpe	17.0653	0.726776	2.691176224007537e-65	2.3104246249072115e-64
PNISR	17.0643	0.706435	2.7375635847740257e-65	2.349088989205155e-64
RCL1	17.0593	1.40741	2.9801536922163792e-65	2.5559926955689073e-64
BTG3	17.0566	1.09382	3.1236357265517827e-65	2.6777321058236066e-64
PTBP1	17.0535	1.236	3.292789764894988e-65	2.8213479577476275e-64
XRN1	17.0484	0.727189	3.5900730417114963e-65	3.074552700992826e-64
TRAPPC10	17.0431	1.08384	3.933774841485659e-65	3.367241537135804e-64
TRIM33	17.0427	0.800005	3.9580762797389105e-65	3.386375793467567e-64
RABEP1	17.0423	0.963065	3.990242989404796e-65	3.412217135799428e-64
CNOT2	17.0421	0.973023	4.002548617955922e-65	3.421057410185039e-64
KDELR3	17.0411	0.84487	4.0696554842900285e-65	3.476705680313619e-64
OXR1	17.0403	0.690103	4.129156892406708e-65	3.525805136271641e-64
KANSL2	17.0344	1.14677	4.56543695885679e-65	3.896422264591325e-64
PHF3	17.0343	0.677562	4.5710609847519404e-65	3.8993079106924674e-64
SHE	17.0336	1.17995	4.6244281272432825e-65	3.94289764551861e-64
IPMK	17.0248	1.40463	5.3759918741473934e-65	4.581451898630021e-64
MAF1	17.0246	1.17223	5.398718832437127e-65	4.5985657472767986e-64
NECAP2	17.0199	1.03653	5.847134449571959e-65	4.978081900382395e-64
YLPM1	17.0191	0.929794	5.927307575615422e-65	5.043868928148513e-64
CMTM6	17.0141	0.976094	6.451683910274495e-65	5.487403364976619e-64
GM2A	17.0008	1.16461	8.107529885306862e-65	6.89239154308361e-64
COPB2	16.9981	0.743096	8.483845939598774e-65	7.208781117298371e-64
TGas113e22.1-4	16.9949	0.797213	8.956582771138333e-65	7.606750927026864e-64
ATP2A2	16.9924	0.613245	9.345891577367269e-65	7.933511966432128e-64
CFDP2-281	16.9696	1.14695	1.3796618650864681e-64	1.1705915824562346e-63
DIXDC1	16.9677	1.44898	1.4236145966465352e-64	1.2072946225707324e-63
EPC1	16.9676	0.793276	1.4263606646899631e-64	1.2090336497140424e-63
HBEGF	16.9587	1.19822	1.6609885588963618e-64	1.407226417953862e-63
RAPGEF3	16.9395	1.49799	2.3026202522221226e-64	1.9498808127073357e-63
STRN	16.9344	0.892457	2.507970373913762e-64	2.1227392867814387e-63
TNKS2	16.9302	0.820442	2.6950453902701372e-64	2.2799690564402108e-63
CCDC186	16.9275	0.75796	2.819117421540817e-64	2.383772197154042e-63
RNF125	16.9266	0.86016	2.8633111041936213e-64	2.4199641976862474e-63
Spata13	16.9228	1.19477	3.058031981625936e-64	2.5832792031373615e-63
MAD1L1	16.9211	1.28119	3.146100052779171e-64	2.6563841387841613e-63
NRAS	16.9173	0.817657	3.3552883017882025e-64	2.83163529740718e-63
DCAF5	16.9132	0.84734	3.5993297225847545e-64	3.0361158285849566e-63
EIF4EBP2	16.9087	0.777131	3.884381436630615e-64	3.2749743586723203e-63
BCLAF3	16.9029	1.32297	4.2840077458493634e-64	3.610153885680619e-63
Cttn	16.9019	0.655938	4.3598088064428615e-64	3.672251749031451e-63
VEZF1	16.9015	0.990028	4.388051023840577e-64	3.694250220313241e-63
VRK2	16.8962	1.25745	4.8014531512577495e-64	4.0403321894780236e-63
PCM1	16.8956	0.750186	4.849436164872369e-64	4.0787347714710274e-63
PEX13	16.8925	0.916229	5.109074797951042e-64	4.29503217419627e-63
NSMCE2-1	16.8864	0.794202	5.661254014164394e-64	4.756930934569743e-63
SLC4A1AP	16.8844	0.796666	5.860606634788603e-64	4.922060209942023e-63
CUEDC1	16.8713	1.80346	7.322617529392198e-64	6.146967926049413e-63
DNAJC7	16.8704	0.710267	7.429259197501542e-64	6.233478337285922e-63
PPDPF	16.8689	0.778892	7.619287645464322e-64	6.389836744640485e-63
COX17	16.859	1.23001	9.007927381932062e-64	7.550762658384229e-63
HMGN3	16.8578	0.669067	9.193264467196985e-64	7.702404952396124e-63
RARA	16.8533	0.888683	9.922327655788852e-64	8.309232480534162e-63
SESTD1	16.8428	1.32223	1.1848835977300282e-63	9.917766656974742e-63
ST3GAL1	16.8384	1.85602	1.275654547831452e-63	1.067240342350808e-62
Tmsb10	16.83	0.695671	1.4718409430893142e-63	1.2307818564505882e-62
OTUD7B	16.8241	1.45894	1.6260568200627263e-63	1.3590864334995431e-62
EEF2K	16.8166	1.01756	1.843934018871064e-63	1.5404513655969942e-62
ATG12	16.8069	0.834539	2.174151964271343e-63	1.8154482180046733e-62
ZBTB10	16.806	1.21563	2.2037809897594107e-63	1.839305449206306e-62
SLC36A4	16.8001	1.30612	2.435190059952426e-63	2.031467331682962e-62
PARP4	16.7999	0.99382	2.4451374955760073e-63	2.038787307462297e-62
ANKRD26-20	16.788	0.757072	2.9868349925759975e-63	2.4892678018184907e-62
PPHLN1	16.7852	1.00201	3.1318403835630013e-63	2.6088665581333386e-62
SBDS	16.7848	0.703707	3.1506230735886925e-63	2.6232558493457576e-62
CAPNS1	16.7822	0.680288	3.294404019847637e-63	2.7416569595524734e-62
ICE1-3	16.7785	1.06198	3.5055312775007947e-63	2.9159646535574793e-62
Actr1a	16.7676	1.03314	4.212322248715496e-63	3.5022105353380633e-62
Mberchr14T0238	16.7615	1.11936	4.663661705070084e-63	3.875609882535536e-62
PBRM1	16.7569	0.879261	5.041788395643488e-63	4.187840002783661e-62
OSBPL8	16.7501	1.01478	5.652565455210763e-63	4.692925044834723e-62
RND1	16.744	0.787523	6.259727683001377e-63	5.194528198996608e-62
R3HDM1	16.743	0.904744	6.368893727012461e-63	5.282596252104563e-62
CABLES1	16.7421	2.36304	6.466527926583445e-63	5.361019933412169e-62
PRXL2C	16.7317	1.17923	7.697776985360878e-63	6.37873464683026e-62
ANXA1	16.7151	1.00106	1.0166797392598885e-62	8.420665682245433e-62
MAP3K4	16.7087	1.11496	1.1331490053513575e-62	9.380854980015882e-62
RFTN1	16.7085	1.54117	1.1373601731687331e-62	9.411235892688447e-62
NUFIP1	16.7076	1.09651	1.15396312747798e-62	9.544076580021257e-62
CEP63	16.7028	1.1365	1.2509850353052983e-62	1.034159526332982e-61
FMR1	16.697	0.78363	1.3772224227071017e-62	1.1379758468993803e-61
RPS6KB1	16.6941	0.753492	1.4479527858056726e-62	1.1958507924575592e-61
TMEM127	16.6839	1.05089	1.7165702792488654e-62	1.4170263202631305e-61
NR2C1	16.6772	1.14675	1.9212511278244982e-62	1.5852373449088228e-61
IL1R1	16.6759	0.856773	1.9613659057534367e-62	1.617568608706048e-61
NAF1	16.6724	0.837219	2.0823010425441555e-62	1.716491399935047e-61
TMEM158	16.6715	0.868337	2.112268692492506e-62	1.7403692520844652e-61
KIAA0232	16.6698	1.08215	2.172564169747089e-62	1.7892007622478987e-61
ZNF292	16.6692	0.778808	2.1958743454379846e-62	1.8075414533825455e-61
SNX25	16.6601	1.38013	2.5553387993782414e-62	2.1024403704302284e-61
TSPAN18	16.6534	2.43497	2.857119239183223e-62	2.349622420681189e-61
FAM193A	16.652	1.43469	2.926485689380634e-62	2.405529726235571e-61
Mberchr20T0284	16.651	0.718027	2.9777529115469975e-62	2.4465139114954894e-61
MECP2	16.6411	1.0595	3.5126000008333854e-62	2.884579641685801e-61
PDLIM1-1	16.6408	1.28911	3.5271163835432558e-62	2.8951330655287775e-61
NOLC1	16.6363	1.05419	3.8014859320609975e-62	3.118868944260521e-61
BRMS1L	16.6352	0.954524	3.8760006321815157e-62	3.178503348607342e-61
SPAG1	16.6318	1.37728	4.099227677738958e-62	3.359975161597916e-61
MYO6	16.6246	0.970684	4.626345746482059e-62	3.790246032167323e-61
GSAP	16.6203	1.2103	4.967496813077009e-62	4.067825345988874e-61
MORF4L2	16.6195	0.69016	5.036170309289048e-62	4.1221196246228864e-61
Pdia6	16.61	1.68856	5.902844759038439e-62	4.829221465218035e-61
CCPG1	16.6091	0.686797	5.990046123903442e-62	4.898257378366008e-61
[truncated: 15,386 more rows]

## Sheet: Eosinophil_type_M-LP_vs_LP
names	scores	logfoldchanges	pvals	pvals_adj
RGS1	4.03401	2.33554	5.483286118085121e-05	0.041446490940395576
Mberchr28T0703	3.99624	3.13191	6.435679325149596e-05	0.04661845211155239
KIT	3.85271	2.87363	0.00011681930024716694	0.07222422112376041
S100a10-1	3.57697	2.18562	0.00034759506617828466	0.15494718526947382
ARHGAP15	3.53543	31.2662	0.00040711987086590294	0.16851854654770768
ALOX5	3.27858	3.75515	0.0010433158613600512	0.3556479656812645
JUN	3.27858	1.76661	0.0010433158613600512	0.3556479656812645
Ltc4s	3.25591	1.95911	0.0011302763953409058	0.36205216572239557
Tra2b	3.23703	1.48082	0.0012078111938989492	0.374960671534522
AKAP13	3.22192	1.86604	0.0012733451100146356	0.38837025855446383
TXNIP	3.19926	2.48044	0.0013778208975999617	0.4129899362892299
CD63	3.16149	1.22435	0.0015696648576222925	0.45481039249605926
SRGN	3.15015	1.55936	0.0016318426206558985	0.4650751468869311
ITM2B	3.11238	0.555753	0.0018558378016765792	0.48884454821435347
LAPTM5	3.03684	1.71171	0.002390728101426245	0.5765287106302938
GPM6A	2.93486	2.8772	0.003337025456923457	0.7633445732712407
DDX5	2.91975	1.17799	0.0035031530510950875	0.7909391661465986
PTPRC	2.8782	2.46488	0.003999533656738994	0.8801505395241446
GADD45B	2.86309	2.71686	0.004195315584185974	0.9004390300132488
SLC2A3	2.75355	1.92382	0.005895238165521421	1
CHPT1	2.64401	2.7021	0.00819291738668483	1
VIM	2.63646	0.628118	0.00837760619927641	1
UST	2.63646	1.43115	0.00837760619927641	1
FOS	2.51559	1.71196	0.011883305264660577	1
ITPRID2	2.51559	2.57693	0.011883305264660577	1
OAZ1-1	2.51181	1.25725	0.012011249038090668	1
CDK6	2.48915	2.0051	0.012804868074006798	1
HNRNPA2B1	2.47026	0.771537	0.013501304373811605	1
YWHAZ	2.45138	1.40921	0.014231000305372481	1
GLIPR1	2.4476	29.8701	0.014381045781497806	1
IL17RB	2.44005	1.39381	0.014685328295455644	1
Rps28-1	2.42494	0.973464	0.015310963017982899	1
HNRNPH1-1	2.38717	1.61325	0.016978763963682437	1
Gnas	2.38717	2.0829	0.016978763963682437	1
PTGES3	2.38339	1.33721	0.01715400507415156	1
JAK1	2.37584	1.08632	0.017509253242162057	1
CBLB	2.27385	1.85076	0.022974864130108026	1
HSPA8-1	2.24364	1.11739	0.02485589121335809	1
HNRNPA3	2.21342	1.37476	0.026868857503798537	1
CRIP1	2.18698	1.1637	0.02874415825369964	1
SERF2	2.1832	2.15517	0.029021051610325557	1
RAC2	2.14543	1.20948	0.03191857716866762	1
ACER3	2.12654	1.28459	0.033458072889419106	1
MAN2B1	2.12277	2.0582	0.03377347902421744	1
OTULINL	2.11521	4.06881	0.03441192446044271	1
SAMSN1	2.10766	0.927294	0.03506065350887736	1
EIF4G2	2.09633	2.58666	0.036053309142034126	1
GOLIM4	2.08877	1.46311	0.03672830919922623	1
AGL	2.08499	0.675866	0.03706982684590211	1
MRPS6	2.08499	1.12395	0.03706982684590211	1
FLI1	2.06989	1.21157	0.03846306359259944	1
ZFP36	2.01701	0.707417	0.04369496434662596	1
ARF4	2.01323	2.9835	0.044090638662532614	1
RANBP1	1.99434	4.9209	0.04611466170112612	1
NFKBIZ	1.97923	1.14181	0.047789708596990124	1
Fosb	1.95657	1.11126	0.050397969003011474	1
EEF2	1.94902	1.25727	0.05129347588898502	1
MILR1	1.93768	1.41808	0.052661685964462066	1
Eif4a2	1.93768	2.50475	0.052661685964462066	1
Rpl37a-ps1	1.92258	0.228947	0.05453329846618063	1
ARFGAP3	1.9188	2.18852	0.05500977497188062	1
AHNAK	1.91124	0.736299	0.0559731438758812	1
PTPN18	1.91124	1.90327	0.0559731438758812	1
Nfkbid	1.90747	0.806033	0.05646007293409815	1
RFT1	1.8848	1.31931	0.05945623164286497	1
TET2	1.8848	1.332	0.05945623164286497	1
ITGA9	1.88103	1.40334	0.059968194711727554	1
UBR5	1.86592	1.17126	0.06205273751300447	1
MTSS1	1.85081	1.02108	0.06419688179080335	1
CD82	1.8357	29.4192	0.06640182830294607	1
REL	1.82059	0.977648	0.06866878370889659	1
EGR1	1.81304	1.2255	0.06982589327717864	1
ACTB	1.75638	0.544006	0.0790233773832606	1
CFL1	1.7526	0.822376	0.0796700348080752	1
SWAP70	1.7526	0.685462	0.0796700348080752	1
CD36	1.7375	2.77222	0.08229980614333667	1
HSP90AA1-1	1.7375	0.675899	0.08229980614333667	1
PTMA	1.72239	0.392764	0.08499952492049305	1
Mberchr9T0812	1.71483	1.7169	0.08637599833195436	1
PDE4B	1.70728	1.52519	0.08777041904636898	1
SMURF2	1.69217	1.73662	0.09061371588175256	1
ITPR2	1.68461	1.1898	0.09206289850384541	1
SLC45A3	1.68084	1.2982	0.09279444034934897	1
CPA3	1.67706	1.0429	0.09353064137569767	1
LIF	1.67706	2.40545	0.09353064137569767	1
CTTNBP2	1.66195	2.34187	0.09652241917851327	1
PLSCR4	1.64684	0.961558	0.09959026973391048	1
ZFP36L2	1.63929	0.697536	0.10115310257767084	1
Zg16	1.63173	29.1212	0.10273540935081918	1
CSTB	1.63173	1.75097	0.10273540935081918	1
C4orf3	1.6204	3.89806	0.10514571385663218	1
CMTM7	1.61285	1.78009	0.10677736628006543	1
DSE	1.60907	1.17158	0.10760068369636688	1
CLTC	1.60152	1.55467	0.10926239462404107	1
STXBP5	1.59396	1.61455	0.11094433157847781	1
Snx3	1.59019	1.21336	0.11179293141050678	1
DHX9	1.58641	1.29412	0.11264664359739301	1
SRSF2	1.58641	0.984234	0.11264664359739301	1
PDE7B	1.58263	1.53269	0.11350548668515276	1
TMED9	1.57885	2.30885	0.11436947918442227	1
LMNA	1.5713	0.584679	0.1161129862770902	1
Mberchr24T0597	1.56752	1.13614	0.11699253770577835	1
IL2RG	1.56375	29.252	0.11787731221452256	1
MBOAT1	1.56375	29.1945	0.11787731221452256	1
MIER1	1.56375	1.18407	0.11787731221452256	1
FERMT3	1.56375	29.0776	0.11787731221452256	1
SUCO	1.54108	1.60698	0.12329666682570656	1
Lcp1	1.53353	1.9204	0.12514572842161162	1
CLDN4	1.53353	1.14844	0.12514572842161162	1
MEIS2	1.53353	1.11188	0.12514572842161162	1
TCEA1	1.52597	1.74743	0.12701633543474064	1
CARMIL1	1.51087	1.09309	0.13082275711025632	1
ALOX5AP	1.50331	1.50808	0.13275885535973048	1
IL1RL1	1.49576	0.726428	0.13471706613220755	1
Mberchr11T0353	1.49576	29.0194	0.13471706613220755	1
Srsf5	1.49198	0.869549	0.13570450735437944	1
ZEB2	1.4882	1.11211	0.13669752895530166	1
Tuba1b	1.48065	0.740115	0.13870038238804502	1
LYST	1.45043	0.995199	0.1469384375405924	1
CAPRIN1	1.44665	2.65881	0.14799397006485443	1
ARHGDIB	1.44288	0.992303	0.1490552860594234	1
HNRNPF	1.43532	0.804223	0.1511953342402188	1
LIPA	1.42777	28.6811	0.15335871287802683	1
JUND	1.42777	0.423188	0.15335871287802683	1
CTR9	1.42777	28.6486	0.15335871287802683	1
DIAPH3	1.41266	3.36309	0.15775597841218336	1
Mberchr3T0220	1.41266	2.47541	0.15775597841218336	1
RPSA-3	1.40888	2.44085	0.15887007717572244	1
CHD2	1.4051	1.00098	0.15999012049813166	1
FOXP1	1.4051	0.947044	0.15999012049813166	1
RAPGEF2	1.4051	0.648125	0.15999012049813166	1
calm2-b-1	1.4051	1.78747	0.15999012049813166	1
NDUFS2	1.40133	0.916405	0.16111612403337883	1
HNRNPK	1.39377	0.744069	0.16338607392103377	1
SLC4A10-1	1.39	1.15943	0.1645300511407587	1
SGMS1	1.39	1.49687	0.1645300511407587	1
WSB1	1.39	0.811293	0.1645300511407587	1
DNAJA1-1	1.39	0.622895	0.1645300511407587	1
AZIN1	1.39	1.88365	0.1645300511407587	1
Rpl30	1.38244	2.27504	0.16683608662237825	1
CHD4	1.37866	1.29595	0.16799817520449278	1
HMGB1-1	1.37489	0.806052	0.1691663310716811	1
ACAP2	1.37489	1.09771	0.1691663310716811	1
ABCA1	1.37111	1.41894	0.17034056914843443	1
ARID4B	1.37111	0.928029	0.17034056914843443	1
METRNL	1.36733	0.996552	0.17152090426295186	1
LAT2	1.35978	28.7242	0.17389992442978874	1
TRA2A	1.35978	1.61611	0.17389992442978874	1
PLCG2	1.35978	28.6393	0.17389992442978874	1
GABRE	1.35978	28.4561	0.17389992442978874	1
HNRNPDL	1.356	0.591033	0.17509863864680852	1
NAV2	1.356	1.65786	0.17509863864680852	1
HIF1A	1.33712	1.68615	0.18118482524515267	1
NDUFS8	1.33334	3.56943	0.18242068451721427	1
TNFRSF1B	1.33334	1.64329	0.18242068451721427	1
IL1RAP	1.32956	1.65577	0.18366278356269716	1
MED13	1.32956	1.19551	0.18366278356269716	1
JUNB	1.32956	0.250471	0.18366278356269716	1
DNAJB1	1.32578	1.45213	0.18491113607550747	1
DYRK1A	1.32201	1.00617	0.1861657556396118	1
ZNF207	1.31445	1.72382	0.18869384970105063	1
FBXW11	1.31068	1.04621	0.18996735080639837	1
BGLAP	1.30312	2.88147	0.19253332682949686	1
TPT1	1.29934	0.18259	0.193825827664995	1
GYPC	1.29179	1.73969	0.19642991889590766	1
ANAPC16	1.29179	28.6306	0.19642991889590766	1
ROCK1	1.28801	0.969695	0.19774153449844867	1
INTS6	1.27668	1.44853	0.20171480995078728	1
VAV3-1	1.26913	1.65289	0.20439580557099235	1
GMFG	1.26913	1.77591	0.20439580557099235	1
HDC	1.2578	0.745674	0.20846575421677394	1
SORBS1	1.25402	0.842321	0.2098353714518254	1
DOCK2	1.25402	1.65727	0.2098353714518254	1
P4HA1	1.25402	2.02917	0.2098353714518254	1
Dynll1-1	1.24646	0.894169	0.21259412532992916	1
THOC2	1.24646	1.43524	0.21259412532992916	1
RPL27A-3	1.24269	1.31728	0.2139832841355842	1
IRF2	1.23891	1.56656	0.21537897873704692	1
HMGN2	1.23136	0.949928	0.21819001816716865	1
OPTN	1.22758	2.21219	0.2196053840725205	1
FMN1	1.22758	1.33003	0.2196053840725205	1
PMP22	1.22758	0.820969	0.2196053840725205	1
TRA	1.2238	28.3203	0.22102732792487656	1
ELOVL5	1.2238	28.4555	0.22102732792487656	1
RNASET2	1.2238	28.5612	0.22102732792487656	1
ARPC1B	1.21625	0.757724	0.2238909900903221	1
MOB3B	1.21625	1.69987	0.2238909900903221	1
CHN2	1.20869	0.754226	0.2267810844843836	1
MAP1LC3A	1.20869	3.25243	0.2267810844843836	1
PPIA	1.19736	0.443259	0.23116595545863028	1
VTI1A	1.19736	3.08817	0.23116595545863028	1
SAT1	1.19736	0.373048	0.23116595545863028	1
KHDRBS3	1.19358	2.69259	0.2326408777378315	1
NR4A2	1.19358	2.14658	0.2326408777378315	1
PFKFB3	1.18603	2.40166	0.2356107246318354	1
OSTM1	1.18225	2.66837	0.23710566685702616	1
ube2i	1.17847	2.68941	0.2386072997554749	1
MAST4	1.17847	1.71149	0.2386072997554749	1
RBM25	1.17847	0.770428	0.2386072997554749	1
Hypk	1.1747	1.08357	0.2401156317521097	1
RNF19B	1.17092	1.31687	0.2416306711178683	1
Mberchr22T0715	1.17092	0.890748	0.2416306711178683	1
MAN1A2	1.17092	1.47578	0.2416306711178683	1
FLOT1	1.16337	1.61857	0.24468090426431	1
PER1	1.15581	28.3398	0.24775806224304098	1
NCAPD3	1.15581	28.6505	0.24775806224304098	1
SCCPDH	1.15581	28.4967	0.24775806224304098	1
WDR91	1.15581	28.5066	0.24775806224304098	1
HMGCL	1.15581	28.3609	0.24775806224304098	1
NFKB1	1.15581	1.13419	0.24775806224304098	1
CDK19	1.15581	2.36935	0.24775806224304098	1
CCNY	1.15581	2.45453	0.24775806224304098	1
FTL-4	1.15203	0.776421	0.24930675705618555	1
CNOT6L	1.14826	0.734197	0.2508622055722912	1
Hnrnpd	1.14448	0.841014	0.2524244149554633	1
AOAH	1.13315	2.89717	0.2571516775095293	1
OCRL	1.13315	1.76261	0.2571516775095293	1
TESK2	1.12559	1.62955	0.2603371142114559	1
IER3	1.11804	0.971613	0.26354975238800027	1
PRKCI	1.11049	3.30067	0.2667896394235595	1
SLMAP	1.10671	1.57245	0.2684198153278434	1
PTPN2	1.10671	1.24463	0.2684198153278434	1
Pbx1	1.10293	1.40627	0.2700568199812805	1
NRROS	1.09915	1.92186	0.2717006585365356	1
ARHGEF6	1.09538	2.54537	0.27335133597238004	1
MKRN1	1.09538	1.24604	0.27335133597238004	1
MIEN1	1.08782	28.2488	0.27667322652583526	1
PILRA	1.08782	28.3808	0.27667322652583526	1
NAV1	1.08782	28.1308	0.27667322652583526	1
RNF5	1.08782	28.2221	0.27667322652583526	1
PRKCB	1.08782	1.01763	0.27667322652583526	1
PSTPIP1	1.08782	28.3978	0.27667322652583526	1
Snrpd1	1.08782	28.2473	0.27667322652583526	1
ARHGAP45	1.08782	28.3238	0.27667322652583526	1
UBE2N	1.08782	1.42037	0.27667322652583526	1
GAS7	1.08405	1.13114	0.27834444872311104	1
PTPN6	1.08405	2.01914	0.27834444872311104	1
UBTF	1.08405	1.81134	0.27834444872311104	1
Litaf	1.08405	0.771712	0.27834444872311104	1
NCBP2	1.08027	1.9375	0.2800225279584604	1
Tma7	1.08027	2.19776	0.2800225279584604	1
CERS6	1.08027	0.894599	0.2800225279584604	1
Zswim6	1.07649	0.611046	0.28170746832724014	1
STK38L	1.07271	0.98571	0.28339927374537754	1
SEMA4A	1.07271	1.68951	0.28339927374537754	1
DENND4A	1.07271	0.516787	0.28339927374537754	1
PSMB1	1.07271	1.09566	0.28339927374537754	1
Ythdc1	1.06516	1.48073	0.2868034944908967	1
RAB8B	1.06516	1.65504	0.2868034944908967	1
Lrmda	1.06516	1.07443	0.2868034944908967	1
KDM2A	1.06138	3.26986	0.2885159167449186	1
ODC1	1.06138	0.899524	0.2885159167449186	1
PAG1	1.05761	0.927395	0.29023521789981277	1
KIAA1109	1.05761	1.65195	0.29023521789981277	1
CALR-1	1.05383	0.561318	0.29196140096099166	1
SREBF2	1.05005	1.56925	0.2936944687491375	1
Akr7a2	1.05005	1.98959	0.2936944687491375	1
NFKBIA-1	1.05005	0.629452	0.2936944687491375	1
Mfn1	1.04627	3.11558	0.2954344238993457	1
Rpl17-10	1.0425	0.568889	0.29718126886026996	1
PRKAR1A	1.0425	0.548911	0.29718126886026996	1
MT-ND5	1.0425	1.42987	0.29718126886026996	1
PLTP	1.03872	1.13846	0.29893500589328004	1
PHIP	1.03494	1.19096	0.3006956370716233	1
F52C9.6-41	1.03494	0.96665	0.3006956370716233	1
TPT1-1	1.03117	1.3129	0.30246316427959485	1
LIMCH1	1.02739	1.07367	0.3042375892117165	1
Ccdc12	1.02739	1.9234	0.3042375892117165	1
UBC	1.02739	0.444055	0.3042375892117165	1
INPP5D	1.02361	1.03124	0.30601891337192044	1
DIAPH1	1.02361	2.21717	0.30601891337192044	1
DDX18	1.01983	28.0593	0.3078071380727444	1
LNPEP	1.01983	28.1633	0.3078071380727444	1
Actr1a	1.01983	27.9454	0.3078071380727444	1
Pofut2	1.01983	28.0656	0.3078071380727444	1
PGPEP1	1.01983	28.1361	0.3078071380727444	1
EXOC2	1.01983	28.1915	0.3078071380727444	1
CNPY3	1.0085	1.98959	0.31321322565664245	1
L3MBTL1	1.00473	1.0187	0.3150290617895998	1
EIF1	1.00473	0.365061	0.3150290617895998	1
CTSC	1.00473	0.675758	0.3150290617895998	1
Nutf2	1.00473	1.67975	0.3150290617895998	1
CAPZA1	1.00095	0.763744	0.3168518021272374	1
FKBP2	0.993394	1.68989	0.3205179958103792	1
ARID2	0.993394	1.30924	0.3205179958103792	1
RSRC2	0.989617	0.966231	0.3223614488600036	1
ARL3	0.989617	1.86092	0.3223614488600036	1
Ankrd42	0.989617	1.48316	0.3223614488600036	1
RPL22L1	0.989617	0.916262	0.3223614488600036	1
TRMT112	0.989617	0.788652	0.3223614488600036	1
Sf3b6	0.98584	0.760658	0.32421180552107265	1
MRPL3	0.982062	3.77016	0.32606906514954836	1
SKIL	0.982062	3.14674	0.32606906514954836	1
WDR26	0.974508	2.93248	0.3298042897331741	1
RBM14	0.974508	2.78447	0.3298042897331741	1
SMIM3	0.970731	0.91248	0.3316822523987407	1
USPL1	0.966954	2.55962	0.33356711345115864	1
DUSP10	0.959399	1.84167	0.3373575239145208	1
PRRC2C	0.959399	0.815635	0.3373575239145208	1
PAIP2	0.955622	0.716751	0.3392630694158243	1
FUT8	0.955622	1.88164	0.3392630694158243	1
UNC119	0.951845	28.2781	0.3411755054833814	1
CCT5	0.951845	2.08775	0.3411755054833814	1
Mberchr18T0865	0.951845	28.0273	0.3411755054833814	1
HLTF	0.951845	28.0112	0.3411755054833814	1
Dpy19l1	0.951845	2.26005	0.3411755054833814	1
TMEM131	0.951845	2.0652	0.3411755054833814	1
TNFSF11	0.951845	1.31124	0.3411755054833814	1
COTL1	0.951845	1.3437	0.3411755054833814	1
HSPA13	0.951845	28.1958	0.3411755054833814	1
Cyth3	0.944291	1.93592	0.3450210392459109	1
COQ10B	0.944291	0.577826	0.3450210392459109	1
Gpbp1	0.940514	0.746707	0.34695413139013387	1
TM6SF1	0.940514	1.72761	0.34695413139013387	1
KIAA0232	0.936736	1.17698	0.3488941029978724	1
ACAA1	0.929182	1.75706	0.35279467122277386	1
LCP2	0.929182	1.05052	0.35279467122277386	1
KMT2E	0.929182	0.803878	0.35279467122277386	1
Rps27	0.929182	0.670149	0.35279467122277386	1
Ube2k	0.929182	1.06587	0.35279467122277386	1
ACOT7	0.925405	1.27294	0.35475526062823226	1
Rps20-1	0.925405	0.823715	0.35475526062823226	1
GADD45A	0.921628	1.70139	0.35672271507263364	1
NSUN4	0.921628	0.313075	0.35672271507263364	1
KPNA4	0.917851	0.701299	0.3586970304263829	1
SYK	0.917851	3.98684	0.3586970304263829	1
GK	0.914073	0.808229	0.360678202349375	1
Ranbp2	0.914073	1.93298	0.360678202349375	1
PPP2R1A	0.914073	1.4192	0.360678202349375	1
BCOR	0.910296	3.77873	0.36266622629044987	1
IRAG2	0.910296	3.45076	0.36266622629044987	1
PLD3	0.910296	3.5744	0.36266622629044987	1
IER5	0.906519	0.533281	0.3646610974868556	1
FXYD5	0.906519	0.995447	0.3646610974868556	1
CCND1	0.906519	1.33009	0.3646610974868556	1
VAMP8	0.906519	1.21068	0.3646610974868556	1
Stag2	0.898965	0.973797	0.3686713615335441	1
RAP1B	0.898965	0.603256	0.3686713615335441	1
Mberchr2T0409	0.895188	3.18838	0.3706867437956798	1
Bloc1s2	0.895188	2.4007	0.3706867437956798	1
ABCC3	0.895188	2.14883	0.3706867437956798	1
ARPC3	0.891411	0.777687	0.3727089521358514	1
MDH2	0.891411	1.61917	0.3727089521358514	1
Rin2	0.887633	1.61812	0.3747379807256629	1
STRN3	0.887633	1.07157	0.3747379807256629	1
IPMK	0.883856	27.6667	0.3767738235221261	1
ZNF830	0.883856	27.7814	0.3767738235221261	1
CTSD	0.883856	0.638012	0.3767738235221261	1
PLEK	0.883856	28.2131	0.3767738235221261	1
Dynlrb1	0.883856	0.817914	0.3767738235221261	1
Mberchr17T0456	0.883856	27.8007	0.3767738235221261	1
DCN	0.883856	1.93323	0.3767738235221261	1
HSPA8	0.883856	28.027	0.3767738235221261	1
RASA2	0.883856	0.778155	0.3767738235221261	1
SLC16A2	0.883856	27.9954	0.3767738235221261	1
DNAJC5	0.883856	27.9922	0.3767738235221261	1
GBF1	0.883856	27.7537	0.3767738235221261	1
PURA	0.883856	1.5478	0.3767738235221261	1
Srek1ip1	0.883856	27.9009	0.3767738235221261	1
CHMP2B	0.883856	27.4851	0.3767738235221261	1
TMED3	0.883856	27.8742	0.3767738235221261	1
BASP1	0.883856	28.1952	0.3767738235221261	1
PPP2R5A	0.880079	0.571697	0.37881647426719733	1
Stx3	0.880079	2.05216	0.37881647426719733	1
SCAF11	0.876302	1.00601	0.38086592648732487	1
HERC2	0.876302	1.94531	0.38086592648732487	1
ARL1	0.868748	1.51918	0.38498520837836525	1
FAM107B	0.86497	2.10333	0.38705502402071557	1
Tubb4b	0.86497	0.293624	0.38705502402071557	1
Mob1a	0.861193	1.23281	0.3891316130801691	1
PSMA4	0.861193	2.04485	0.3891316130801691	1
DOCK8	0.861193	1.95886	0.3891316130801691	1
Ap1s1	0.857416	1.63862	0.3912149679992296	1
RAB27B	0.853639	0.37433	0.3933050810024077	1
Ube2d3-1	0.846085	0.515911	0.39750554906695423	1
HSP90B1	0.846085	0.453278	0.39750554906695423	1
Pak2	0.846085	0.578657	0.39750554906695423	1
ANKS1A	0.842307	1.6864	0.3996158874840575	1
LIMS1	0.83853	2.59178	0.40173295069605397	1
RALA	0.83853	2.78394	0.40173295069605397	1
RPL27A-1	0.83853	0.0959047	0.40173295069605397	1
ALDOA	0.83853	1.02914	0.40173295069605397	1
PPM1L	0.83853	1.53293	0.40173295069605397	1
MAP2K2	0.830976	2.2561	0.4059872158012183	1
DHX15	0.830976	1.54483	0.4059872158012183	1
SF3B1	0.830976	0.572542	0.4059872158012183	1
EIF5	0.827199	0.58162	0.4081243992921383	1
Tnrc18	0.823422	2.69354	0.410268270772853	1
ALS2	0.823422	0.683844	0.410268270772853	1
PCMT1	0.823422	0.626478	0.410268270772853	1
SLC18A2	0.819644	0.811846	0.41241882049041023	1
Mical2	0.815867	27.6453	0.4145760384706251	1
Hyou1	0.815867	27.5719	0.4145760384706251	1
Ap1s3	0.815867	27.8714	0.4145760384706251	1
Psmd14	0.815867	27.6084	0.4145760384706251	1
ADAMTS13	0.815867	27.8045	0.4145760384706251	1
CLPTM1L	0.815867	2.45948	0.4145760384706251	1
NELFB	0.815867	27.8798	0.4145760384706251	1
ACTR8	0.815867	27.9722	0.4145760384706251	1
DENND10	0.815867	27.7561	0.4145760384706251	1
Mberchr16T0599	0.815867	27.9844	0.4145760384706251	1
ROBO1	0.815867	28.0108	0.4145760384706251	1
Mberchr4T0717	0.815867	27.6048	0.4145760384706251	1
ATG16L1	0.815867	27.7709	0.4145760384706251	1
CCNT1	0.815867	27.7237	0.4145760384706251	1
PBRM1	0.808313	2.02702	0.41891043821457885	1
APBB1IP	0.804536	1.53289	0.42108759892150593	1
CCDC30	0.800759	0.279146	0.4232713857770062	1
SNW1	0.800759	1.02285	0.4232713857770062	1
KANSL2	0.800759	1.76112	0.4232713857770062	1
KIFC3	0.800759	1.82536	0.4232713857770062	1
AZI2-1	0.800759	1.80346	0.4232713857770062	1
DBI	0.793204	1.82281	0.4276587933750797	1
SLC12A1	0.793204	2.04043	0.4276587933750797	1
PDE4D	0.789427	1.35016	0.4298623912816072	1
SIK2	0.78565	0.903361	0.43207256966425345	1
Mberchr20T0284	0.78565	1.68812	0.43207256966425345	1
PPP4R3A	0.78565	0.967567	0.43207256966425345	1
SYTL3	0.78565	0.620419	0.43207256966425345	1
SLC38A2	0.778096	0.66378	0.43651261973244093	1
HSPD1	0.778096	0.613519	0.43651261973244093	1
CREBZF	0.770541	1.57181	0.44097884509497265	1
Gnb2	0.770541	0.703759	0.44097884509497265	1
HSPA5	0.770541	0.446682	0.44097884509497265	1
Stxbp6	0.766764	2.31532	0.4432217417572174	1
CD52	0.766764	0.717017	0.4432217417572174	1
CD81	0.766764	0.353489	0.4432217417572174	1
EEF2K	0.762987	1.19832	0.44547114369034335	1
NDUFS4	0.755433	1.47252	0.4499894098767524	1
TRAF1	0.755433	0.676612	0.4499894098767524	1
YWHAQ-1	0.755433	0.305667	0.4499894098767524	1
Lrrfip2	0.751656	1.3946	0.4522582468238754	1
RBPMS	0.751656	0.40108	0.4522582468238754	1
NUFIP1	0.747878	27.703	0.45453353442944344	1
Nrf1	0.747878	2.20979	0.45453353442944344	1
Erf	0.747878	27.8214	0.45453353442944344	1
ADD1	0.747878	27.6217	0.45453353442944344	1
Agap1	0.747878	0.626463	0.45453353442944344	1
LAT	0.747878	27.7672	0.45453353442944344	1
GPR65	0.747878	27.8816	0.45453353442944344	1
BAG6	0.747878	27.6481	0.45453353442944344	1
Ost4	0.747878	27.494	0.45453353442944344	1
CCL2	0.747878	27.7715	0.45453353442944344	1
Dpp7	0.747878	27.2886	0.45453353442944344	1
ZNF259	0.747878	27.7305	0.45453353442944344	1
RHBDF2	0.747878	27.7085	0.45453353442944344	1
SPN	0.747878	27.7419	0.45453353442944344	1
BCKDHB	0.747878	27.4909	0.45453353442944344	1
SPOCK2	0.747878	27.5326	0.45453353442944344	1
Psmd11	0.747878	27.2438	0.45453353442944344	1
ABHD17B	0.747878	27.2956	0.45453353442944344	1
SLC4A2	0.747878	27.4427	0.45453353442944344	1
NABP1	0.747878	27.9402	0.45453353442944344	1
C16orf54	0.747878	27.7005	0.45453353442944344	1
Set	0.744101	2.11316	0.45681525848022064	1
ATXN7L1	0.744101	1.91068	0.45681525848022064	1
HMCES	0.744101	2.42453	0.45681525848022064	1
TACC1	0.740324	0.626512	0.4591034045388488	1
KDM7A	0.740324	1.67196	0.4591034045388488	1
CAB39	0.740324	0.785338	0.4591034045388488	1
Baiap2	0.736547	1.69277	0.461397957943834	1
SCAND1-1	0.736547	1.75007	0.461397957943834	1
Emc7	0.73277	1.29967	0.4636989038095448	1
RAB10	0.728993	1.8509	0.46600622702622563	1
ABHD5	0.725215	1.35487	0.46831991226002057	1
CAPZA2	0.725215	0.618426	0.46831991226002057	1
RELB	0.725215	1.84794	0.46831991226002057	1
PHLPP1	0.725215	1.6902	0.46831991226002057	1
PPP1R18	0.717661	0.972001	0.4729663063232674	1
SEC62	0.717661	0.275891	0.4729663063232674	1
ARHGEF2	0.717661	1.67522	0.4729663063232674	1
RASGEF1B	0.717661	1.58139	0.4729663063232674	1
GLB1	0.717661	1.96416	0.4729663063232674	1
SDCBP	0.713884	0.35985	0.47529898336491105	1
OSTF1	0.713884	0.695463	0.47529898336491105	1
SRSF1	0.713884	0.909663	0.47529898336491105	1
PDCD5-1	0.710107	1.42952	0.47763795884819193	1
Clk2	0.70633	1.5139	0.4799832163195781	1
CMIP	0.70633	1.46748	0.4799832163195781	1
HBS1L	0.702552	0.956926	0.4823347391018574	1
STN1	0.702552	0.928833	0.4823347391018574	1
Olfm1	0.702552	3.59775	0.4823347391018574	1
TCF25	0.702552	1.40803	0.4823347391018574	1
SRSF11	0.702552	0.900783	0.4823347391018574	1
Mtss1	0.702552	1.17036	0.4823347391018574	1
YWHAE	0.698775	0.536421	0.484692510294254	1
IGBP1	0.694998	2.81229	0.48705651277255635	1
PSMB9	0.694998	3.42903	0.48705651277255635	1
Tmem9b	0.694998	1.10865	0.48705651277255635	1
USP37	0.694998	2.83941	0.48705651277255635	1
EIF4H	0.694998	2.48404	0.48705651277255635	1
Mberchr9T0404	0.694998	2.5142	0.48705651277255635	1
DNM1L	0.691221	1.40115	0.48942672918925956	1
RAB2A	0.687444	0.750423	0.49180314197371977	1
Chchd1	0.687444	1.9339	0.49180314197371977	1
MACO1	0.687444	1.01039	0.49180314197371977	1
Ddx39a	0.687444	2.86634	0.49180314197371977	1
SUGT1	0.687444	1.35921	0.49180314197371977	1
Ldb1	0.687444	1.68132	0.49180314197371977	1
HNRNPU	0.687444	0.590314	0.49180314197371977	1
DDX3X-1	0.687444	0.163374	0.49180314197371977	1
IFRD1	0.687444	0.52077	0.49180314197371977	1
FMNL3	0.687444	0.925607	0.49180314197371977	1
GNA13	0.687444	1.82448	0.49180314197371977	1
TTC1	0.683667	1.59126	0.49418573333232285	1
GPR171	0.683667	0.464885	0.49418573333232285	1
GTDC1	0.679889	0.434864	0.496574485248665	1
USP16	0.679889	27.5001	0.496574485248665	1
KAT7	0.679889	27.3465	0.496574485248665	1
ASNSD1	0.679889	27.1244	0.496574485248665	1
ROGDI	0.679889	27.7266	0.496574485248665	1
Mberchr25T0507	0.679889	27.4819	0.496574485248665	1
IDUA	0.679889	27.1471	0.496574485248665	1
TTC37	0.679889	27.1754	0.496574485248665	1
PTK7	0.679889	27.4422	0.496574485248665	1
Tcf7	0.679889	27.525	0.496574485248665	1
SLC26A4	0.679889	27.6011	0.496574485248665	1
TAF13	0.679889	27.425	0.496574485248665	1
MEA1	0.679889	27.4026	0.496574485248665	1
Mberchr18T0101	0.679889	27.3399	0.496574485248665	1
IRAK3	0.679889	27.3604	0.496574485248665	1
KDELR3	0.679889	27.6786	0.496574485248665	1
WDR75	0.679889	27.2344	0.496574485248665	1
MX1	0.679889	27.4983	0.496574485248665	1
Mberchr8T0244	0.679889	27.5791	0.496574485248665	1
SS18L2-1	0.679889	27.6005	0.496574485248665	1
DDX27	0.679889	27.2995	0.496574485248665	1
PDGFA	0.679889	27.7278	0.496574485248665	1
ZFP36L1	0.679889	0.320774	0.496574485248665	1
MAPK14	0.679889	0.619477	0.496574485248665	1
BCL2L11	0.679889	27.4834	0.496574485248665	1
SLC39A14	0.679889	1.82872	0.496574485248665	1
Mberchr6T0589	0.679889	27.2702	0.496574485248665	1
Ptp4a1	0.679889	27.47	0.496574485248665	1
PFN1	0.679889	0.454857	0.496574485248665	1
HSPA1A	0.679889	0.891606	0.496574485248665	1
MED12	0.679889	27.6202	0.496574485248665	1
ITGA4	0.679889	27.6822	0.496574485248665	1
CHD3	0.679889	27.6478	0.496574485248665	1
Pdpk1	0.679889	26.9618	0.496574485248665	1
PCNX1	0.676112	1.27787	0.49896937948374775	1
ORMDL1	0.676112	1.25077	0.49896937948374775	1
UGP2	0.672335	2.10987	0.5013703975761852	1
Rnf122	0.672335	0.698113	0.5013703975761852	1
Bclaf1	0.672335	0.486999	0.5013703975761852	1
TCP1-1	0.672335	1.10756	0.5013703975761852	1
GPATCH8	0.672335	0.702253	0.5013703975761852	1
CHCHD3	0.672335	2.03976	0.5013703975761852	1
ZNF644	0.672335	0.857851	0.5013703975761852	1
RAB32	0.672335	0.716113	0.5013703975761852	1
PTPN11-1	0.672335	2.5182	0.5013703975761852	1
ADGRE5	0.668558	1.1867	0.5037775208424253	1
VPS37A	0.664781	2.09662	0.5061907303769841	1
RIPOR2	0.664781	1.62957	0.5061907303769841	1
TRRAP	0.664781	1.55193	0.5061907303769841	1
CAPN2	0.664781	0.768334	0.5061907303769841	1
HERC1	0.664781	1.66068	0.5061907303769841	1
EHD1	0.664781	1.59496	0.5061907303769841	1
TUT7	0.664781	2.02138	0.5061907303769841	1
CLU	0.657226	0.275537	0.5110353315209581	1
AIP	0.657226	1.89214	0.5110353315209581	1
CLINT1	0.657226	0.489339	0.5110353315209581	1
Foxk2	0.657226	1.56148	0.5110353315209581	1
RTN3	0.657226	0.466881	0.5110353315209581	1
Rbx1	0.653449	0.926598	0.5134666842120383	1
ELL2	0.653449	0.570375	0.5134666842120383	1
Usp7	0.649672	1.37418	0.5159040453353282	1
ARRB2	0.649672	1.51242	0.5159040453353282	1
Rbbp4-1	0.649672	1.52301	0.5159040453353282	1
H2ac20	0.649672	1.44294	0.5159040453353282	1
LSM8	0.649672	1.5287	0.5159040453353282	1
TSC22D2	0.649672	0.580465	0.5159040453353282	1
ANXA1	0.649672	0.253582	0.5159040453353282	1
TXLNG-1	0.645895	1.16937	0.5183473948796611	1
ALMS1-1	0.645895	1.28192	0.5183473948796611	1
Ppp1cc	0.642118	1.75	0.5207967126136228	1
DDX21	0.642118	1.16847	0.5207967126136228	1
COPS9	0.642118	1.11984	0.5207967126136228	1
C5AR1	0.642118	0.499027	0.5207967126136228	1
Yeats4	0.642118	1.48324	0.5207967126136228	1
TM2D3	0.634563	1.36679	0.5257131706255151	1
LRRC28	0.634563	1.4028	0.5257131706255151	1
PMF1	0.634563	1.16226	0.5257131706255151	1
ICAM3	0.634563	1.55619	0.5257131706255151	1
ICE1-1	0.630786	3.02496	0.5281802693423925	1
RAB28	0.630786	3.29873	0.5281802693423925	1
SH2B3	0.630786	2.5506	0.5281802693423925	1
SRCAP	0.630786	3.2644	0.5281802693423925	1
SUB1-1	0.627009	0.437176	0.5306532531275137	1
CCNC	0.627009	0.943411	0.5306532531275137	1
Rpl26	0.627009	1.28543	0.5306532531275137	1
FAM214A	0.627009	1.21492	0.5306532531275137	1
Fbln2	0.623232	2.97582	0.5331321006534052	1
RNASE6	0.623232	2.80221	0.5331321006534052	1
PTGER3	0.623232	3.4905	0.5331321006534052	1
ALDH9A1	0.623232	2.68158	0.5331321006534052	1
Cd2bp2	0.623232	1.9811	0.5331321006534052	1
CLIC1	0.623232	0.221481	0.5331321006534052	1
CCDC25	0.619455	1.58773	0.5356167903745106	1
DCTN4	0.619455	1.62129	0.5356167903745106	1
LONRF3	0.619455	1.5986	0.5356167903745106	1
COMMD6	0.619455	1.31089	0.5356167903745106	1
UCHL5	0.619455	1.23123	0.5356167903745106	1
PGM2	0.619455	1.17713	0.5356167903745106	1
NPAT	0.615678	2.57639	0.5381073005275986	1
FGD6	0.615678	1.90612	0.5381073005275986	1
CREBRF	0.615678	0.730005	0.5381073005275986	1
ILK	0.615678	2.13186	0.5381073005275986	1
PDHB	0.615678	2.55586	0.5381073005275986	1
TRPV2	0.6119	27.3674	0.5406036091321842	1
PCBP1	0.6119	27.1621	0.5406036091321842	1
NCKAP5	0.6119	27.5934	0.5406036091321842	1
CILK1	0.6119	27.211	0.5406036091321842	1
Arf5	0.6119	27.2598	0.5406036091321842	1
BLOC1S4	0.6119	27.3776	0.5406036091321842	1
TM9SF4	0.6119	27.3477	0.5406036091321842	1
Arf1	0.6119	27.3255	0.5406036091321842	1
STAM2	0.6119	27.698	0.5406036091321842	1
IFI6	0.6119	26.9234	0.5406036091321842	1
Mberchr22T0515	0.6119	27.1054	0.5406036091321842	1
Mberchr25T0497	0.6119	27.3336	0.5406036091321842	1
BAMBI	0.6119	27.0917	0.5406036091321842	1
POLD4	0.6119	27.554	0.5406036091321842	1
HEXIM1	0.6119	27.3871	0.5406036091321842	1
EPDR1	0.6119	27.386	0.5406036091321842	1
Orai3	0.6119	27.4154	0.5406036091321842	1
MARCHF7	0.6119	0.598692	0.5406036091321842	1
Mberchr7T0123	0.6119	27.3251	0.5406036091321842	1
ATP6V0C	0.6119	27.4676	0.5406036091321842	1
ACAP1	0.6119	27.1333	0.5406036091321842	1
NECAP2	0.6119	27.0096	0.5406036091321842	1
ABL2	0.6119	27.1222	0.5406036091321842	1
ZC2HC1A	0.6119	27.4135	0.5406036091321842	1
DNAJC7	0.6119	1.33399	0.5406036091321842	1
EDARADD	0.6119	27.47	0.5406036091321842	1
PPFIBP2	0.6119	27.2072	0.5406036091321842	1
GTF3C1	0.6119	27.1394	0.5406036091321842	1
HNRNPUL1	0.6119	26.9515	0.5406036091321842	1
THAP12	0.6119	27.0314	0.5406036091321842	1
CREM-1	0.6119	27.5757	0.5406036091321842	1
NXPE3	0.6119	1.31569	0.5406036091321842	1
SLC25A5-1	0.608123	1.10426	0.5431056939909638	1
Csgalnact1	0.608123	1.19637	0.5431056939909638	1
Sin3a	0.608123	1.607	0.5431056939909638	1
CCDC107	0.608123	1.00083	0.5431056939909638	1
CSF2RB	0.608123	0.179077	0.5431056939909638	1
ST8SIA4	0.604346	0.698711	0.5456135326902618	1
ATF4	0.604346	0.355644	0.5456135326902618	1
IRF3	0.600569	1.93519	0.5481271026004928	1
PPP4R2	0.600569	0.924167	0.5481271026004928	1
RAB4B	0.600569	1.34264	0.5481271026004928	1
RENBP	0.600569	1.65477	0.5481271026004928	1
Tent4b	0.600569	1.71284	0.5481271026004928	1
MCL1	0.600569	0.0341099	0.5481271026004928	1
NAMPT	0.596792	0.673095	0.5506463808766364	1
Golga2	0.596792	1.27286	0.5506463808766364	1
MAP7D3	0.596792	2.20669	0.5506463808766364	1
MICU1	0.596792	1.08223	0.5506463808766364	1
Mberchr24T0002	0.596792	0.381833	0.5506463808766364	1
POLR2J	0.593015	1.57246	0.553171344458725	1
VAPA	0.589237	2.11526	0.5557019700723447	1
OSTC	0.589237	1.30589	0.5557019700723447	1
CDC37	0.589237	1.36758	0.5557019700723447	1
HSPH1	0.589237	1.10827	0.5557019700723447	1
DDIT3	0.589237	0.867261	0.5557019700723447	1
CCNL1	0.589237	0.286559	0.5557019700723447	1
SUCLG2	0.581683	1.90851	0.5607801132273991	1
ATRX	0.581683	0.609471	0.5607801132273991	1
Abi1	0.581683	0.803009	0.5607801132273991	1
SMIM14	0.581683	1.46977	0.5607801132273991	1
Lfng	0.581683	1.81466	0.5607801132273991	1
RNGTT	0.581683	1.38591	0.5607801132273991	1
Trip12	0.577906	0.543698	0.5633275831524788	1
SPECC1	0.574129	1.23987	0.5658806198774772	1
Tnrc6b	0.574129	1.20983	0.5658806198774772	1
DOCK10	0.574129	1.21388	0.5658806198774772	1
KDM6B	0.570352	0.312269	0.5684391990637427	1
RAB5C	0.570352	1.37807	0.5684391990637427	1
LGALS1	0.566574	0.493371	0.5710032961614682	1
PRPSAP1	0.566574	1.51986	0.5710032961614682	1
NDUFB8	0.562797	0.838241	0.5735728864102847	1
Cnbp	0.562797	1.39524	0.5735728864102847	1
GPR89	0.55902	3.2256	0.5761479448398711	1
FSTL1	0.55902	3.22388	0.5761479448398711	1
HTT	0.55902	3.26709	0.5761479448398711	1
ATP8B4	0.55902	0.95746	0.5761479448398711	1
POLR2I	0.55902	2.77251	0.5761479448398711	1
PHF12	0.55902	3.02056	0.5761479448398711	1
PIN1	0.551466	0.292595	0.581314365314048	1
Ube4b	0.551466	3.08507	0.581314365314048	1
GRAP2	0.551466	0.646565	0.581314365314048	1
SRPK1	0.551466	3.0489	0.581314365314048	1
NMNAT3	0.551466	2.84764	0.581314365314048	1
CD44	0.547689	0.481121	0.583905676373893	1
Atxn1	0.547689	0.387595	0.583905676373893	1
Cdc42	0.547689	0.406448	0.583905676373893	1
Rpl39-1	0.547689	-0.0161307	0.583905676373893	1
UBE2S	0.543911	0.512452	0.5865023536463267	1
Wdr5	0.543911	26.8436	0.5865023536463267	1
ARHGEF1	0.543911	27.1772	0.5865023536463267	1
CNOT11	0.543911	26.9775	0.5865023536463267	1
SEC23A	0.543911	27.0061	0.5865023536463267	1
Mberchr19T0081	0.543911	27.5632	0.5865023536463267	1
CORO1B	0.543911	26.9233	0.5865023536463267	1
MYO3A	0.543911	26.9468	0.5865023536463267	1
PPID	0.543911	26.7501	0.5865023536463267	1
ZUP1	0.543911	26.5731	0.5865023536463267	1
SURF4	0.543911	27.0916	0.5865023536463267	1
MRPL48	0.543911	26.9469	0.5865023536463267	1
DDX23	0.543911	26.7395	0.5865023536463267	1
MTFR1	0.543911	27.1547	0.5865023536463267	1
Nedd4l	0.543911	26.7186	0.5865023536463267	1
AMPD3	0.543911	27.0438	0.5865023536463267	1
PARP4	0.543911	27.1335	0.5865023536463267	1
SLC39A3	0.543911	26.8972	0.5865023536463267	1
Mzt1	0.543911	26.996	0.5865023536463267	1
TERF2IP	0.543911	26.8492	0.5865023536463267	1
Mlxip	0.543911	27.0478	0.5865023536463267	1
COPG2	0.543911	1.09586	0.5865023536463267	1
CDKN1A	0.543911	0.507715	0.5865023536463267	1
HDAC2-1	0.543911	27.0345	0.5865023536463267	1
ZNF226	0.543911	27.0758	0.5865023536463267	1
DHX32	0.543911	27.1391	0.5865023536463267	1
Gnal	0.543911	26.5602	0.5865023536463267	1
Cygb	0.543911	27.4153	0.5865023536463267	1
MEPCE	0.543911	26.8841	0.5865023536463267	1
ARMCX1	0.543911	26.4793	0.5865023536463267	1
FHOD1	0.543911	26.6518	0.5865023536463267	1
TNF	0.543911	27.1683	0.5865023536463267	1
EIF2S3-1	0.543911	0.626981	0.5865023536463267	1
CA6	0.543911	27.4256	0.5865023536463267	1
KANK4	0.543911	27.2272	0.5865023536463267	1
RNFT1	0.543911	27.0537	0.5865023536463267	1
CKAP2	0.543911	2.22167	0.5865023536463267	1
PRCC	0.543911	26.6967	0.5865023536463267	1
NGRN	0.543911	27.4961	0.5865023536463267	1
LSG1	0.543911	26.6082	0.5865023536463267	1
KATNBL1	0.543911	27.1636	0.5865023536463267	1
PXDC1	0.543911	26.9264	0.5865023536463267	1
Mberchr8T0721	0.543911	27.1441	0.5865023536463267	1
Mberchr8T0893	0.543911	27.0916	0.5865023536463267	1
PREP	0.543911	27.0219	0.5865023536463267	1
ALG14	0.543911	26.9538	0.5865023536463267	1
PER2	0.543911	27.0124	0.5865023536463267	1
Rpl36a	0.543911	26.8911	0.5865023536463267	1
TMEM127	0.543911	26.8518	0.5865023536463267	1
Auts2	0.543911	26.7723	0.5865023536463267	1
CCDC171	0.543911	27.1837	0.5865023536463267	1
Slco4a1	0.543911	26.7116	0.5865023536463267	1
DOT1L	0.543911	27.263	0.5865023536463267	1
PRKCD	0.543911	27.0011	0.5865023536463267	1
Slc39a8	0.543911	26.7578	0.5865023536463267	1
LF3	0.543911	27.1281	0.5865023536463267	1
EPRS1	0.543911	26.9604	0.5865023536463267	1
PRKAB1	0.543911	27.2727	0.5865023536463267	1
CASP8	0.543911	27.5543	0.5865023536463267	1
RCC2	0.543911	1.01462	0.5865023536463267	1
YEATS2	0.543911	1.1202	0.5865023536463267	1
Snrpd2-2	0.540134	0.863357	0.5891043711208537	1
NEK7	0.536357	1.77532	0.5917117025809538	1
MRPL55	0.536357	1.60907	0.5917117025809538	1
SIRT1	0.536357	0.929053	0.5917117025809538	1
Kmt2c	0.536357	0.352171	0.5917117025809538	1
ATAD2B	0.53258	0.767533	0.594324321604784	1
MCTP2	0.53258	0.681585	0.594324321604784	1
PTPN7	0.53258	0.830708	0.594324321604784	1
M6PR	0.53258	0.61291	0.594324321604784	1
CENPC	0.53258	1.62367	0.594324321604784	1
DARS1	0.528803	0.966674	0.5969422015658921	1
DOK3	0.528803	2.49288	0.5969422015658921	1
TAF1D	0.528803	1.82896	0.5969422015658921	1
GPD1L	0.528803	1.44876	0.5969422015658921	1
SLC6A6	0.528803	1.62325	0.5969422015658921	1
TMEM59-1	0.528803	0.117625	0.5969422015658921	1
HSPB1	0.528803	0.287366	0.5969422015658921	1
UBA6	0.525026	0.482063	0.5995653156339436	1
KAT6A	0.525026	0.949386	0.5995653156339436	1
PPP1R12A	0.521249	0.402405	0.6021936367754634	1
OXSR1	0.521249	1.83571	0.6021936367754634	1
GMPR2	0.521249	1.74155	0.6021936367754634	1
Taf10	0.521249	1.15706	0.6021936367754634	1
DCAF11	0.521249	1.29604	0.6021936367754634	1
MBD1	0.521249	1.33937	0.6021936367754634	1
AHSA1	0.521249	0.836692	0.6021936367754634	1
TOMM20	0.521249	2.28936	0.6021936367754634	1
PHF20L1	0.517471	1.35466	0.604827137754588	1
CELF2	0.517471	0.52214	0.604827137754588	1
TGas113e22.1-4	0.517471	0.144759	0.604827137754588	1
VPS13C	0.513694	0.799679	0.6074657911338326	1
ANKRD44	0.513694	1.99213	0.6074657911338326	1
Tubb2b	0.513694	0.988475	0.6074657911338326	1
RNF121	0.513694	1.3142	0.6074657911338326	1
RALB-1	0.513694	1.05146	0.6074657911338326	1
SNRNP70	0.513694	1.1232	0.6074657911338326	1
SUPT3H	0.513694	1.70754	0.6074657911338326	1
BIRC3	0.509917	0.645137	0.6101095692748706	1
NBEA	0.50614	0.553476	0.6127584443393259	1
MCTP1	0.50614	0.149784	0.6127584443393259	1
H2AZ1-1	0.50614	0.405616	0.6127584443393259	1
CAND1	0.50614	1.32234	0.6127584443393259	1
HELZ	0.50614	1.74435	0.6127584443393259	1
SNAPIN	0.50614	1.54631	0.6127584443393259	1
PTGDS	0.50614	0.214109	0.6127584443393259	1
DAZAP1	0.50614	1.15514	0.6127584443393259	1
VWA5A	0.50614	0.425658	0.6127584443393259	1
FKBP8	0.498586	1.05	0.618071372889587	1
NOTCH2	0.498586	0.442266	0.618071372889587	1
Abca3	0.498586	0.783646	0.618071372889587	1
BIRC6	0.494808	0.57619	0.6207353697057095	1
MAN1A1	0.494808	0.882273	0.6207353697057095	1
MYB	0.491031	0.669036	0.6234043501075593	1
CCT8-1	0.491031	1.42669	0.6234043501075593	1
B2M	0.491031	0.344367	0.6234043501075593	1
MAP3K1	0.487254	3.04827	0.626078285268856	1
BRAF	0.487254	1.10916	0.626078285268856	1
KIF16B	0.487254	2.93921	0.626078285268856	1
DKC1	0.487254	2.84045	0.626078285268856	1
CELF1	0.487254	2.96076	0.626078285268856	1
JMY	0.487254	3.06165	0.626078285268856	1
SRSF7	0.487254	2.94856	0.626078285268856	1
calm2-b	0.487254	1.29017	0.626078285268856	1
NUP50	0.487254	3.19912	0.626078285268856	1
ARHGAP18	0.487254	0.854537	0.626078285268856	1
Tubgcp2	0.487254	2.28473	0.626078285268856	1
Pcbp2	0.483477	1.25997	0.6287571461682968	1
AHR	0.483477	0.581697	0.6287571461682968	1
CLNS1A	0.4797	2.23644	0.6314409035904385	1
FOXO3	0.4797	1.05395	0.6314409035904385	1
Cdk11b-1	0.4797	2.88301	0.6314409035904385	1
ROR2	0.4797	1.73961	0.6314409035904385	1
MYD88	0.4797	1.86297	0.6314409035904385	1
Cacna1d	0.4797	0.848408	0.6314409035904385	1
TRAF3IP2	0.4797	2.95608	0.6314409035904385	1
TRAPPC9	0.4797	2.85457	0.6314409035904385	1
ITFG2	0.475923	26.3642	0.6341295281265935	1
Col12a1	0.475923	27.1263	0.6341295281265935	1
Stx16	0.475923	27.0183	0.6341295281265935	1
Wrnip1	0.475923	26.8525	0.6341295281265935	1
GPN1	0.475923	26.753	0.6341295281265935	1
EXOSC8	0.475923	26.9589	0.6341295281265935	1
Mberchr4T1049	0.475923	27.0055	0.6341295281265935	1
ZMIZ1	0.475923	26.8107	0.6341295281265935	1
WASHC1	0.475923	26.8116	0.6341295281265935	1
NVL	0.475923	1.0109	0.6341295281265935	1
YTHDF1	0.475923	26.3365	0.6341295281265935	1
PLXNA3	0.475923	26.3893	0.6341295281265935	1
CAP1	0.475923	0.432513	0.6341295281265935	1
CYSLTR2	0.475923	27.2053	0.6341295281265935	1
UBR7	0.475923	26.8946	0.6341295281265935	1
CACFD1	0.475923	27.146	0.6341295281265935	1
MDM2	0.475923	1.02876	0.6341295281265935	1
GRAP	0.475923	26.8154	0.6341295281265935	1
KIF20B	0.475923	26.8445	0.6341295281265935	1
LEMD2	0.475923	26.884	0.6341295281265935	1
SLC36A4	0.475923	26.4577	0.6341295281265935	1
C2CD2	0.475923	26.7465	0.6341295281265935	1
EIF2AK4	0.475923	26.513	0.6341295281265935	1
PLCB2	0.475923	27.1951	0.6341295281265935	1
TLR7	0.475923	0.896903	0.6341295281265935	1
RSRP1	0.475923	26.7114	0.6341295281265935	1
Mberchr1T0955	0.475923	26.982	0.6341295281265935	1
TBCB	0.475923	1.35763	0.6341295281265935	1
TRAFD1	0.475923	26.4918	0.6341295281265935	1
STON2	0.475923	26.7734	0.6341295281265935	1
ALPK1	0.475923	26.4468	0.6341295281265935	1
WWOX	0.475923	1.06904	0.6341295281265935	1
GTPBP1	0.475923	26.7287	0.6341295281265935	1
LAPTM4A	0.475923	0.289018	0.6341295281265935	1
LTV1	0.475923	26.8057	0.6341295281265935	1
HDDC3	0.475923	26.859	0.6341295281265935	1
MMP11-1	0.475923	27.0206	0.6341295281265935	1
UBXN2A	0.475923	27.1789	0.6341295281265935	1
BDH2	0.475923	26.9004	0.6341295281265935	1
OSBPL6	0.475923	27.2206	0.6341295281265935	1
PDAP1	0.475923	26.8593	0.6341295281265935	1
GGA1	0.475923	26.5728	0.6341295281265935	1
NUP188	0.475923	26.6741	0.6341295281265935	1
CDC42EP1	0.475923	26.3823	0.6341295281265935	1
CFAP70	0.475923	26.9571	0.6341295281265935	1
IGFBP3	0.475923	27.1829	0.6341295281265935	1
ZDHHC4	0.475923	27.1336	0.6341295281265935	1
DIS3L	0.475923	27.0568	0.6341295281265935	1
Nsmaf	0.475923	26.6469	0.6341295281265935	1
Glo1	0.475923	26.9213	0.6341295281265935	1
Dhrs1	0.475923	26.8424	0.6341295281265935	1
RPIA	0.475923	26.5319	0.6341295281265935	1
PNPT1	0.475923	26.8615	0.6341295281265935	1
DYNC1I2	0.475923	1.12731	0.6341295281265935	1
CCDC117-1	0.475923	27.1589	0.6341295281265935	1
SIDT1	0.475923	27.0896	0.6341295281265935	1
MTMR9	0.475923	26.5696	0.6341295281265935	1
PACC1	0.475923	26.9201	0.6341295281265935	1
GIMAP6	0.475923	27.0501	0.6341295281265935	1
LRPPRC	0.475923	26.6299	0.6341295281265935	1
CDK2AP1-1	0.475923	26.7292	0.6341295281265935	1
STK35	0.475923	27.0452	0.6341295281265935	1
KIF15	0.475923	27.1214	0.6341295281265935	1
GNG2	0.475923	26.7051	0.6341295281265935	1
NAALADL2-1	0.475923	27.1754	0.6341295281265935	1
IDH2	0.475923	27.0444	0.6341295281265935	1
FANCM	0.475923	26.9254	0.6341295281265935	1
GUCD1	0.475923	27.0191	0.6341295281265935	1
PITPNM2	0.475923	26.6711	0.6341295281265935	1
TAL1	0.475923	26.6171	0.6341295281265935	1
MEF2A	0.475923	0.193496	0.6341295281265935	1
Kiaa1328	0.475923	26.4235	0.6341295281265935	1
TBK1	0.475923	27.0779	0.6341295281265935	1
Xpo1	0.475923	26.6576	0.6341295281265935	1
AGTPBP1	0.475923	26.7039	0.6341295281265935	1
NR1H3	0.475923	26.8373	0.6341295281265935	1
TSFM	0.475923	26.8751	0.6341295281265935	1
SNAI2	0.475923	26.7403	0.6341295281265935	1
CALU	0.475923	26.8605	0.6341295281265935	1
ZNF507	0.475923	27.1303	0.6341295281265935	1
Sumo2-1	0.472145	2.31186	0.6368229901757378	1
DCLK2	0.472145	2.55843	0.6368229901757378	1
SAMHD1	0.472145	2.11276	0.6368229901757378	1
FUOM	0.472145	2.61303	0.6368229901757378	1
TAX1BP1	0.468368	0.292457	0.6395212599454312	1
STK4	0.468368	0.82448	0.6395212599454312	1
GADD45GIP1	0.468368	0.955109	0.6395212599454312	1
Ywhah	0.468368	1.48	0.6395212599454312	1
PNP	0.468368	0.835618	0.6395212599454312	1
TMF1	0.464591	2.2144	0.6422243074527505	1
PLEKHA3	0.464591	2.02354	0.6422243074527505	1
PSMB10	0.464591	1.75086	0.6422243074527505	1
TENT2	0.464591	2.17232	0.6422243074527505	1
NDUFA6	0.460814	0.503224	0.6449321025252361	1
RSU1	0.460814	0.519388	0.6449321025252361	1
NUDC	0.460814	0.721723	0.6449321025252361	1
Akap4-1	0.460814	0.753936	0.6449321025252361	1
ZBTB11	0.460814	0.331973	0.6449321025252361	1
USP10	0.460814	1.16301	0.6449321025252361	1
Srrm2	0.460814	0.310694	0.6449321025252361	1
TAF7	0.460814	0.627802	0.6449321025252361	1
Upp1	0.457037	1.8471	0.6476446148018495	1
FCER1A	0.457037	0.472358	0.6476446148018495	1
REEP5	0.45326	0.452482	0.6503618137339442	1
Txnl4a	0.45326	1.30735	0.6503618137339442	1
PRKN	0.45326	0.679161	0.6503618137339442	1
ube2d2	0.45326	1.29737	0.6503618137339442	1
Nfkbib	0.45326	0.922813	0.6503618137339442	1
PSME1	0.45326	0.837911	0.6503618137339442	1
Rwdd1-1	0.45326	0.57647	0.6503618137339442	1
RNF125	0.449482	1.00792	0.6530836685862488	1
CSNK1D	0.449482	1.15091	0.6530836685862488	1
Phtf2	0.449482	1.35353	0.6530836685862488	1
CDYL	0.449482	1.30041	0.6530836685862488	1
MSN	0.449482	0.166026	0.6530836685862488	1
SLC38A1	0.445705	0.87571	0.6558101484378629	1
Snrpb	0.441928	0.745913	0.6585412221832645	1
MPHOSPH8	0.441928	1.17655	0.6585412221832645	1
WDR70	0.441928	0.990122	0.6585412221832645	1
COL18A1	0.441928	1.30593	0.6585412221832645	1
PDE4A	0.438151	0.607539	0.66127685853333	1
SEC24A	0.438151	1.01802	0.66127685853333	1
RNF150	0.438151	0.389657	0.66127685853333	1
PRDX6	0.438151	1.37827	0.66127685853333	1
DDX54	0.434374	0.942213	0.6640170260163671	1
SPARC	0.430597	0.64388	0.6667616929791582	1
MLF1	0.430597	0.804425	0.6667616929791582	1
APLP2	0.430597	0.624039	0.6667616929791582	1
EDEM1	0.426819	0.969983	0.6695108275880182	1
PMPCB	0.423042	1.14814	0.6722643978298619	1
SELENOI	0.423042	0.781599	0.6722643978298619	1
UBE2Q1	0.423042	0.875286	0.6722643978298619	1
LONRF1	0.423042	1.08169	0.6722643978298619	1
LPCAT2	0.419265	0.85813	0.675022371513285	1
ULK4	0.419265	0.82415	0.675022371513285	1
HMGN3	0.419265	0.298608	0.675022371513285	1
VTI1B	0.419265	0.806032	0.675022371513285	1
Rcn1	0.419265	0.842211	0.675022371513285	1
ATF3	0.419265	0.025659	0.675022371513285	1
SLC9A3R1	0.415488	3.22532	0.6777847162696569	1
Arf2	0.415488	2.89908	0.6777847162696569	1
CCBE1	0.415488	1.28836	0.6777847162696569	1
ASXL2	0.415488	0.782249	0.6777847162696569	1
HSPA1B	0.415488	2.3098	0.6777847162696569	1
CMTM3	0.415488	1.57837	0.6777847162696569	1
SNX10	0.415488	2.43549	0.6777847162696569	1
RP9	0.415488	2.97784	0.6777847162696569	1
Rhob	0.415488	0.0902791	0.6777847162696569	1
Hmox2	0.415488	2.66326	0.6777847162696569	1
Otulin	0.415488	2.48667	0.6777847162696569	1
GBE1	0.415488	0.87925	0.6777847162696569	1
Ppp1r9b	0.415488	2.62195	0.6777847162696569	1
Bcl2	0.415488	1.52752	0.6777847162696569	1
SH3GLB2	0.415488	2.93113	0.6777847162696569	1
Jrkl	0.415488	2.86141	0.6777847162696569	1
DYNLT2B	0.415488	2.94231	0.6777847162696569	1
Rap2b	0.415488	2.9048	0.6777847162696569	1
CHMP2A	0.415488	0.491296	0.6777847162696569	1
IFT27	0.415488	1.23345	0.6777847162696569	1
GIMAP1	0.411711	0.935842	0.6805513995542243	1
BTK	0.411711	0.745386	0.6805513995542243	1
FUBP1	0.411711	0.603243	0.6805513995542243	1
LUC7L	0.411711	0.677784	0.6805513995542243	1
LRP10	0.411711	0.5351	0.6805513995542243	1
BRPF1	0.407934	26.6032	0.6833223886472285	1
Tma7-1	0.407934	26.9273	0.6833223886472285	1
AGO4	0.407934	26.5923	0.6833223886472285	1
NSD2	0.407934	2.00139	0.6833223886472285	1
PHLDB3	0.407934	26.6409	0.6833223886472285	1
UNC13D	0.407934	26.7427	0.6833223886472285	1
PVRIG	0.407934	26.5314	0.6833223886472285	1
GMIP	0.407934	27.0036	0.6833223886472285	1
gag	0.407934	26.8704	0.6833223886472285	1
FRAT1	0.407934	26.8609	0.6833223886472285	1
DOP1B	0.407934	25.9655	0.6833223886472285	1
GMEB2	0.407934	26.4648	0.6833223886472285	1
Mberchr8T1003	0.407934	26.7212	0.6833223886472285	1
RBM48	0.407934	26.6886	0.6833223886472285	1
TMEM175	0.407934	26.5095	0.6833223886472285	1
Mberchr21T0898	0.407934	26.6738	0.6833223886472285	1
Fjx1	0.407934	26.7895	0.6833223886472285	1
BICD2	0.407934	26.6721	0.6833223886472285	1
ST3GAL1	0.407934	26.4381	0.6833223886472285	1
ADAMTS4	0.407934	25.5658	0.6833223886472285	1
GPKOW	0.407934	26.4205	0.6833223886472285	1
ACTR6-1	0.407934	26.4302	0.6833223886472285	1
COL1A1	0.407934	26.754	0.6833223886472285	1
RIC8A	0.407934	26.6914	0.6833223886472285	1
NGF	0.407934	26.7674	0.6833223886472285	1
CDCA4	0.407934	26.8349	0.6833223886472285	1
ITGAM	0.407934	26.8785	0.6833223886472285	1
ZFPL1	0.407934	26.7375	0.6833223886472285	1
GCSH-1	0.407934	26.2814	0.6833223886472285	1
NPB	0.407934	1.64805	0.6833223886472285	1
SESN3	0.407934	26.8378	0.6833223886472285	1
GFPT2	0.407934	26.5145	0.6833223886472285	1
ZNF283	0.407934	26.4291	0.6833223886472285	1
Unc93b1	0.407934	26.5669	0.6833223886472285	1
CAMK1	0.407934	26.606	0.6833223886472285	1
METTL3	0.407934	26.9366	0.6833223886472285	1
Arpc4	0.407934	26.695	0.6833223886472285	1
Edrf1	0.407934	26.7446	0.6833223886472285	1
Mberchr26T0125	0.407934	26.5129	0.6833223886472285	1
TSEN34	0.407934	26.6197	0.6833223886472285	1
LRP5	0.407934	2.25979	0.6833223886472285	1
ARHGAP30	0.407934	26.4188	0.6833223886472285	1
LTB4R	0.407934	26.7454	0.6833223886472285	1
RAD54L2	0.407934	26.2487	0.6833223886472285	1
NDUFA3	0.407934	26.7162	0.6833223886472285	1
Cyfip2	0.407934	26.7899	0.6833223886472285	1
HSF1	0.407934	26.2664	0.6833223886472285	1
PIK3CG	0.407934	26.9302	0.6833223886472285	1
FHL3	0.407934	26.8219	0.6833223886472285	1
SIGLEC8	0.407934	26.7707	0.6833223886472285	1
PCOLCE	0.407934	2.23205	0.6833223886472285	1
INPP5A	0.407934	2.34393	0.6833223886472285	1
TASP1	0.407934	26.5217	0.6833223886472285	1
FANCD2	0.407934	26.702	0.6833223886472285	1
ORC2	0.407934	26.8383	0.6833223886472285	1
ERCC3	0.407934	26.639	0.6833223886472285	1
SNAP29	0.407934	26.7578	0.6833223886472285	1
TOR4A	0.407934	26.8894	0.6833223886472285	1
SH3BP2	0.407934	27.0684	0.6833223886472285	1
RUVBL2	0.407934	26.6285	0.6833223886472285	1
MberchrYT0027	0.407934	25.9438	0.6833223886472285	1
RABGAP1	0.407934	2.22153	0.6833223886472285	1
POLR2C	0.407934	26.7056	0.6833223886472285	1
TMEM30A-1	0.407934	26.3381	0.6833223886472285	1
SDK1	0.407934	26.3129	0.6833223886472285	1
TARBP1	0.407934	26.4167	0.6833223886472285	1
PARP9	0.407934	26.1157	0.6833223886472285	1
ITGAE	0.407934	26.917	0.6833223886472285	1
CDO1	0.407934	26.7239	0.6833223886472285	1
Ap3s1	0.407934	1.38019	0.6833223886472285	1
SFT2D2	0.407934	26.9232	0.6833223886472285	1
TRPC4AP	0.407934	26.553	0.6833223886472285	1
MRPS9	0.407934	1.50164	0.6833223886472285	1
CCDC18	0.407934	26.4582	0.6833223886472285	1
SLC7A6OS	0.407934	26.9817	0.6833223886472285	1
ITGA5	0.407934	25.8621	0.6833223886472285	1
Skp1	0.407934	26.6239	0.6833223886472285	1
PANK3	0.407934	26.6895	0.6833223886472285	1
SUSD1	0.407934	26.5465	0.6833223886472285	1
MYCBP2	0.407934	26.5234	0.6833223886472285	1
Pdia6	0.407934	26.2808	0.6833223886472285	1
DNAJC25	0.407934	26.8631	0.6833223886472285	1
AGPAT4	0.407934	26.2117	0.6833223886472285	1
ZNF286A	0.407934	25.931	0.6833223886472285	1
IMP3	0.407934	26.6085	0.6833223886472285	1
APOO	0.407934	26.7023	0.6833223886472285	1
NCLN	0.407934	26.3705	0.6833223886472285	1
USP42	0.407934	26.0463	0.6833223886472285	1
Ing1	0.407934	26.2524	0.6833223886472285	1
NBPF4-5	0.407934	26.5418	0.6833223886472285	1
GINM1	0.407934	26.2039	0.6833223886472285	1
MSL2	0.407934	0.725001	0.6833223886472285	1
ETFA	0.407934	26.4145	0.6833223886472285	1
Pomt2	0.407934	26.4001	0.6833223886472285	1
P2RX1	0.407934	26.722	0.6833223886472285	1
ADSL	0.407934	26.5329	0.6833223886472285	1
TMEM219	0.407934	1.42135	0.6833223886472285	1
MAK	0.407934	26.6814	0.6833223886472285	1
HMG20A	0.407934	26.5717	0.6833223886472285	1
ARNTL	0.407934	26.6429	0.6833223886472285	1
NT5C	0.407934	27.091	0.6833223886472285	1
SLC10A3	0.407934	26.0506	0.6833223886472285	1
Hsd17b1	0.407934	26.7666	0.6833223886472285	1
CNN2	0.407934	26.5869	0.6833223886472285	1
ZC3H8	0.407934	26.6329	0.6833223886472285	1
U2AF1L4	0.407934	26.4215	0.6833223886472285	1
POC5	0.407934	26.7625	0.6833223886472285	1
TIMM50	0.407934	26.465	0.6833223886472285	1
CUBN	0.407934	26.8329	0.6833223886472285	1
SRXN1	0.407934	26.7581	0.6833223886472285	1
Klf4	0.407934	0.995409	0.6833223886472285	1
GGA2	0.407934	26.1898	0.6833223886472285	1
TMEM97	0.407934	3.03246	0.6833223886472285	1
UBFD1	0.407934	26.3543	0.6833223886472285	1
Fbrs	0.407934	26.8257	0.6833223886472285	1
Ier5l	0.407934	26.5354	0.6833223886472285	1
FAM20A	0.407934	27.071	0.6833223886472285	1
AASDHPPT	0.407934	2.05884	0.6833223886472285	1
KEAP1	0.407934	26.3202	0.6833223886472285	1
CARM1	0.407934	26.3324	0.6833223886472285	1
RGS5	0.407934	27.0708	0.6833223886472285	1
PTPRD	0.404156	0.7547	0.686097650655032	1
Tapt1	0.404156	0.597574	0.686097650655032	1
CPSF6	0.404156	1.32225	0.686097650655032	1
ANXA5	0.400379	0.874914	0.6888771525112588	1
C7orf50	0.400379	2.21093	0.6888771525112588	1
GLRX	0.400379	0.342589	0.6888771525112588	1
POLE3	0.400379	1.86879	0.6888771525112588	1
RNMT	0.400379	1.8732	0.6888771525112588	1
PTGS1	0.400379	0.633828	0.6888771525112588	1
TMEM183	0.400379	2.14355	0.6888771525112588	1
SLK	0.400379	0.992682	0.6888771525112588	1
MAF1	0.400379	1.90443	0.6888771525112588	1
MBTD1	0.400379	1.60134	0.6888771525112588	1
RAB44	0.400379	0.30709	0.6888771525112588	1
TIMM17A	0.400379	1.53129	0.6888771525112588	1
CASK	0.400379	0.603711	0.6888771525112588	1
EHMT1	0.400379	0.611798	0.6888771525112588	1
UQCC2-1	0.400379	0.743731	0.6888771525112588	1
PHF1	0.400379	1.4037	0.6888771525112588	1
SDHA	0.400379	0.773958	0.6888771525112588	1
SPRED2	0.400379	0.276246	0.6888771525112588	1
SIPA1	0.400379	2.28806	0.6888771525112588	1
Mberchr6T0535	0.400379	1.62082	0.6888771525112588	1
SCAF4	0.396602	0.705043	0.6916608609779458	1
EIF2AK2	0.392825	1.51084	0.6944487426467049	1
ENSA	0.392825	1.19918	0.6944487426467049	1
PDCL3	0.392825	1.83935	0.6944487426467049	1
PRKRIP1	0.392825	1.77916	0.6944487426467049	1
CD58	0.392825	1.77081	0.6944487426467049	1
SLC1A4	0.392825	0.795351	0.6944487426467049	1
RPL13A-2	0.392825	0.225781	0.6944487426467049	1
RNF126	0.392825	1.1991	0.6944487426467049	1
AFF4	0.392825	0.084154	0.6944487426467049	1
STK39	0.392825	2.32536	0.6944487426467049	1
DNAJB6	0.392825	0.338093	0.6944487426467049	1
TBL1XR1	0.392825	1.06794	0.6944487426467049	1
Gpaa1	0.392825	1.54834	0.6944487426467049	1
Sqstm1-1	0.392825	0.0947855	0.6944487426467049	1
MYO9B	0.392825	0.473368	0.6944487426467049	1
ENG	0.389048	0.489672	0.6972407639398979	1
SLC25A36	0.385271	0.839285	0.7000368911118218	1
MFGE8	0.385271	1.80784	0.7000368911118218	1
COPB1	0.385271	0.543258	0.7000368911118218	1
SETD3	0.385271	1.58544	0.7000368911118218	1
ITGB1	0.385271	0.30388	0.7000368911118218	1
CDK9	0.385271	1.52136	0.7000368911118218	1
PDIA3	0.385271	0.273337	0.7000368911118218	1
OSER1	0.385271	0.956823	0.7000368911118218	1
SPCS2	0.385271	0.76385	0.7000368911118218	1
STOML2	0.385271	0.954051	0.7000368911118218	1
EIF4B	0.381493	0.380644	0.7028370902499061	1
ING4	0.377716	1.12253	0.7056413272759209	1
BMP2K	0.377716	0.890613	0.7056413272759209	1
WNK1	0.377716	0.478707	0.7056413272759209	1
ARG2	0.377716	1.2474	0.7056413272759209	1
CYB5B	0.377716	1.70876	0.7056413272759209	1
CCT7	0.377716	1.1586	0.7056413272759209	1
PIK3AP1	0.377716	0.60138	0.7056413272759209	1
Hdlbp-1	0.377716	0.910261	0.7056413272759209	1
ACOX1	0.377716	0.528328	0.7056413272759209	1
POLR2B	0.373939	1.26018	0.7084495679471967	1
COX5A-1	0.373939	0.271947	0.7084495679471967	1
CWC15	0.373939	0.410479	0.7084495679471967	1
TBPL1	0.373939	1.09319	0.7084495679471967	1
ANGPT1	0.370162	0.481281	0.7112617778578546	1
Mberchr9T0710	0.370162	2.03962	0.7112617778578546	1
UBE2R2-1	0.370162	0.77781	0.7112617778578546	1
MCM7	0.370162	1.05419	0.7112617778578546	1
PPM1G	0.370162	0.943516	0.7112617778578546	1
G6PD	0.370162	1.00069	0.7112617778578546	1
LASP1	0.370162	0.981752	0.7112617778578546	1
POLR3GL	0.370162	1.1326	0.7112617778578546	1
Arl6ip4	0.370162	1.95596	0.7112617778578546	1
XRN2	0.370162	0.803274	0.7112617778578546	1
MAP3K8	0.366385	0.170508	0.7140779224400491	1
RGS10	0.366385	0.415062	0.7140779224400491	1
VEGFC	0.362608	0.614215	0.7168979669652196	1
MTX2	0.362608	0.92446	0.7168979669652196	1
PPP1R10	0.362608	0.476883	0.7168979669652196	1
PLXDC2	0.362608	1.51404	0.7168979669652196	1
CEBPB	0.362608	0.118756	0.7168979669652196	1
CCN2	0.362608	0.747172	0.7168979669652196	1
TMEM251	0.362608	1.00817	0.7168979669652196	1
Romo1	0.362608	0.821816	0.7168979669652196	1
PACS1	0.362608	1.71384	0.7168979669652196	1
SON	0.362608	0.05277	0.7168979669652196	1
HERPUD1	0.362608	0.139504	0.7168979669652196	1
CRBN	0.362608	0.985751	0.7168979669652196	1
FAM120A	0.362608	0.73017	0.7168979669652196	1
Ube2w	0.362608	0.971873	0.7168979669652196	1
gse1	0.362608	0.553175	0.7168979669652196	1
GIGYF2	0.35883	1.00232	0.7197218765453555	1
TMEM88	0.355053	1.53759	0.7225496161342692	1
GLYR1	0.355053	1.3379	0.7225496161342692	1
Ube2z	0.355053	0.750514	0.7225496161342692	1
ZDHHC5	0.355053	0.747408	0.7225496161342692	1
DCAF12	0.355053	1.32378	0.7225496161342692	1
SH3KBP1	0.355053	0.499749	0.7225496161342692	1
MTURN	0.355053	0.715919	0.7225496161342692	1
PRMT3	0.355053	1.57529	0.7225496161342692	1
CYTH1	0.355053	0.783035	0.7225496161342692	1
ABCD3	0.355053	0.761874	0.7225496161342692	1
NSFL1C	0.355053	1.69075	0.7225496161342692	1
ARHGDIA	0.355053	0.856686	0.7225496161342692	1
DERL3	0.355053	0.493774	0.7225496161342692	1
ZMYND11	0.355053	0.708456	0.7225496161342692	1
AK3	0.355053	1.25939	0.7225496161342692	1
FNDC3B	0.351276	0.622567	0.7253811505288829	1
USP34	0.351276	0.390287	0.7253811505288829	1
SSBP4	0.347499	0.910008	0.7282164443705239	1
KRCC1	0.347499	0.840229	0.7282164443705239	1
SF1	0.347499	0.458075	0.7282164443705239	1
CLOCK	0.347499	1.33574	0.7282164443705239	1
Tmed4	0.347499	1.59427	0.7282164443705239	1
USO1	0.347499	1.18166	0.7282164443705239	1
RPAP2	0.347499	0.434697	0.7282164443705239	1
CLK1	0.347499	0.253491	0.7282164443705239	1
RNF34	0.347499	0.77188	0.7282164443705239	1
ST3GAL3	0.343722	2.54101	0.7310554621462317	1
CYTIP	0.343722	3.10433	0.7310554621462317	1
EIF4EBP1	0.343722	2.50991	0.7310554621462317	1
DCTN1	0.343722	2.7658	0.7310554621462317	1
ACSL4	0.343722	0.227237	0.7310554621462317	1
KCNN3	0.343722	2.10715	0.7310554621462317	1
WAS	0.343722	2.74711	0.7310554621462317	1
Ldlrad4	0.343722	2.5652	0.7310554621462317	1
RPS6KA1	0.343722	2.73668	0.7310554621462317	1
Cdkn2aip	0.343722	2.39922	0.7310554621462317	1
TNIP1	0.343722	2.52166	0.7310554621462317	1
TSN	0.343722	2.58301	0.7310554621462317	1
Erc1	0.343722	2.05157	0.7310554621462317	1
CUL9	0.343722	2.82673	0.7310554621462317	1
ZNHIT3	0.339945	26.0953	0.7338981681900745	1
P3H1	0.339945	26.1538	0.7338981681900745	1
Ankrd26	0.339945	26.4464	0.7338981681900745	1
DACT1	0.339945	26.4579	0.7338981681900745	1
MEN1	0.339945	26.1353	0.7338981681900745	1
TNFAIP2	0.339945	25.4904	0.7338981681900745	1
B3GALNT1	0.339945	26.3166	0.7338981681900745	1
TNFAIP1	0.339945	26.1474	0.7338981681900745	1
FUT11	0.339945	26.2574	0.7338981681900745	1
FIGNL1	0.339945	26.526	0.7338981681900745	1
Ankrd13d	0.339945	25.9263	0.7338981681900745	1
GDAP2	0.339945	25.78	0.7338981681900745	1
MESD-1	0.339945	25.784	0.7338981681900745	1
CBS	0.339945	26.6053	0.7338981681900745	1
OSBPL5	0.339945	26.125	0.7338981681900745	1
INPP5B	0.339945	26.0698	0.7338981681900745	1
FBXL15	0.339945	26.5058	0.7338981681900745	1
HIF1AN	0.339945	26.1545	0.7338981681900745	1
ANGEL2	0.339945	26.4381	0.7338981681900745	1
Mberchr14T0325	0.339945	26.2694	0.7338981681900745	1
ZNF575	0.339945	25.639	0.7338981681900745	1
NUDCD1	0.339945	25.8418	0.7338981681900745	1
ARPP19	0.339945	26.3708	0.7338981681900745	1
Scrib	0.339945	26.3495	0.7338981681900745	1
MUS81	0.339945	26.5067	0.7338981681900745	1
GADL1	0.339945	25.6858	0.7338981681900745	1
TFAM	0.339945	26.2523	0.7338981681900745	1
HNMT	0.339945	26.2598	0.7338981681900745	1
FLVCR1	0.339945	26.3249	0.7338981681900745	1
Mrgbp	0.339945	26.006	0.7338981681900745	1
NES	0.339945	25.3669	0.7338981681900745	1
PROSER1	0.339945	26.67	0.7338981681900745	1
Plek2	0.339945	26.6478	0.7338981681900745	1
ENPP4	0.339945	26.473	0.7338981681900745	1
RARRES1	0.339945	26.0899	0.7338981681900745	1
TMEM62	0.339945	26.4904	0.7338981681900745	1
Mberchr17T0006	0.339945	26.1025	0.7338981681900745	1
CD40	0.339945	25.4832	0.7338981681900745	1
ELMO2	0.339945	26.291	0.7338981681900745	1
CCN1	0.339945	26.1169	0.7338981681900745	1
CPD	0.339945	1.10118	0.7338981681900745	1
Irs2	0.339945	25.6812	0.7338981681900745	1
DEPDC5	0.339945	26.0542	0.7338981681900745	1
SHKBP1	0.339945	26.3436	0.7338981681900745	1
SEL1L	0.339945	26.6071	0.7338981681900745	1
RPL14	0.339945	26.6094	0.7338981681900745	1
PIBF1	0.339945	26.161	0.7338981681900745	1
LATS2	0.339945	26.064	0.7338981681900745	1
Rap1gap2	0.339945	26.1363	0.7338981681900745	1
PRR3	0.339945	26.5057	0.7338981681900745	1
Rpl37	0.339945	25.8237	0.7338981681900745	1
WWP1	0.339945	26.3022	0.7338981681900745	1
C6orf47	0.339945	26.2345	0.7338981681900745	1
VPS72	0.339945	26.216	0.7338981681900745	1
CHST14	0.339945	26.2789	0.7338981681900745	1
GPANK1	0.339945	26.2021	0.7338981681900745	1
SPAG1	0.339945	26.5114	0.7338981681900745	1
BLM	0.339945	26.2132	0.7338981681900745	1
CCDC68	0.339945	26.3996	0.7338981681900745	1
MRPS27	0.339945	26.0596	0.7338981681900745	1
ANKRD10	0.339945	0.506733	0.7338981681900745	1
ARRDC4	0.339945	25.9659	0.7338981681900745	1
DNTTIP1	0.339945	26.4277	0.7338981681900745	1
Mme	0.339945	26.2958	0.7338981681900745	1
Col13a1	0.339945	25.2677	0.7338981681900745	1
FUNDC2	0.339945	26.3903	0.7338981681900745	1
TUBD1	0.339945	26.4664	0.7338981681900745	1
GPNMB	0.339945	26.2474	0.7338981681900745	1
SKA2	0.339945	26.0984	0.7338981681900745	1
cyhr1-a	0.339945	26.2812	0.7338981681900745	1
ANKH	0.339945	25.763	0.7338981681900745	1
CEP250	0.339945	26.488	0.7338981681900745	1
RHBDD3	0.339945	26.6998	0.7338981681900745	1
MUL1	0.339945	26.3437	0.7338981681900745	1
ABCC5	0.339945	26.0014	0.7338981681900745	1
NEK11	0.339945	26.2665	0.7338981681900745	1
ETV1	0.339945	25.4851	0.7338981681900745	1
VGLL4	0.339945	26.2188	0.7338981681900745	1
TMEM14A	0.339945	26.2362	0.7338981681900745	1
RPN2	0.339945	25.6178	0.7338981681900745	1
PDE12	0.339945	26.1446	0.7338981681900745	1
IGSF8	0.339945	26.3279	0.7338981681900745	1
RAB4A	0.339945	26.3828	0.7338981681900745	1
ABCF3	0.339945	26.3775	0.7338981681900745	1
SYNJ2	0.339945	25.9945	0.7338981681900745	1
PRR14L	0.339945	26.3658	0.7338981681900745	1
FBXO9	0.339945	25.824	0.7338981681900745	1
ZMAT5	0.339945	26.2087	0.7338981681900745	1
SCARF1	0.339945	26.0772	0.7338981681900745	1
PCBP4	0.339945	25.7814	0.7338981681900745	1
PKN3	0.339945	25.784	0.7338981681900745	1
CTSB	0.339945	26.4837	0.7338981681900745	1
METTL26	0.339945	26.1794	0.7338981681900745	1
HOMER3	0.339945	26.0513	0.7338981681900745	1
SIGLEC5	0.339945	26.5883	0.7338981681900745	1
YIPF6	0.339945	26.4024	0.7338981681900745	1
Iffo1	0.339945	26.0918	0.7338981681900745	1
PLOD3	0.339945	25.9395	0.7338981681900745	1
PUS10	0.339945	26.2878	0.7338981681900745	1
TGas113e22.1-2	0.339945	26.4691	0.7338981681900745	1
DHFR	0.339945	26.1117	0.7338981681900745	1
SH3TC1	0.339945	26.6012	0.7338981681900745	1
CRY2	0.339945	26.2629	0.7338981681900745	1
NCK2	0.339945	26.2405	0.7338981681900745	1
ZNF75D-1	0.339945	26.4277	0.7338981681900745	1
CD33-1	0.339945	26.5703	0.7338981681900745	1
RETREG3	0.339945	26.3436	0.7338981681900745	1
HAUS8	0.339945	26.4005	0.7338981681900745	1
SGSH	0.339945	26.5698	0.7338981681900745	1
STXBP5L	0.339945	26.3684	0.7338981681900745	1
TBCD	0.339945	25.8334	0.7338981681900745	1
Zcchc10	0.339945	26.3896	0.7338981681900745	1
CACNA1C	0.339945	25.7949	0.7338981681900745	1
MASP2	0.339945	25.7539	0.7338981681900745	1
CASZ1	0.339945	25.9522	0.7338981681900745	1
FER1L6-1	0.339945	25.9747	0.7338981681900745	1
UNC50	0.339945	0.49517	0.7338981681900745	1
ARID3A-1	0.339945	25.7159	0.7338981681900745	1
CNNM4	0.339945	26.3198	0.7338981681900745	1
Fn3krp	0.339945	26.2942	0.7338981681900745	1
FABP3	0.339945	26.3645	0.7338981681900745	1
COQ9	0.339945	26.0867	0.7338981681900745	1
Higd2a	0.339945	26.2185	0.7338981681900745	1
ADCY9	0.339945	25.923	0.7338981681900745	1
CORO7	0.339945	25.8426	0.7338981681900745	1
NOP16-1	0.339945	26.004	0.7338981681900745	1
SPOUT1	0.339945	26.443	0.7338981681900745	1
NAA25	0.339945	25.5563	0.7338981681900745	1
COQ2	0.339945	0.395177	0.7338981681900745	1
Mberchr9T0170	0.339945	26.3064	0.7338981681900745	1
GPR107	0.339945	26.3068	0.7338981681900745	1
U2AF2	0.339945	26.0675	0.7338981681900745	1
CPSF3	0.339945	26.092	0.7338981681900745	1
Dync2i2	0.339945	26.2348	0.7338981681900745	1
PEX5	0.339945	26.4905	0.7338981681900745	1
TMX2	0.339945	26.3924	0.7338981681900745	1
LRRN2	0.339945	0.648307	0.7338981681900745	1
BPGM	0.339945	26.7658	0.7338981681900745	1
Mberchr7T0269	0.339945	26.4052	0.7338981681900745	1
Gosr2	0.339945	26.1765	0.7338981681900745	1
DNAJA1-2	0.339945	26.591	0.7338981681900745	1
TRAK2	0.339945	25.7163	0.7338981681900745	1
TSC1	0.339945	25.9759	0.7338981681900745	1
TNKS1BP1	0.339945	26.1214	0.7338981681900745	1
Mberchr9T0125	0.339945	26.1934	0.7338981681900745	1
Dok6	0.339945	26.1223	0.7338981681900745	1
XYLT1	0.339945	0.804642	0.7338981681900745	1
BCKDK	0.339945	26.2572	0.7338981681900745	1
GIMAP4-1	0.339945	26.4312	0.7338981681900745	1
ITGAX	0.339945	26.3879	0.7338981681900745	1
PRPF4	0.339945	26.6695	0.7338981681900745	1
GUSB	0.339945	26.2395	0.7338981681900745	1
DRG2	0.339945	26.2419	0.7338981681900745	1
IKZF2	0.339945	26.6397	0.7338981681900745	1
ZDHHC9	0.339945	25.996	0.7338981681900745	1
Fam122a	0.339945	26.3194	0.7338981681900745	1
Klhdc4	0.339945	26.5924	0.7338981681900745	1
BANF1-1	0.339945	26.5282	0.7338981681900745	1
CCDC149	0.339945	26.773	0.7338981681900745	1
KDM8	0.339945	25.9806	0.7338981681900745	1
PEAK3	0.339945	26.185	0.7338981681900745	1
SOCS7	0.339945	26.5943	0.7338981681900745	1
MYO1F	0.339945	26.7142	0.7338981681900745	1
NFIC	0.339945	25.8799	0.7338981681900745	1
CD320	0.339945	25.8223	0.7338981681900745	1
C3	0.339945	26.6563	0.7338981681900745	1
CEP104	0.339945	26.6522	0.7338981681900745	1
Il18bp	0.339945	26.4666	0.7338981681900745	1
ZNF358	0.339945	26.1792	0.7338981681900745	1
SIRT7	0.339945	26.5215	0.7338981681900745	1
PGAM5	0.339945	26.0988	0.7338981681900745	1
MRPL32-1	0.339945	25.6615	0.7338981681900745	1
PIGA	0.339945	26.4767	0.7338981681900745	1
HOXB7	0.339945	25.8929	0.7338981681900745	1
LAP3	0.339945	26.5903	0.7338981681900745	1
Chst12	0.339945	25.8651	0.7338981681900745	1
ZC3H7B	0.339945	26.0856	0.7338981681900745	1
MED28	0.339945	26.0946	0.7338981681900745	1
RNF41	0.339945	26.3325	0.7338981681900745	1
Hoxb6	0.339945	26.1294	0.7338981681900745	1
Mberchr6T0692	0.339945	26.5164	0.7338981681900745	1
CBLL1	0.339945	26.202	0.7338981681900745	1
UMPS	0.339945	0.820044	0.7338981681900745	1
ARSK	0.336168	1.55026	0.7367445266844775	1
UBE2O	0.336168	2.31987	0.7367445266844775	1
DTWD1	0.336168	1.95127	0.7367445266844775	1
FGGY	0.336168	1.76112	0.7367445266844775	1
SLC39A7	0.336168	2.61406	0.7367445266844775	1
Mberchr25T0650	0.336168	1.97556	0.7367445266844775	1
SPTY2D1	0.336168	1.45966	0.7367445266844775	1
Srsf3-1	0.336168	2.22252	0.7367445266844775	1
CDC37L1	0.336168	0.42797	0.7367445266844775	1
TRAPPC9-1	0.336168	1.93261	0.7367445266844775	1
BACE2	0.336168	1.9112	0.7367445266844775	1
Mberchr27T0068	0.33239	1.06745	0.7395945016615613	1
ANP32B-2	0.33239	0.515491	0.7395945016615613	1
LSM1	0.33239	0.931336	0.7395945016615613	1
Arid1a	0.33239	1.03471	0.7395945016615613	1
VAMP3	0.33239	0.47538	0.7395945016615613	1
SENP7	0.33239	0.15708	0.7395945016615613	1
ACLY	0.33239	0.520494	0.7395945016615613	1
CHM	0.328613	2.05261	0.7424480570044891	1
Tmem33	0.328613	2.27423	0.7424480570044891	1
KCNIP3	0.328613	1.10582	0.7424480570044891	1
PRKX	0.328613	1.98645	0.7424480570044891	1
GGPS1-1	0.328613	1.80556	0.7424480570044891	1
MAGT1	0.324836	1.03954	0.7453051564488268	1
AKAP11	0.324836	1.08987	0.7453051564488268	1
EXT1	0.324836	0.583136	0.7453051564488268	1
Psma6	0.324836	0.18808	0.7453051564488268	1
ARL13B	0.324836	1.07779	0.7453051564488268	1
pol-13	0.324836	0.643769	0.7453051564488268	1
PRKAR2B	0.324836	0.993543	0.7453051564488268	1
RNF43	0.324836	0.978221	0.7453051564488268	1
CTSZ	0.321059	1.11441	0.7481657635839104	1
SLC10A7	0.321059	1.44749	0.7481657635839104	1
E2F6	0.321059	1.54328	0.7481657635839104	1
SPRYD7	0.321059	1.34461	0.7481657635839104	1
BFAR	0.321059	1.06161	0.7481657635839104	1
SOBP	0.321059	1.16059	0.7481657635839104	1
SSBP2	0.321059	0.282585	0.7481657635839104	1
MTHFD2	0.321059	1.37666	0.7481657635839104	1
TPRKB	0.321059	1.01853	0.7481657635839104	1
NOL7	0.321059	0.253783	0.7481657635839104	1
ZC3H14	0.317282	1.03008	0.7510298418542255	1
SEPTIN7	0.317282	0.193493	0.7510298418542255	1
MAPRE2	0.317282	0.921587	0.7510298418542255	1
RNF169-1	0.317282	1.03463	0.7510298418542255	1
CACYBP	0.317282	0.950717	0.7510298418542255	1
HSD17B11	0.317282	0.838473	0.7510298418542255	1
EPC2	0.317282	1.17633	0.7510298418542255	1
NAP1L1-1	0.313505	0.283514	0.7538973545607961	1
CPPED1	0.313505	1.01626	0.7538973545607961	1
EIF4ENIF1	0.313505	1.07356	0.7538973545607961	1
TCIM	0.313505	0.851313	0.7538973545607961	1
BRAP	0.313505	0.914387	0.7538973545607961	1
PRRC2A	0.313505	0.688849	0.7538973545607961	1
EBAG9-1	0.313505	0.928714	0.7538973545607961	1
C16orf72	0.309727	0.500128	0.7567682648625828	1
TAF5L	0.309727	0.0418087	0.7567682648625828	1
RPAP3	0.309727	0.538341	0.7567682648625828	1
ATXN10	0.309727	0.282225	0.7567682648625828	1
H1-10	0.30595	0.82808	0.7596425357778914	1
ERCC1	0.30595	0.683084	0.7596425357778914	1
MYSM1	0.30595	1.03723	0.7596425357778914	1
ATP5PF	0.302173	0.272873	0.7625201301857913	1
TXNDC11	0.302173	0.591684	0.7625201301857913	1
ETV6	0.302173	0.467308	0.7625201301857913	1
ST13	0.302173	0.371279	0.7625201301857913	1
APPL1	0.302173	0.43906	0.7625201301857913	1
GRK2	0.302173	0.920984	0.7625201301857913	1
SYNE3	0.298396	0.830933	0.7654010108275429	1
Sfpq	0.298396	0.367213	0.7654010108275429	1
ATP13A3	0.298396	0.701852	0.7654010108275429	1
Rpl31-1	0.298396	-0.21465	0.7654010108275429	1
ACAT2	0.298396	0.437957	0.7654010108275429	1
ABCC4-3	0.294619	0.399679	0.7682851403080347	1
Eef1akmt2	0.294619	0.807853	0.7682851403080347	1
DLST	0.294619	0.639233	0.7682851403080347	1
PJA2	0.294619	0.297043	0.7682851403080347	1
VRK2	0.294619	1.38525	0.7682851403080347	1
OSBPL2	0.294619	0.928344	0.7682851403080347	1
BRD9	0.294619	0.874532	0.7682851403080347	1
FBXO38	0.294619	0.283163	0.7682851403080347	1
RSL1D1	0.294619	1.2709	0.7682851403080347	1
ATP6V1G1	0.294619	0.251577	0.7682851403080347	1
XIAP	0.294619	1.34953	0.7682851403080347	1
Nop10	0.294619	1.20289	0.7682851403080347	1
SRP19	0.294619	0.79528	0.7682851403080347	1
SYTL2	0.290842	0.731469	0.7711724810972306	1
COG4	0.290842	0.579137	0.7711724810972306	1
EZH2	0.290842	0.503361	0.7711724810972306	1
PRRT2	0.287064	0.539611	0.7740629955316252	1
TSR3	0.287064	0.506062	0.7740629955316252	1
TGFB1	0.287064	1.70025	0.7740629955316252	1
EXTL3	0.287064	1.40479	0.7740629955316252	1
EXOC6B	0.287064	0.335632	0.7740629955316252	1
RPS6KC1	0.287064	0.706114	0.7740629955316252	1
ARMC1	0.287064	1.43385	0.7740629955316252	1
PM20D2	0.287064	0.152209	0.7740629955316252	1
BHLHE40	0.287064	1.00262	0.7740629955316252	1
RPS17-1	0.287064	0.298662	0.7740629955316252	1
HNRNPUL2-1	0.287064	0.627374	0.7740629955316252	1
GSK3A	0.287064	1.24344	0.7740629955316252	1
Mberchr15T0701	0.283287	0.490343	0.7769566458157093	1
RFC1	0.283287	0.438797	0.7769566458157093	1
MYO5A	0.283287	0.502255	0.7769566458157093	1
FAM13B	0.283287	0.517498	0.7769566458157093	1
IRF1	0.283287	0.279045	0.7769566458157093	1
CD72	0.283287	0.373805	0.7769566458157093	1
GSTO1	0.283287	0.450215	0.7769566458157093	1
RBM17	0.27951	1.40805	0.7798533940234448	1
UBL3	0.27951	0.433021	0.7798533940234448	1
EVI5	0.27951	0.840521	0.7798533940234448	1
HNRNPM	0.27951	0.511924	0.7798533940234448	1
GOSR1	0.27951	1.06296	0.7798533940234448	1
Rps14	0.27951	-0.00662772	0.7798533940234448	1
Rnf7	0.27951	0.66081	0.7798533940234448	1
PSMD12	0.27951	0.763543	0.7798533940234448	1
MPP6	0.275733	0.382995	0.7827532020997472	1
Ciao2b	0.275733	0.405248	0.7827532020997472	1
RPS21-1	0.275733	-0.327283	0.7827532020997472	1
Mberchr6T0060	0.271956	26.1484	0.785656031861979	1
PPIE	0.271956	26.2863	0.785656031861979	1
RRP7A	0.271956	25.9779	0.785656031861979	1
ENTR1	0.271956	26.1298	0.785656031861979	1
NMRK1	0.271956	26.3014	0.785656031861979	1
Polr3k	0.271956	26.3534	0.785656031861979	1
CISD3	0.271956	26.3215	0.785656031861979	1
Kctd12	0.271956	25.9582	0.785656031861979	1
ATMIN	0.271956	25.8658	0.785656031861979	1
PTPRN2	0.271956	26.2849	0.785656031861979	1
Zswim4	0.271956	26.3444	0.785656031861979	1
FRY	0.271956	25.6984	0.785656031861979	1
GPN3	0.271956	25.9111	0.785656031861979	1
SLC25A29	0.271956	26.2874	0.785656031861979	1
DIAPH2	0.271956	25.9824	0.785656031861979	1
TLE2	0.271956	25.3478	0.785656031861979	1
ATR	0.271956	25.4049	0.785656031861979	1
Mberchr19T0327	0.271956	26.0866	0.785656031861979	1
ARL14EP-2	0.271956	26.0512	0.785656031861979	1
Plppr3	0.271956	26.2546	0.785656031861979	1
Fiz1	0.271956	26.0873	0.785656031861979	1
ZNF821	0.271956	25.5496	0.785656031861979	1
Mberchr13T0023	0.271956	25.8787	0.785656031861979	1
SNX18	0.271956	25.7168	0.785656031861979	1
APEX2	0.271956	26.2048	0.785656031861979	1
Mthfd1	0.271956	26.0845	0.785656031861979	1
TMTC4	0.271956	26.2877	0.785656031861979	1
ITGBL1	0.271956	26.0255	0.785656031861979	1
TEF	0.271956	26.019	0.785656031861979	1
SUMF1	0.271956	26.3257	0.785656031861979	1
Ctnnd1	0.271956	25.8838	0.785656031861979	1
TERF2	0.271956	2.06219	0.785656031861979	1
ABI3	0.271956	26.2031	0.785656031861979	1
Mberchr6T0207	0.271956	26.1957	0.785656031861979	1
DBN1	0.271956	25.6474	0.785656031861979	1
ZFYVE26	0.271956	26.3734	0.785656031861979	1
RAB24	0.271956	25.4663	0.785656031861979	1
LOX	0.271956	26.4583	0.785656031861979	1
Pea15	0.271956	26.0856	0.785656031861979	1
TTC19	0.271956	25.6631	0.785656031861979	1
NIT2	0.271956	26.3407	0.785656031861979	1
ABCA3	0.271956	26.2998	0.785656031861979	1
UCK1	0.271956	26.5532	0.785656031861979	1
GRAMD4	0.271956	2.17294	0.785656031861979	1
CTSH	0.271956	26.2392	0.785656031861979	1
TOMM40	0.271956	25.9905	0.785656031861979	1
GPRC5B	0.271956	25.7276	0.785656031861979	1
CASTOR1	0.271956	2.65643	0.785656031861979	1
SLC38A9	0.271956	26.2278	0.785656031861979	1
Mberchr18T0813	0.271956	25.9528	0.785656031861979	1
Mberchr12T0582	0.271956	25.866	0.785656031861979	1
ZBTB7A	0.271956	26.2841	0.785656031861979	1
NFIX	0.271956	26.1757	0.785656031861979	1
TENT5C	0.271956	26.4091	0.785656031861979	1
UNC5B	0.271956	25.5511	0.785656031861979	1
GCDH	0.271956	26.2715	0.785656031861979	1
GTF2H4	0.271956	25.7608	0.785656031861979	1
NAA30	0.271956	25.8575	0.785656031861979	1
GRK7	0.271956	25.8237	0.785656031861979	1
RABL6	0.271956	25.8865	0.785656031861979	1
ZNF445	0.271956	26.2206	0.785656031861979	1
EPS15L1	0.271956	25.9882	0.785656031861979	1
SHARPIN	0.271956	25.9766	0.785656031861979	1
Tfpt	0.271956	25.7594	0.785656031861979	1
SLC25A27	0.271956	26.0134	0.785656031861979	1
CRTC1	0.271956	25.7013	0.785656031861979	1
IL16	0.271956	26.3409	0.785656031861979	1
SMG9	0.271956	25.8944	0.785656031861979	1
SLC52A2	0.271956	25.7653	0.785656031861979	1
C11orf96	0.271956	25.9983	0.785656031861979	1
RTL5	0.271956	25.6637	0.785656031861979	1
RARRES2	0.271956	1.8292	0.785656031861979	1
SNN	0.271956	26.184	0.785656031861979	1
NKAPD1	0.271956	25.9195	0.785656031861979	1
NHSL2	0.271956	25.7562	0.785656031861979	1
Det1	0.271956	25.8398	0.785656031861979	1
TSPOAP1	0.271956	26.2955	0.785656031861979	1
Megf8	0.271956	25.5317	0.785656031861979	1
CBY1	0.271956	26.048	0.785656031861979	1
Mberchr4T0968	0.271956	26.2157	0.785656031861979	1
TFE3	0.271956	26.1377	0.785656031861979	1
Cars1	0.271956	25.1933	0.785656031861979	1
TRAPPC4	0.271956	25.9067	0.785656031861979	1
SUFU	0.271956	24.5513	0.785656031861979	1
FCHSD1	0.271956	26.1547	0.785656031861979	1
HOXB2	0.271956	25.485	0.785656031861979	1
ZNF518A	0.271956	25.9887	0.785656031861979	1
TACC3	0.271956	25.8623	0.785656031861979	1
BORCS8	0.271956	26.0065	0.785656031861979	1
ZNF613-1	0.271956	26.0447	0.785656031861979	1
SLC25A28	0.271956	26.1259	0.785656031861979	1
WNT9A	0.271956	25.9272	0.785656031861979	1
Mberchr8T0042	0.271956	26.3123	0.785656031861979	1
DUSP3	0.271956	26.0975	0.785656031861979	1
EIF2A	0.271956	1.36721	0.785656031861979	1
Arap3	0.271956	2.25196	0.785656031861979	1
HSF4	0.271956	26.0379	0.785656031861979	1
LANCL1	0.271956	25.7057	0.785656031861979	1
TRIM44	0.271956	25.4191	0.785656031861979	1
HS6ST1	0.271956	25.8082	0.785656031861979	1
EBP	0.271956	25.6511	0.785656031861979	1
ZNF175	0.271956	25.732	0.785656031861979	1
Mberchr26T0141	0.271956	26.088	0.785656031861979	1
TCIRG1	0.271956	25.4691	0.785656031861979	1
GSDMD	0.271956	26.1745	0.785656031861979	1
TAF9B	0.271956	25.3515	0.785656031861979	1
RAI1	0.271956	26.1281	0.785656031861979	1
MRPS7	0.271956	26.354	0.785656031861979	1
Gid4	0.271956	25.5191	0.785656031861979	1
DBT	0.271956	25.8144	0.785656031861979	1
Mberchr8T0154	0.271956	26.0899	0.785656031861979	1
Mberchr25T0536	0.271956	26.2326	0.785656031861979	1
Mberchr4T0518	0.271956	25.2164	0.785656031861979	1
PMM2	0.271956	25.9415	0.785656031861979	1
NMT1	0.271956	25.9454	0.785656031861979	1
HNRNPA1-1	0.271956	25.9811	0.785656031861979	1
PLPPR5	0.271956	26.3803	0.785656031861979	1
ABHD16A	0.271956	1.79272	0.785656031861979	1
REPS2	0.271956	26.2668	0.785656031861979	1
LLGL1	0.271956	25.8115	0.785656031861979	1
MTG1	0.271956	25.6213	0.785656031861979	1
yvcT	0.271956	26.0141	0.785656031861979	1
EIF1AD	0.271956	25.8823	0.785656031861979	1
CDC23	0.271956	26.3923	0.785656031861979	1
TTC4	0.271956	2.80861	0.785656031861979	1
PIGG	0.271956	25.9678	0.785656031861979	1
Mberchr16T0140	0.271956	26.2485	0.785656031861979	1
ALDH3B1	0.271956	26.0079	0.785656031861979	1
GAPDH	0.271956	2.07207	0.785656031861979	1
E2F3	0.271956	25.7472	0.785656031861979	1
NRAP	0.271956	25.312	0.785656031861979	1
CDK7	0.271956	25.4317	0.785656031861979	1
POLH	0.271956	26.3256	0.785656031861979	1
PITPNM1	0.271956	26.2155	0.785656031861979	1
ZNF32	0.271956	25.8927	0.785656031861979	1
Tmem161b	0.271956	25.5127	0.785656031861979	1
ZNF777	0.271956	25.3737	0.785656031861979	1
CREB3L1	0.271956	2.87549	0.785656031861979	1
Aldh5a1	0.271956	26.3999	0.785656031861979	1
PES1	0.271956	25.6295	0.785656031861979	1
SNIP1	0.271956	25.9782	0.785656031861979	1
TYK2	0.271956	25.7971	0.785656031861979	1
CCDC124	0.271956	2.67756	0.785656031861979	1
MIER3	0.271956	25.6818	0.785656031861979	1
PAK1IP1	0.271956	26.0699	0.785656031861979	1
AKAP1	0.271956	26.1049	0.785656031861979	1
MTG2	0.271956	25.9928	0.785656031861979	1
KIF9	0.271956	25.8272	0.785656031861979	1
RALGPS2	0.271956	25.8655	0.785656031861979	1
SEH1L	0.271956	25.6456	0.785656031861979	1
SLC20A2	0.271956	25.5125	0.785656031861979	1
CFLAR	0.271956	25.5218	0.785656031861979	1
Mberchr6T0506	0.271956	26.0125	0.785656031861979	1
MICOS10-1	0.271956	26.1615	0.785656031861979	1
IKBKB	0.271956	25.5227	0.785656031861979	1
PSMD5	0.271956	26.3292	0.785656031861979	1
Abce1	0.271956	1.42577	0.785656031861979	1
P33MONOX	0.271956	25.9527	0.785656031861979	1
AGTRAP	0.271956	26.1682	0.785656031861979	1
OTUD4	0.271956	25.8241	0.785656031861979	1
VMA21	0.271956	26.5101	0.785656031861979	1
GPAT4	0.271956	25.7563	0.785656031861979	1
Khk	0.271956	26.1156	0.785656031861979	1
SNRNP200	0.271956	0.478651	0.785656031861979	1
EXOSC10	0.271956	26.1603	0.785656031861979	1
Mberchr4T1171	0.271956	26.2811	0.785656031861979	1
DGCR2	0.271956	25.5019	0.785656031861979	1
KMT2B	0.271956	26.351	0.785656031861979	1
COL6A2	0.271956	26.4512	0.785656031861979	1
Smad7	0.271956	2.0322	0.785656031861979	1
RACGAP1	0.271956	25.9102	0.785656031861979	1
PPIL3	0.271956	26.1844	0.785656031861979	1
TXNDC9	0.271956	25.8747	0.785656031861979	1
BAG4	0.271956	26.0043	0.785656031861979	1
Prpf40b	0.271956	25.7024	0.785656031861979	1
ZNF831	0.271956	25.8436	0.785656031861979	1
STK25	0.271956	25.9682	0.785656031861979	1
SERPINF1	0.271956	26.3019	0.785656031861979	1
KCND1	0.271956	26.3125	0.785656031861979	1
MCM2	0.271956	26.0524	0.785656031861979	1
ENOX2	0.271956	26.1791	0.785656031861979	1
TET3	0.271956	25.9355	0.785656031861979	1
WHRN	0.271956	26.2958	0.785656031861979	1
HMOX1	0.271956	25.4257	0.785656031861979	1
AKNA	0.271956	26.323	0.785656031861979	1
SLC35C2	0.271956	26.1492	0.785656031861979	1
MBD4	0.271956	26.2469	0.785656031861979	1
PDIA4	0.271956	25.7459	0.785656031861979	1
FHL1	0.271956	25.8233	0.785656031861979	1
SRD5A3	0.271956	26.1602	0.785656031861979	1
CD1D	0.271956	1.76661	0.785656031861979	1
HDAC4	0.271956	26.1656	0.785656031861979	1
FAM126B	0.271956	26.2453	0.785656031861979	1
PCLAF	0.271956	26.1203	0.785656031861979	1
ADPGK	0.271956	26.0924	0.785656031861979	1
Etv5	0.271956	25.6661	0.785656031861979	1
SYN3	0.271956	25.8498	0.785656031861979	1
NIF3L1	0.271956	25.6691	0.785656031861979	1
CEP295	0.271956	26.0643	0.785656031861979	1
Src	0.271956	26.0937	0.785656031861979	1
VAMP4	0.271956	26.024	0.785656031861979	1
PRDM4	0.271956	25.291	0.785656031861979	1
Tp53inp2	0.271956	2.89081	0.785656031861979	1
TIPIN	0.271956	24.9587	0.785656031861979	1
CCDC102A	0.271956	25.2722	0.785656031861979	1
USP36	0.271956	25.8576	0.785656031861979	1
TLR6	0.271956	26.6052	0.785656031861979	1
IGDCC4	0.271956	25.9832	0.785656031861979	1
GUF1	0.271956	26.2616	0.785656031861979	1
ZBTB41	0.271956	25.9946	0.785656031861979	1
PAIP2B	0.271956	25.7753	0.785656031861979	1
KANSL3	0.271956	2.82433	0.785656031861979	1
VCPKMT	0.271956	25.3051	0.785656031861979	1
CCNE2	0.271956	25.8431	0.785656031861979	1
Micu3	0.271956	26.0132	0.785656031861979	1
AOPEP	0.271956	26.3015	0.785656031861979	1
UBA7	0.271956	26.0567	0.785656031861979	1
Trappc12	0.271956	25.6769	0.785656031861979	1
KCNAB2	0.271956	26.3834	0.785656031861979	1
Mberchr16T0586	0.271956	26.1405	0.785656031861979	1
IGFBP5	0.271956	26.3522	0.785656031861979	1
FXYD1	0.271956	25.8652	0.785656031861979	1
Gpr35	0.271956	26.0743	0.785656031861979	1
ARFIP1	0.271956	26.0686	0.785656031861979	1
TRAPPC1	0.271956	25.9152	0.785656031861979	1
NFATC3	0.271956	25.9552	0.785656031861979	1
BTBD3	0.271956	25.862	0.785656031861979	1
FLAD1	0.271956	26.1716	0.785656031861979	1
FH	0.271956	25.7509	0.785656031861979	1
GRK3	0.271956	26.1686	0.785656031861979	1
GRAMD1A	0.271956	2.21809	0.785656031861979	1
Plekha6	0.271956	26.29	0.785656031861979	1
TMEM115	0.271956	25.6529	0.785656031861979	1
Mcts1	0.271956	0.757054	0.785656031861979	1
Mberchr21T0974	0.271956	26.0816	0.785656031861979	1
PAQR6	0.271956	25.9778	0.785656031861979	1
NFX1	0.271956	2.88623	0.785656031861979	1
NAB2	0.271956	25.6903	0.785656031861979	1
KHDC4	0.271956	1.9366	0.785656031861979	1
Mta2	0.271956	25.9676	0.785656031861979	1
CCDC191	0.271956	26.0151	0.785656031861979	1
TSPYL4	0.271956	26.1625	0.785656031861979	1
tmem198	0.271956	26.0452	0.785656031861979	1
RAB5B	0.271956	25.6682	0.785656031861979	1
ACTR3B	0.271956	25.9087	0.785656031861979	1
ZDHHC2	0.271956	26.1243	0.785656031861979	1
USF2	0.271956	0.995988	0.785656031861979	1
SIRPA-1	0.271956	25.6848	0.785656031861979	1
RXRB	0.271956	26.2245	0.785656031861979	1
GPATCH2	0.271956	25.6868	0.785656031861979	1
HYLS1	0.271956	26.0416	0.785656031861979	1
ZGPAT	0.271956	25.736	0.785656031861979	1
Ift52	0.271956	25.9219	0.785656031861979	1
MPST	0.271956	25.9754	0.785656031861979	1
DHX33	0.271956	25.6809	0.785656031861979	1
Ube2a	0.271956	2.47089	0.785656031861979	1
AP2A1	0.271956	25.3435	0.785656031861979	1
PGS1	0.271956	25.3982	0.785656031861979	1
Tmem220	0.271956	25.3365	0.785656031861979	1
CIP2A	0.271956	26.0898	0.785656031861979	1
PPP4R1	0.271956	1.7385	0.785656031861979	1
PLEKHA8	0.271956	24.7733	0.785656031861979	1
PI4KB	0.271956	25.8132	0.785656031861979	1
C12orf65	0.271956	25.8409	0.785656031861979	1
CABLES1	0.271956	25.8263	0.785656031861979	1
KLF11	0.271956	1.76392	0.785656031861979	1
CCDC91	0.271956	2.41378	0.785656031861979	1
SAMD15	0.271956	26.2912	0.785656031861979	1
TOPBP1	0.271956	25.4072	0.785656031861979	1
LRIG3	0.271956	25.7161	0.785656031861979	1
DUS1L	0.271956	26.174	0.785656031861979	1
KRTDAP	0.271956	26.3579	0.785656031861979	1
CRK	0.268179	1.08388	0.78856184500145	1
SPG21	0.268179	0.181183	0.78856184500145	1
UBALD2	0.268179	0.194526	0.78856184500145	1
CTDSP1	0.264401	1.596	0.7914706030849283	1
CCDC138	0.264401	1.59769	0.7914706030849283	1
Slc20a1	0.264401	0.438427	0.7914706030849283	1
INTS4	0.264401	2.47172	0.7914706030849283	1
DENND6A	0.264401	0.427524	0.7914706030849283	1
Phf6	0.264401	0.989083	0.7914706030849283	1
FIG4	0.264401	1.85717	0.7914706030849283	1
Plec	0.264401	1.57936	0.7914706030849283	1
SLC25A16	0.264401	0.869205	0.7914706030849283	1
EPB41L2	0.264401	0.802078	0.7914706030849283	1
PTOV1	0.264401	1.80991	0.7914706030849283	1
DNAJC12	0.264401	2.37929	0.7914706030849283	1
CITED2	0.264401	1.79244	0.7914706030849283	1
PSAP	0.264401	1.91144	0.7914706030849283	1
PSMB8	0.264401	0.837884	0.7914706030849283	1
UNC13B	0.264401	2.11869	0.7914706030849283	1
KMT5B	0.264401	0.943642	0.7914706030849283	1
LIN37	0.264401	1.35713	0.7914706030849283	1
ZMYM2	0.264401	1.78235	0.7914706030849283	1
MBD6	0.264401	2.51604	0.7914706030849283	1
CFDP1	0.264401	1.45701	0.7914706030849283	1
MAML1	0.264401	0.381282	0.7914706030849283	1
CYBA	0.260624	0.363185	0.7943822675561582	1
AP2B1	0.260624	1.33355	0.7943822675561582	1
KRTCAP2	0.256847	0.535635	0.7972967997373878	1
RIF1	0.256847	1.03662	0.7972967997373878	1
ICE1-3	0.256847	1.20826	0.7972967997373878	1
LARGE1	0.256847	1.49633	0.7972967997373878	1
PIK3IP1	0.256847	1.39489	0.7972967997373878	1
TESPA1	0.256847	0.297314	0.7972967997373878	1
GIT2	0.256847	0.767703	0.7972967997373878	1
Otud5	0.256847	1.306	0.7972967997373878	1
BLZF1	0.256847	0.961131	0.7972967997373878	1
NUDT4B	0.256847	0.42253	0.7972967997373878	1
KCT2	0.256847	1.12571	0.7972967997373878	1
PSEN1	0.256847	0.647926	0.7972967997373878	1
TRAP1	0.256847	1.07227	0.7972967997373878	1
CEP63	0.256847	0.720635	0.7972967997373878	1
NLK	0.256847	1.86342	0.7972967997373878	1
RCL1	0.256847	1.57959	0.7972967997373878	1
KLHL7	0.256847	1.23654	0.7972967997373878	1
ZNRF2	0.256847	0.816195	0.7972967997373878	1
GRSF1	0.256847	0.998514	0.7972967997373878	1
NUDT22	0.256847	1.11603	0.7972967997373878	1
TAGLN2	0.256847	0.788024	0.7972967997373878	1
FXN	0.256847	0.808524	0.7972967997373878	1
ZC3H11A	0.256847	1.5203	0.7972967997373878	1
RPS6KB1	0.25307	1.01925	0.8002141608309047	1
RRP1	0.249293	1.17125	0.8031343119205803	1
AEBP2	0.249293	0.670865	0.8031343119205803	1
TIMP2	0.249293	0.858908	0.8031343119205803	1
TTC27	0.249293	1.04303	0.8031343119205803	1
PDSS2	0.249293	0.782082	0.8031343119205803	1
DDX10	0.249293	0.741227	0.8031343119205803	1
HPGDS	0.249293	0.0561886	0.8031343119205803	1
TFDP2	0.249293	0.944517	0.8031343119205803	1
CEP192	0.249293	0.782617	0.8031343119205803	1
Eif4a3	0.249293	0.891704	0.8031343119205803	1
SLC25A26	0.249293	1.54306	0.8031343119205803	1
TRIM28	0.249293	0.564558	0.8031343119205803	1
Rras2	0.249293	1.08162	0.8031343119205803	1
MMP2	0.249293	0.957823	0.8031343119205803	1
HAUS5	0.249293	0.913642	0.8031343119205803	1
CEP170-1	0.249293	0.792769	0.8031343119205803	1
GANAB	0.249293	0.886891	0.8031343119205803	1
Snrnp48	0.249293	1.03064	0.8031343119205803	1
Picalm	0.249293	0.161892	0.8031343119205803	1
Snrpe	0.245516	0.954044	0.8060572139734214	1
ITPK1	0.245516	0.320937	0.8060572139734214	1
RARA	0.245516	1.00059	0.8060572139734214	1
Rbm8a	0.245516	0.407523	0.8060572139734214	1
BTRC	0.241738	0.775084	0.8089828278411318	1
SPCS1	0.241738	0.250441	0.8089828278411318	1
GAPDH-2	0.241738	0.32272	0.8089828278411318	1
SLBP	0.241738	0.0415098	0.8089828278411318	1
GAB2	0.241738	0.896949	0.8089828278411318	1
TBC1D23	0.241738	0.888402	0.8089828278411318	1
Mberchr26T0053	0.241738	0.371536	0.8089828278411318	1
MTREX	0.241738	0.846252	0.8089828278411318	1
Ring1	0.241738	0.490943	0.8089828278411318	1
CSE1L	0.241738	1.18903	0.8089828278411318	1
AP4S1	0.241738	0.68508	0.8089828278411318	1
EIF3J	0.241738	0.533141	0.8089828278411318	1
Rbis	0.237961	0.72421	0.81191111426168	1
ITM2C	0.234184	0.330502	0.8148420338608755	1
DHODH	0.234184	0.520493	0.8148420338608755	1
C4orf33	0.234184	0.786206	0.8148420338608755	1
RNF220-1	0.234184	0.836392	0.8148420338608755	1
Mberchr5T0663	0.234184	1.02111	0.8148420338608755	1
AGGF1	0.234184	0.664636	0.8148420338608755	1
CD84	0.234184	0.667239	0.8148420338608755	1
JOSD1	0.234184	0.705131	0.8148420338608755	1
ETFRF1	0.234184	0.553938	0.8148420338608755	1
PDE6D	0.234184	0.612645	0.8148420338608755	1
ST8SIA1	0.234184	1.9545	0.8148420338608755	1
PXN	0.234184	0.418731	0.8148420338608755	1
IL18RAP	0.22663	0.212721	0.82071161454717	1
Rheb	0.22663	0.203245	0.82071161454717	1
FAM135A	0.22663	0.176097	0.82071161454717	1
DPYSL2	0.22663	0.457907	0.82071161454717	1
GON7	0.22663	0.947848	0.82071161454717	1
Mberchr19T0651	0.22663	0.862745	0.82071161454717	1
MAML3	0.22663	0.290774	0.82071161454717	1
RNF216	0.22663	0.371254	0.82071161454717	1
SP1	0.22663	1.55568	0.82071161454717	1
DDX17	0.22663	0.19839	0.82071161454717	1
SLC44A1	0.22663	0.110301	0.82071161454717	1
CPI17	0.22663	0.540377	0.82071161454717	1
GPD2	0.22663	0.752184	0.82071161454717	1
ANP32A	0.22663	0.440585	0.82071161454717	1
ANAPC15	0.22663	0.576712	0.82071161454717	1
ZNF576	0.22663	0.611447	0.82071161454717	1
Yme1l1	0.222853	0.941544	0.8236501963393938	1
INPP4B	0.219075	0.161823	0.8265912527237215	1
TMEM158	0.219075	0.709156	0.8265912527237215	1
PPP6C	0.219075	1.85425	0.8265912527237215	1
Mberchr6T0813	0.219075	0.387566	0.8265912527237215	1
RASGRP4	0.219075	0.756401	0.8265912527237215	1
MAPKAPK3	0.219075	0.243847	0.8265912527237215	1
Alg13	0.219075	0.692622	0.8265912527237215	1
CDK13	0.219075	0.436836	0.8265912527237215	1
KANSL1	0.219075	0.94905	0.8265912527237215	1
ZFR	0.215298	0.27535	0.8295347437890885	1
RBM39	0.215298	-0.0206972	0.8295347437890885	1
STX5	0.215298	0.369297	0.8295347437890885	1
POC1B	0.211521	1.20822	0.8324806295218918	1
AHI1	0.211521	0.184806	0.8324806295218918	1
AMMECR1L	0.211521	0.409171	0.8324806295218918	1
Ppp1ca	0.211521	0.377852	0.8324806295218918	1
MPC1	0.211521	0.281279	0.8324806295218918	1
ERBIN	0.211521	0.214505	0.8324806295218918	1
CYP20A1	0.211521	0.40855	0.8324806295218918	1
h2az2	0.211521	0.0387131	0.8324806295218918	1
CLCC1	0.211521	0.186835	0.8324806295218918	1
MFAP1	0.207744	0.92566	0.8354288698076188	1
RAB14	0.207744	0.469524	0.8354288698076188	1
HEXIM2	0.203967	24.3867	0.8383794244324837	1
AKT2	0.203967	25.8816	0.8383794244324837	1
TDRD7	0.203967	25.3058	0.8383794244324837	1
KIF21A	0.203967	24.6587	0.8383794244324837	1
ZNF189	0.203967	25.3798	0.8383794244324837	1
IRX4	0.203967	25.4602	0.8383794244324837	1
SLC35E3	0.203967	26.131	0.8383794244324837	1
DEF6	0.203967	25.3517	0.8383794244324837	1
SELENOF	0.203967	25.7562	0.8383794244324837	1
PLRG1	0.203967	25.3779	0.8383794244324837	1
NR1D1	0.203967	24.1569	0.8383794244324837	1
FAM98C	0.203967	25.5794	0.8383794244324837	1
ZNF177	0.203967	25.5059	0.8383794244324837	1
SUMO3	0.203967	25.3027	0.8383794244324837	1
SRGAP1	0.203967	24.8578	0.8383794244324837	1
GLIPR2	0.203967	25.3051	0.8383794244324837	1
SPIN1	0.203967	24.5789	0.8383794244324837	1
Mberchr16T0184	0.203967	25.7057	0.8383794244324837	1
COQ10A	0.203967	25.3008	0.8383794244324837	1
Mberchr25T0129	0.203967	25.3828	0.8383794244324837	1
FAM43B	0.203967	25.9067	0.8383794244324837	1
Gabarapl2	0.203967	0.387724	0.8383794244324837	1
RIMS2	0.203967	25.9117	0.8383794244324837	1
FBXO22	0.203967	25.0657	0.8383794244324837	1
Pla2g6	0.203967	25.9945	0.8383794244324837	1
GLI2	0.203967	25.9505	0.8383794244324837	1
TMEM100	0.203967	25.3076	0.8383794244324837	1
DIPK2B	0.203967	24.3187	0.8383794244324837	1
GPR180	0.203967	25.3048	0.8383794244324837	1
TGDS	0.203967	24.8971	0.8383794244324837	1
XPO4	0.203967	25.0747	0.8383794244324837	1
Tmc8	0.203967	25.4176	0.8383794244324837	1
WARS2	0.203967	25.632	0.8383794244324837	1
ZNF792	0.203967	25.0492	0.8383794244324837	1
ADAR	0.203967	24.1569	0.8383794244324837	1
[truncated: 15,386 more rows]

## Sheet: Fibroblast_type_M-LP_vs_LP
names	scores	logfoldchanges	pvals	pvals_adj
SPARC	34.0863	2.80881	1.1775716792065846e-254	1.3648055762004314e-251
MMP2	33.9345	3.05196	2.0678209068813192e-252	2.2468166541332334e-249
PI16	30.7998	3.38274	2.6389238354890945e-208	1.8351076351991163e-205
HSP90B1	30.3349	2.00744	3.973254348421424e-202	2.558334327678017e-199
CD44	30.1572	2.50756	8.63192510448662e-200	5.174690273844824e-197
RPSA-3	29.778	4.12076	7.529751682520564e-195	4.222733322600645e-192
EXT1	29.3088	2.53043	8.006254214538997e-189	3.8663535977711234e-186
FN1	28.3284	2.62521	1.5463362903835806e-176	5.844142697460553e-174
TIMP2	27.9952	2.04875	1.8590633424948036e-172	6.733295043598366e-170
HSPA5	27.8238	2.04152	2.2360999939136137e-170	7.933591509017995e-168
TFPI2	27.3341	2.34065	1.6677559760165111e-164	5.685085812362165e-162
COL6A2	27.2794	2.09825	7.441164331969931e-164	2.4877815752172546e-161
COL1A2	27.0546	1.74145	3.3675431222504123e-161	1.1046176826476118e-158
EMP1	26.7883	2.41958	4.419270742888718e-158	1.396891306638552e-155
TIMP3	26.5054	2.78833	8.393439996996168e-155	2.515861281858248e-152
DPT	26.3729	3.56846	2.806163153759252e-153	8.17307990274416e-151
COL1A1	26.3727	2.41743	2.820735082914292e-153	8.17307990274416e-151
VCAN	26.2539	2.927	6.452805784237216e-152	1.8390496485076065e-149
RBMS3	25.8975	1.83544	7.109790985944366e-148	1.8448315864275045e-145
COL5A1	25.6623	2.65687	3.079018549069741e-145	7.75778803993876e-143
Slit3	25.548	1.97026	5.786256681703621e-144	1.4370581773059636e-141
MAN1A1	25.0413	2.148	2.1716924478295125e-138	5.03398309406881e-136
Col12a1	25.0129	3.17787	4.4274286117301463e-138	1.012774294933271e-135
ADAMTS2	24.6299	2.70908	6.046901551036623e-134	1.3652647203217104e-131
SH3PXD2B	24.578	2.07051	2.1722905967080594e-133	4.780414180224002e-131
PMP22	24.4999	1.7589	1.4794679303590342e-132	3.2150687461614764e-130
FBN1	24.4576	1.70031	4.176040694428372e-132	8.747044273811716e-130
Pbx1	24.1089	1.97387	2.0186552000213992e-128	3.987990983224094e-126
Tmtc2	23.9796	2.38458	4.536397633875167e-127	8.762808096102198e-125
SDK1	23.4599	2.22919	1.0465132113954128e-121	1.9775687152292663e-119
COL3A1	23.4127	1.86091	3.1700753432686755e-121	5.801237878181677e-119
CTSK	23.1925	1.84521	5.414482050773082e-119	9.413077045269002e-117
COL5A2	22.8609	1.96762	1.1380071333695557e-115	1.8842146679647358e-113
FNDC3B	22.7974	1.78245	4.865471630038747e-115	7.979832480021096e-113
TNXB	22.7012	2.09932	4.35836611819169e-114	7.0813266322207975e-112
MANF	22.6418	1.93992	1.681594450414184e-113	2.7068999555972767e-111
SAMD4A	22.4545	2.02192	1.1559269021639818e-111	1.843650384781727e-109
Bnc2	22.3536	2.13999	1.113812152095188e-110	1.744470654430166e-108
S100a10-1	22.3147	1.6273	2.658152420169853e-110	4.1260696272011514e-108
CD99	22.2242	1.46939	2.0020214571645322e-109	3.0801011533456096e-107
Mberchr4T1193	22.1909	1.88279	4.205792098661005e-109	6.413832950458033e-107
COL4A1	22.0733	2.14703	5.709146449135808e-108	8.630740088541394e-106
XYLT1	22.0642	2.33949	6.978693345540425e-108	1.0459015845881061e-105
GFPT2	21.8774	2.09887	4.267644622164968e-106	6.287542521723557e-104
RFT1	21.8346	1.69251	1.089917369878466e-105	1.5922868466669858e-103
FSTL1	21.689	1.6321	2.6034125027203244e-104	3.77169386331607e-102
AEBP1	21.6505	1.99654	6.013939041676542e-104	8.640688449549312e-102
Angptl2	21.6126	2.26964	1.3678659506539733e-103	1.949208979681912e-101
PROS1	21.395	1.64674	1.487432547177115e-101	2.0854044219898507e-99
ZNF521	21.1523	1.79893	2.6254256953741352e-99	3.565861383912449e-97
ANK2	21.1308	2.31893	4.145041440989898e-99	5.586166314078247e-97
LIMK1	21.117	1.8019	5.55686395651836e-99	7.43123691415936e-97
EGR1	20.9282	2.05767	2.962771128550811e-97	3.9021042477163524e-95
FARP1	20.8448	2.18459	1.6989035470577494e-96	2.187810234488813e-94
MBNL1	20.7943	1.45458	4.873212565439486e-96	6.229470621335697e-94
THBS1	20.7701	2.08993	8.060909170014967e-96	1.0229117220489794e-93
BICC1	20.6857	1.53284	4.6631152530152574e-95	5.874511498092048e-93
Oxct1	20.6831	1.69362	4.918219298464528e-95	6.151312410345742e-93
THBS2	20.6388	2.62417	1.230472555584618e-94	1.5279832413456135e-92
PPFIBP1	20.587	1.79875	3.586207444646426e-94	4.421717476962987e-92
CDON	20.5512	2.06082	7.509826624399338e-94	9.194249004590318e-92
SMOC2	20.5309	2.31621	1.1405851694061086e-93	1.3866484734353287e-91
Spon2	20.4329	1.62249	8.535720461660783e-93	1.0234034498342947e-90
ANXA1	20.4179	1.5048	1.1604829446888551e-92	1.3724487070350848e-90
PSD3	20.2065	1.78675	8.574202584713034e-91	1.0004195431895041e-88
Chsy3	20.1391	2.11892	3.3561548541880696e-90	3.889783476003973e-88
CCDC80	20.1005	3.12082	7.301157246137914e-90	8.406001240007129e-88
ATP13A3	19.9882	2.06502	6.979961112555613e-89	7.931151891619564e-87
SGMS2	19.9074	2.60593	3.50800010435156e-88	3.960167650269602e-86
ZEB1	19.9042	1.82253	3.7390700907477134e-88	4.193789259848322e-86
CEBPD	19.8158	1.71002	2.177110914008724e-87	2.4262226435924145e-85
Igfbp7	19.803	1.74255	2.8053890515932128e-87	3.1064769848374526e-85
GLI3	19.7396	1.89885	9.861822104155411e-87	1.0851125144350749e-84
SERPINE2	19.734	3.11877	1.100652763327586e-86	1.2034495780157285e-84
MYADM-2	19.6975	1.62815	2.265244306216096e-86	2.461329516472927e-84
COL6A3	19.6449	1.65496	6.38914160223612e-86	6.899082407135089e-84
SPTBN1	19.6023	1.3836	1.4793289668271626e-85	1.5875391412524827e-83
LOXL1	19.5703	2.02126	2.7702083378645187e-85	2.9546056413358686e-83
COL8A1	19.5151	1.80295	8.170989867421135e-85	8.66174749055588e-83
CREB3L2	19.51	2.01475	9.024638546667929e-85	9.508687341443755e-83
SDC2	19.3803	1.42865	1.1315726002643805e-83	1.1850837141925454e-81
DCLK1	19.3408	1.69777	2.435897904405161e-83	2.535813477130762e-81
XBP1	19.3109	1.69504	4.350150181415763e-83	4.501628625232919e-81
FBLN1	19.2247	1.35449	2.2996970864954148e-82	2.3656943105753128e-80
SESTD1	19.2196	1.63962	2.538137435677937e-82	2.5956187834859373e-80
BMPR2	19.083	1.64146	3.494121871680693e-81	3.5523572362087045e-79
SETBP1	19.0357	1.51608	8.63840194044133e-81	8.731314984568171e-79
COL4A2	19.0047	2.17023	1.5592860205858265e-80	1.5669472524788782e-78
FOXO1	18.965	1.75885	3.3184442361712773e-80	3.2966373169050087e-78
CD63	18.9629	0.888634	3.4586953460942586e-80	3.416444238173221e-78
TIPARP	18.9178	2.12758	8.137264509094244e-80	7.992448784779855e-78
CTSH	18.8575	2.94464	2.548931566319324e-79	2.4895042292394076e-77
DPYSL3	18.8063	2.96344	6.711121813645874e-79	6.518036465376174e-77
Zswim6	18.8042	1.76344	6.971695046074034e-79	6.7037269741426446e-77
PALLD	18.8042	3.06871	6.979433893125215e-79	6.7037269741426446e-77
HAS1	18.7927	2.66005	8.658141218291294e-79	8.27042775164803e-77
Arid1b	18.7344	1.54187	2.594411447403269e-78	2.4646908750331057e-76
CCBE1	18.6729	2.38066	8.225815925903522e-78	7.764184076524096e-76
PCDH7	18.6727	1.68708	8.262145839269242e-78	7.764184076524096e-76
FOS	18.6557	1.63202	1.1345625803144034e-77	1.0604500246648335e-75
Fmnl2	18.5629	1.54796	6.418837776531732e-77	5.935717805585328e-75
Crlf1	18.5511	3.48713	7.984410983052579e-77	7.344390737585666e-75
HERPUD1	18.4267	1.51926	8.01639394139566e-76	7.335000456377029e-74
PAM	18.3855	1.64973	1.7157939390579915e-75	1.561731813116397e-73
LOX	18.3813	1.92628	1.8545004086303046e-75	1.679192166876971e-73
CORO1C	18.3665	1.95841	2.437147034648803e-75	2.1953264869103336e-73
ESR1	18.3387	1.75607	4.064663538096438e-75	3.642483278856009e-73
BTBD9	18.279	1.6651	1.2173446856893408e-74	1.0853096082414969e-72
ANTXR1	18.2645	1.55875	1.5870949600053927e-74	1.4077370346782526e-72
ROCK2	18.2422	1.51507	2.3863606588528196e-74	2.095296972432135e-72
LMNA	18.2181	1.3532	3.709232644602763e-74	3.240452740021057e-72
PARD3B	18.2102	1.48484	4.2853716888069474e-74	3.7250593404954387e-72
ANXA5	18.2084	1.66315	4.427349593499805e-74	3.8293269991539355e-72
KLF12	18.1322	1.66465	1.774928720619982e-73	1.5200559511319402e-71
CD34	17.9483	1.57771	4.945258372794398e-72	4.214378275050519e-70
MFAP4	17.9357	2.98194	6.207311660936517e-72	5.247798767383713e-70
TSC22D2	17.9356	1.79177	6.21827176348027e-72	5.247798767383713e-70
MEIS2	17.9109	1.51524	9.699718251877588e-72	8.107192394658262e-70
SEMA3C	17.8859	1.83366	1.5190436875971122e-71	1.263568158319416e-69
PRELP	17.8045	1.47747	6.5205628521746135e-71	5.398094532621698e-69
Stau2	17.7648	1.62579	1.3238128503296435e-70	1.0907339527479076e-68
LIMA1	17.7639	1.47756	1.3457364506628948e-70	1.103567367678039e-68
MAN2A1	17.7612	1.58382	1.411235001162349e-70	1.1518460326388467e-68
KSR1	17.7382	2.06852	2.1256202110517018e-70	1.7268181013613942e-68
P4HA1	17.4814	1.68016	1.985170230711534e-68	1.568735657314546e-66
LIPA	17.4779	2.25289	2.1104908555177927e-68	1.660220973899404e-66
ITGB1	17.4337	1.16398	4.581703104344564e-68	3.5718793035439576e-66
Tcf4	17.4102	1.28366	6.908287683365229e-68	5.361633097111809e-66
Tgfbr2	17.4027	1.54189	7.868468564212836e-68	6.079703377281785e-66
CRIP1	17.3624	1.70706	1.5900966569445364e-67	1.212448700920209e-65
UST	17.329	1.64264	2.844402494885014e-67	2.1593859115098675e-65
MEDAG	17.2886	1.68964	5.734979395953462e-67	4.334896382550041e-65
BGN	17.2796	2.26037	6.697027113643712e-67	5.040165210852638e-65
CLIC4	17.2479	1.26231	1.1603199639384631e-66	8.694897660806112e-65
RAB3GAP2	17.2352	1.96867	1.4451221588322082e-66	1.0782596022016283e-64
ASAP1	17.2246	1.75411	1.736630279360071e-66	1.2902272396014887e-64
LUZP1	17.1768	1.64152	3.9634011653280815e-66	2.9320735854990933e-64
HSPH1	17.1571	2.02971	5.557994265521827e-66	4.094310606190549e-64
Grb10	17.1468	2.29402	6.646658023376509e-66	4.875618132337579e-64
MYOF	17.1352	1.97434	8.112870841042957e-66	5.9261453601483946e-64
PLXDC2	17.1226	1.29492	1.007280706591506e-65	7.327018863637377e-64
SKIL	17.115	2.08163	1.147149879147951e-65	8.309666937077969e-64
TCF12	17.0923	1.23869	1.6927317905203858e-65	1.221084737684519e-63
CNN3	17.0597	1.41373	2.962849016282854e-65	2.1284764523998932e-63
Atp10a	17.053	2.01655	3.321003697487123e-65	2.3759526453009725e-63
C1QTNF7	17.0255	1.57966	5.315853904600466e-65	3.787545907027832e-63
COP1	16.9934	1.45652	9.194696518468347e-65	6.524481590758049e-63
MRC2	16.9623	1.53558	1.5619338748227274e-64	1.0993611503559964e-62
CBLB	16.9575	1.41371	1.6927568796816752e-64	1.186636223922013e-62
EIF4G3	16.9332	1.60284	2.561320960439911e-64	1.7882957790059377e-62
RORA	16.9174	1.51011	3.348951716352655e-64	2.3288610235516363e-62
APBB2	16.8677	1.44504	7.770779950459682e-64	5.382271292380142e-62
CACNA2D1	16.8601	1.38545	8.847485162763901e-64	6.103711490263906e-62
CLTC	16.808	1.4332	2.1335458629040556e-63	1.4660748943315022e-61
RTN4	16.788	1.58854	2.9881422317374793e-63	2.0452304212108692e-61
SIK3	16.7368	1.37995	7.070945286652162e-63	4.820720933664621e-61
FAP	16.7172	1.61131	9.830807103356847e-63	6.676116464525734e-61
Agap1	16.6315	1.88009	4.124860258889719e-62	2.790299439719757e-60
MXRA8	16.5893	1.49739	8.32221737062634e-62	5.607819728230191e-60
PTK2	16.5789	1.45952	9.90041737560359e-62	6.619952156725708e-60
Blmh	16.4739	1.48624	5.654806752187536e-61	3.7666212791869852e-59
PPP3CA	16.4653	1.42935	6.517503167942576e-61	4.324686739491667e-59
SKI	16.4498	1.5025	8.412766144331941e-61	5.56106233533121e-59
STAG1	16.4324	1.26506	1.1209862613576927e-60	7.38194930064526e-59
Ptprm	16.4013	1.94518	1.87143531734946e-60	1.2277321883819006e-58
YWHAZ	16.3999	1.27045	1.914206416181212e-60	1.2510706220041491e-58
CSTB	16.3996	1.42964	1.9253612283206664e-60	1.2536481256312653e-58
ITGAV	16.3901	1.40373	2.250115340701294e-60	1.4596363879885074e-58
Twist2	16.3895	1.35577	2.271265486821203e-60	1.46787920031177e-58
NOVA1	16.388	1.42565	2.3291400413728354e-60	1.4997073933061758e-58
STK3	16.3506	1.37758	4.305750682106165e-60	2.7621946718972576e-58
F2R	16.3496	1.75437	4.37841524545562e-60	2.798483420670807e-58
A2M	16.3389	2.22783	5.222564912043756e-60	3.325798204977315e-58
IL1R1	16.276	1.57289	1.4601897842120403e-59	9.264744306031503e-58
DST	16.2689	1.38884	1.6407634390500164e-59	1.0372608141048921e-57
ETV6	16.2605	1.66067	1.8823335804813048e-59	1.1856655542270828e-57
LTBP1	16.1786	1.51479	7.138602750141631e-59	4.480310787408384e-57
AKAP2	16.1689	1.60751	8.354503902510475e-59	5.224570156300165e-57
CALR-1	16.1658	1.1371	8.785357071748605e-59	5.474316583955179e-57
SERF2	16.1629	1.3496	9.206064627070762e-59	5.715979769343757e-57
CSGALNACT2	16.1424	1.97311	1.2838719623003284e-58	7.943101090601853e-57
SASH1	16.1167	1.52375	1.947356063472366e-58	1.2005242965768468e-56
IL13RA1	16.0568	1.72966	5.1208571704134476e-58	3.145798653980134e-56
CD55	16.0393	1.76852	6.794278977550507e-58	4.159103521997027e-56
C1orf21-1	16.0048	1.58371	1.1822040843409523e-57	7.211444914479808e-56
GPNMB	15.9824	1.61689	1.6953765290114515e-57	1.0305636698204226e-55
JMJD1C	15.9779	1.26415	1.821453630107272e-57	1.1033439498053981e-55
HEG1	15.9667	2.07774	2.17969977091008e-57	1.3157666846274908e-55
IFI6	15.8808	1.32375	8.612996217531617e-57	5.1812089703040535e-55
Rcn1	15.8794	1.23815	8.803573991600751e-57	5.277590822206175e-55
NFKBIZ	15.8684	1.37099	1.0487398414954802e-56	6.2654096716147505e-55
FBXL7	15.83	1.44824	1.932645241825967e-56	1.1467248303462264e-54
GAS7	15.8232	1.57013	2.1533327177307115e-56	1.2733227652295382e-54
PTPRG	15.8213	1.1938	2.218702840937983e-56	1.3075304708375195e-54
USP32	15.8196	1.57246	2.2803602366744897e-56	1.339326443060338e-54
ISLR	15.81	1.51852	2.6562277981494355e-56	1.554832332351109e-54
JAK1	15.7915	1.17675	3.5618298951683792e-56	2.077933313003432e-54
B4GALT1	15.7851	1.4826	3.9404819527526003e-56	2.2911464464416036e-54
CDK17	15.7842	1.55012	3.9947366156691835e-56	2.3149498687802918e-54
TEAD1	15.767	1.28093	5.248821914219285e-56	3.031587009259212e-54
TNS1	15.7613	1.49939	5.743194328393233e-56	3.3061401787786875e-54
MED13L	15.7542	1.21543	6.421871937728564e-56	3.6846285028848544e-54
TMEM132C	15.7384	1.3686	8.252613719267336e-56	4.719463470706008e-54
MEF2A	15.7262	1.3264	1.0006178813791741e-55	5.703521923861293e-54
Faf1	15.7168	1.39158	1.161267701813739e-55	6.597594443147664e-54
IER2	15.6919	1.26816	1.719285034453129e-55	9.736081538751677e-54
Ube2h	15.6601	1.26404	2.8347210128101312e-55	1.6000527534968874e-53
PKD2	15.641	1.50078	3.8294220615825284e-55	2.1545146453272575e-53
Gnas	15.6252	1.27955	4.903248164707366e-55	2.7497732046270177e-53
IDS	15.6222	1.57807	5.1395585133966594e-55	2.8730297349003513e-53
Rbfox2	15.614	1.30204	5.842791005406827e-55	3.2556705650319774e-53
Rabgap1	15.5916	1.71128	8.308663482843303e-55	4.614891841828461e-53
PPIC	15.5866	1.47602	8.979652431921023e-55	4.971696099647992e-53
REV3L	15.5637	1.32421	1.2843953916353624e-54	7.088639328120881e-53
NOTCH2	15.5462	1.37333	1.6884544837029713e-54	9.289171265562075e-53
SPP1	15.5018	2.49653	3.373352094964582e-54	1.8500229076012383e-52
ARRDC3	15.4831	1.31497	4.511578345250352e-54	2.466471368936395e-52
EGFR	15.4767	1.22206	4.985992319216883e-54	2.7087961396745473e-52
S100A13	15.4747	1.35638	5.14028023001924e-54	2.7839181245758405e-52
[truncated: 17,166 more rows]

## Sheet: Glandular epithelial cell_type_
names	scores	logfoldchanges	pvals	pvals_adj
[truncated: 17,385 more rows]

[truncated: 8 more sheets: Keratinocyte_type_M-LP_vs_LP, Macrophage_type_M-LP_vs_LP, Myoepithelial cell_type_M-LP_vs, Pericyte_type_M-LP_vs_LP, Schwann cell_type_M-LP_vs_LP, Sebaceous duct cell_type_M-LP_v, SMC_type_M-LP_vs_LP, T cell_type_M-LP_vs_LP]
