# Supplementary material for: Glandular Cells of Forest Musk Deer Autonomously Synthesize Sex Steroid Hormones
Source: Biology (Basel). 2026 Apr 6;15(7):583. doi: 10.3390/biology15070583 (PMC13071994; doi:10.3390/biology15070583)
Supplement: Supplementary file 1 [file biology-15-00583-s001.zip › Table S8:Analysis of expression differences of 24 genes in 13 cell types.xlsx]

## Sheet: B cell_type_MLP_vs_LP
names	scores	logfoldchanges	pvals	pvals_adj
Hmgcs1	-2.30791	0.421291	0.021004330829841884	0.13942737360702603
HMGCR	-2.89937	0.82106	0.0037391569797232994	0.034394309043645266
MVK	-1.78404	-0.0934514	0.07441703791664127	0.3741296137017954
PMVK	-0.224514	-21.8403	0.8223574301989016	1
MVD	-2.56622	-1.72029	0.010281408654252562	0.07940572610136865
RUSC1	-4.15954	-0.606022	3.1888498964307016e-05	0.0005999800373316856
FDFT1	-3.9133	-0.690864	9.10425879007708e-05	0.001465532769124908
SQLE	0.0796662	4.99623	0.9365027164850286	1
LSS	-1.23362	0.476966	0.21734470746828383	0.8013865831041599
CYP51A1	-0.108636	2.34742	0.9134913868364931	1
TM7SF2	-0.56732	-0.615367	0.5704966950055527	1
MSMO1	-4.26094	-0.609127	2.0357217799799255e-05	0.00040171422411976166
NSDHL	-0.364533	1.3848	0.7154597615268574	1
HSD17B7	-1.65851	0.800674	0.09721535398125973	0.45189543555192524
EBP	-2.31032	-0.282972	0.020870403112574053	0.13859127506191748
Dhcr24	-4.53132	-1.06068	5.861661653993741e-06	0.000140752745655637
SC5D	-2.35136	0.420132	0.018704880372980667	0.12782403509601764
DHCR7	0.0989793	20.8979	0.9211547383239066	1
CYP11A1	-0.0217272	2.23061	0.9826656028316056	1
HSD3B	-0.449028	-22.8737	0.6534115614194544	1
CYP17A1	0.0989793	20.8979	0.9211547383239066	1
SRD5A3	-1.44123	0.543012	0.1495184241685417	0.6191943316269884
AKR1D1	0	0	1	1
Mberchr15T0502	-1.07429	2.13865	0.2826940352463795	0.9574587575995145

## Sheet: Endothelial cell_type_MLP_vs_LP
names	scores	logfoldchanges	pvals	pvals_adj
Hmgcs1	-28.4739	-3.7776	2.4649734228973158e-178	9.717361214755065e-177
HMGCR	-25.4686	-2.87623	4.389543537268323e-143	1.1059741216726059e-141
MVK	2.15296	-0.690944	0.03132146214299834	0.06158376151956866
PMVK	1.92223	1.09876	0.05457618818968747	0.10391052805582267
MVD	-3.14285	-2.02666	0.001673137672337615	0.0036740556313741867
RUSC1	-9.10988	-2.03809	8.247254920364567e-20	3.2111652136738635e-19
FDFT1	-14.5773	-3.05684	3.919221496811502e-48	2.5740712399723446e-47
SQLE	0.470761	-0.968279	0.6378116459687488	0.9485564741837466
LSS	-0.422472	-1.35535	0.6726801537080498	0.9824046095610253
CYP51A1	-1.17992	-1.28185	0.2380313818347929	0.4111451140782786
TM7SF2	-2.264	-3.50569	0.023573951490674736	0.04687557436410617
MSMO1	-22.3944	-3.17844	4.4645803042084185e-111	7.39206938939651e-110
NSDHL	0.94715	-0.730977	0.34356252078893024	0.5688349396439198
HSD17B7	-1.75777	-1.43982	0.07878590138173262	0.14656959823664223
EBP	-0.220137	-1.00176	0.8257647769992862	1
Dhcr24	-48.8612	-4.97195	0	0
SC5D	4.79506	-0.410722	1.6262487335104833e-06	4.202189986932187e-06
DHCR7	0.63394	0.141992	0.5261197883298065	0.8181941604896401
CYP11A1	-0.135264	-0.76462	0.8924027778255441	1
HSD3B	-0.916811	-4.10048	0.35924149642329684	0.5908843708175813
CYP17A1	0.234958	1.12947	0.8142409632809927	1
SRD5A3	9.76586	0.446981	1.577662119274632e-22	6.516430492656088e-22
AKR1D1	0.0196322	16.7358	0.9843367949523365	1
Mberchr15T0502	8.42951	0.332605	3.47116909672924e-17	1.263531715800625e-16

## Sheet: Eosinophil cell_type_MLP_vs_LP
names	scores	logfoldchanges	pvals	pvals_adj
Hmgcs1	-3.09727	-2.43152	0.0019530925992764635	0.4920944179481351
HMGCR	-0.139755	0.00923179	0.8888535326033109	1
MVK	-0.0944291	0.815738	0.9247683123544918	1
PMVK	0	0	1	1
MVD	-0.230407	-1.44401	0.8177755471539544	1
RUSC1	-1.64684	-2.24106	0.09959026973391048	1
FDFT1	0.113315	0.158951	0.9097809030290032	1
SQLE	-0.81209	-1.38952	0.41673991451782055	1
LSS	-0.302173	-2.29877	0.7625201301857913	1
CYP51A1	-0.955622	-0.85425	0.3392630694158243	1
TM7SF2	0	0	1	1
MSMO1	-2.35695	-1.96202	0.0184257292436021	1
NSDHL	0.0679889	22.0228	0.945794437427073	1
HSD17B7	-0.237961	-1.64392	0.81191111426168	1
EBP	0.271956	25.6511	0.785656031861979	1
Dhcr24	-3.55053	-3.72821	0.000384451051348973	0.1630166226268755
SC5D	-0.528803	0.0282032	0.5969422015658921	1
DHCR7	0	0	1	1
CYP11A1	0	0	1	1
HSD3B	0	0	1	1
CYP17A1	0	0	1	1
SRD5A3	0.271956	26.1602	0.785656031861979	1
AKR1D1	0	0	1	1
Mberchr15T0502	-0.73277	-0.909184	0.4636989038095448	1

## Sheet: Fibroblast_type_MLP_vs_LP
names	scores	logfoldchanges	pvals	pvals_adj
Hmgcs1	-15.4803	-2.42893	4.712616690540801e-54	2.5683022308793676e-52
HMGCR	-14.5845	-2.47564	3.52457293077345e-48	1.5956953229556363e-46
MVK	0.183814	-0.47749	0.8541590342520127	1
PMVK	0.737533	2.53308	0.4607985204162016	0.8490027056353907
MVD	-1.58265	-1.69398	0.11350092444576158	0.2639044498447994
RUSC1	-4.24832	-1.34198	2.1537619927935057e-05	9.143626921786348e-05
FDFT1	-6.64307	-1.56838	3.072182279274459e-11	2.1808856237315832e-10
SQLE	2.74066	0.796012	0.006131503529006944	0.018743834860521492
LSS	1.55029	0.55324	0.1210711514280943	0.2791279356772203
CYP51A1	0.985534	-0.422847	0.3243618252776421	0.6418199786537455
TM7SF2	-1.11469	-2.62513	0.2649822393558242	0.5441431881881649
MSMO1	-8.99959	-1.6616	2.2655758780706876e-19	2.769833800299501e-18
NSDHL	0.2612	-0.160971	0.793938540172656	1
HSD17B7	3.29346	0.12222	0.000989619990273604	0.0034054915936078
EBP	1.28654	-0.186929	0.19825322687890445	0.4274627743135004
Dhcr24	-30.2475	-4.93487	5.6334114141161266e-201	3.497744908371745e-198
SC5D	3.36934	0.110998	0.0007534941250124885	0.0026330643946416306
DHCR7	0.25261	0.954288	0.8005695882213604	1
CYP11A1	0.274496	0.560202	0.7837035106516692	1
HSD3B	-0.274241	-1.84973	0.7838994122490128	1
CYP17A1	0.0328485	19.7	0.9737953861302844	1
SRD5A3	4.38474	0.516868	1.1612543477807486e-05	5.0903698527908005e-05
AKR1D1	0	0	1	1
Mberchr15T0502	7.80145	0.587859	6.119755858042489e-15	5.61139006287282e-14

## Sheet: Glandular epithelial_MLP_vs_LP
names	scores	logfoldchanges	pvals	pvals_adj
Hmgcs1	-26.3865	-2.61191	1.9564345164259683e-153	1.0306852747898624e-150
HMGCR	-26.5221	-2.83864	5.393005238264232e-155	3.1252465355741225e-152
MVK	-7.05742	-1.05215	1.696261536563537e-12	1.6736382981360436e-11
PMVK	0.933207	0.545565	0.3507132118039258	0.772769225248574
MVD	-12.0455	-1.873	2.0487209283337024e-33	5.404706121256664e-32
RUSC1	-19.373	-2.07682	1.3043165157777553e-83	1.219115194989047e-81
FDFT1	-24.3714	-2.23355	3.437413647425809e-131	1.1275365332169375e-128
SQLE	-0.598441	-0.0902026	0.5495458475065298	1
LSS	-8.56546	-1.11475	1.0764360020788262e-17	1.4241887287778076e-16
CYP51A1	-9.38605	-0.939183	6.229389488041712e-21	9.791856803761769e-20
TM7SF2	-6.33262	-0.885018	2.4102763332275803e-10	2.026240524814385e-09
MSMO1	-23.9092	-2.2923	2.4579979023598313e-126	6.377954258585921e-124
NSDHL	-3.5872	-0.934291	0.00033424887268420424	0.0015050289177971745
HSD17B7	-8.85727	-0.771389	8.200014552285557e-19	1.1515125443577092e-17
EBP	-5.75098	-0.881656	8.872901632951745e-09	6.475877199364656e-08
Dhcr24	-31.5377	-3.01894	2.6402645568784173e-218	5.100111035703476e-215
SC5D	-8.88217	-0.928236	6.556982085400666e-19	9.275275309576124e-18
DHCR7	-2.0972	-0.72483	0.035976078147566856	0.11172635201776523
CYP11A1	0.19568	0.306003	0.8448609218553225	1
HSD3B	-2.685	-1.55337	0.007252930919316597	0.026230955696342637
CYP17A1	-0.015197	-16.7632	0.9878750436358447	1
SRD5A3	-0.846602	-0.173676	0.39721677593645555	0.8483554852156363
AKR1D1	-0.0105696	0.0914994	0.9915668123888851	1
Mberchr15T0502	0.121026	-0.0134145	0.9036701046052268	1

## Sheet: Keratinocyte_type_MLP_vs_LP
names	scores	logfoldchanges	pvals	pvals_adj
Hmgcs1	-15.7096	-3.00168	1.2996168492049976e-55	1.2910765099102217e-53
HMGCR	-10.5134	-1.68223	7.491052297301683e-26	2.2688492018918077e-24
MVK	-1.6441	-0.667408	0.1001563418107634	0.3383633895025499
PMVK	1.39115	1.11174	0.16417845877817516	0.5058919719706797
MVD	-4.06575	-1.96113	4.787907146352657e-05	0.0003230025833889831
RUSC1	-8.1617	-1.66671	3.3034974770860685e-16	6.058154392314483e-15
FDFT1	-7.18796	-1.78302	6.576487364276374e-13	9.472430226010337e-12
SQLE	-0.63088	-0.790183	0.5281188319974295	1
LSS	-1.13843	-1.20902	0.25493951810709725	0.7115305060670871
CYP51A1	3.82173	0.489558	0.00013251875764713075	0.0008392854650984948
TM7SF2	-1.64625	-2.3076	0.09971218956075162	0.33712493495014917
MSMO1	-12.6175	-2.59214	1.691629388249474e-36	8.675214429120089e-35
NSDHL	-0.576273	-0.286329	0.5644303849293122	1
HSD17B7	0.796459	-0.0859363	0.42576507916091755	1
EBP	-4.00925	-1.27969	6.0912276375224913e-05	0.0004046465131002236
DHCR7	-0.314055	-0.66463	0.7534791409921722	1
SC5D	0.0625209	-0.131374	0.9501480570438163	1
Dhcr24	-22.6828	-3.70532	6.623367636476892e-114	4.60588985440603e-111
CYP11A1	0.284949	1.60825	0.7756831270764553	1
HSD3B	-0.286796	-4.76595	0.7742687387835419	1
CYP17A1	-0.0669175	-19.9793	0.9466473524364853	1
SRD5A3	-0.12148	-0.225553	0.9033105466820018	1
AKR1D1	0	0	1	1
Mberchr15T0502	0.58599	0.763456	0.5578821718243784	1

## Sheet: Macrophage_type_MLP_vs_LP
names	scores	logfoldchanges	pvals	pvals_adj
Hmgcs1	-5.09729	-2.6551	3.4455433246680683e-07	3.4034528806451345e-05
HMGCR	-4.3467	-1.98471	1.3819864203282252e-05	0.0008089506369497035
MVK	0.0424131	-0.192325	0.9661693568738872	1
PMVK	0.591213	2.07518	0.5543774394749245	1
MVD	0.380433	0.262034	0.7036240400362275	1
RUSC1	-2.9535	-2.67502	0.003141961190679379	0.07441824972746731
FDFT1	-2.17464	-2.0639	0.029657318293124832	0.4271685820430615
SQLE	0.123384	0.309183	0.9018032893428785	1
LSS	-0.0244197	-0.488832	0.9805178472214294	1
CYP51A1	0.741587	0.413701	0.45833744829821854	1
TM7SF2	-0.275043	-1.65197	0.7832833870995987	1
MSMO1	-3.80947	-2.37758	0.00013926458141235007	0.0059928582867665985
NSDHL	-0.413849	-1.47479	0.6789844130805721	1
HSD17B7	-1.21456	-3.20744	0.22453472303681032	1
EBP	-0.589928	-1.12222	0.5552388123784531	1
Dhcr24	-8.59059	-4.43681	8.652546052099531e-18	7.163072053130969e-15
SC5D	-1.5243	-1.21592	0.12743318848593477	1
DHCR7	0.21078	24.4413	0.8330586079341707	1
CYP11A1	0.10539	22.5669	0.9160661790372018	1
HSD3B	-0.145233	-24.5937	0.8845270231171664	1
CYP17A1	0	0	1	1
SRD5A3	1.15158	2.07678	0.24949333344533997	1
AKR1D1	0	0	1	1
Mberchr15T0502	0.562938	0.439781	0.573477113395094	1

## Sheet: Myoepithelial_type_MLP_vs_LP
names	scores	logfoldchanges	pvals	pvals_adj
Hmgcs1	-14.3445	-1.78436	1.1532752638693647e-46	1.132750873580164e-44
HMGCR	-13.7902	-1.64437	2.920943683048481e-43	2.4650779577571764e-41
MVK	-4.91693	-1.11385	8.791040933993094e-07	8.406614226483495e-06
PMVK	0.716313	0.543742	0.47379813890561784	1
MVD	-4.46545	-1.47811	7.990076325028635e-06	6.681456320857278e-05
RUSC1	-12.909	-2.02307	4.003200520501684e-38	2.7399858680677866e-36
FDFT1	-12.4604	-1.62198	1.2271767110787197e-35	7.3821685543610865e-34
SQLE	-0.328934	-0.154967	0.7422055305253948	1
LSS	-1.97192	-1.51561	0.04861845602091795	0.19222921490190095
CYP51A1	-0.382269	-0.11849	0.7022621447098123	1
TM7SF2	-2.25891	-1.51516	0.02388917423839285	0.1036987001584169
MSMO1	-15.5569	-2.1184	1.4278207627654105e-54	2.051459831460881e-52
NSDHL	-2.15667	-1.16856	0.031031469524781738	0.13078353883353466
HSD17B7	3.04848	0.256669	0.002300037117898578	0.012783294531543088
EBP	-3.73031	-0.833509	0.00019124222867222408	0.0012871645936765837
Dhcr24	-24.8649	-3.30133	1.784763499738455e-136	2.3867779571502336e-133
SC5D	-4.17847	-0.763188	2.9348290032957958e-05	0.00022506397098499077
DHCR7	-0.562843	-0.360767	0.5735419859718818	1
CYP11A1	0.239601	0.533006	0.8106394876972856	1
HSD3B	-0.268807	-2.21084	0.7880779210720203	1
CYP17A1	-0.0712205	-20.1806	0.9432222418123644	1
SRD5A3	-0.368846	-0.147162	0.7122425019487684	1
AKR1D1	0	0	1	1
Mberchr15T0502	-0.211818	-0.317729	0.8322490183656148	1

## Sheet: Pericyte_type_MLP_vs_LP
names	scores	logfoldchanges	pvals	pvals_adj
Hmgcs1	-15.4774	-3.43587	4.928292606930442e-54	6.2998799243739516e-52
HMGCR	-13.5339	-3.08954	9.869688042368061e-42	8.936694094612955e-40
MVK	-0.794556	-0.843469	0.4268716283092764	1
PMVK	0.502332	1.20392	0.6154337928568261	1
MVD	-2.46673	-2.51201	0.013635351031840931	0.07153004758254515
RUSC1	-5.04003	-1.70216	4.6546822054533765e-07	5.271768738879932e-06
FDFT1	-6.36466	-2.22205	1.9572825573710673e-10	3.139055097776384e-09
SQLE	-0.122555	-0.79059	0.902459478527261	1
LSS	-0.100479	-0.589813	0.9199636700148329	1
CYP51A1	-1.59732	-1.31547	0.11019490077229628	0.4243052823757189
TM7SF2	-1.40323	-2.48266	0.16054859954122813	0.573835814766499
MSMO1	-9.69363	-2.10299	3.2090657625115337e-22	1.2453037562781922e-20
NSDHL	-0.5584	-1.95999	0.5765711078191077	1
HSD17B7	-1.86698	-1.29646	0.061904683289528764	0.2634741670072454
EBP	-1.12566	-1.19122	0.26031083973638347	0.8243176591652144
Dhcr24	-25.0009	-5.13649	5.972664840796475e-138	4.006690988743881e-135
SC5D	0.00335366	-0.237086	0.9973241735316171	1
DHCR7	0.00240942	0.148883	0.9980775598228517	1
CYP11A1	1.20357	0.143654	0.22875493137985536	0.7495520888203171
HSD3B	-0.468991	-2.2199	0.6390760094497101	1
CYP17A1	0.106796	21.9804	0.9149507564370473	1
SRD5A3	0.461567	-0.0230489	0.6443915388406557	1
AKR1D1	0	0	1	1
Mberchr15T0502	2.27362	0.242187	0.022989028197485734	0.11289950712239817

## Sheet: Schwann cell_type_MLP_vs_LP
names	scores	logfoldchanges	pvals	pvals_adj
Hmgcs1	-4.60299	-2.98801	4.164698193276019e-06	0.0006135871024585051
HMGCR	-5.39321	-3.66098	6.921121443724908e-08	1.4155728976371474e-05
MVK	-0.392274	-1.71012	0.6948554400738689	1
PMVK	0	0	1	1
MVD	-1.02434	-2.04558	0.3056769963816579	1
RUSC1	-2.29016	-2.46652	0.02201220599329959	0.8920331030151826
FDFT1	-2.79921	-2.89714	0.00512282877829546	0.30292645683900193
SQLE	0.167794	23.9046	0.8667455826534405	1
LSS	0.625258	4.04704	0.5318015681206532	1
CYP51A1	0.30611	0.00445587	0.7595208031481511	1
TM7SF2	-0.260761	-2.15574	0.7942772285878091	1
MSMO1	-2.93639	-1.62037	0.0033205692028071537	0.22321003683528642
NSDHL	-0.141151	-24.5674	0.8877508305906067	1
HSD17B7	-1.13317	-2.36324	0.2571410588131384	1
EBP	-0.408147	-1.12443	0.6831658836455011	1
Dhcr24	-8.03652	-4.84855	9.242256480320843e-16	6.985940387407733e-13
SC5D	-0.197271	-0.298464	0.8436154986469848	1
DHCR7	0.0283435	0.420353	0.9773881629318741	1
CYP11A1	0.0725594	0.173307	0.9421567071539659	1
HSD3B	0.0725594	0.438351	0.9421567071539659	1
CYP17A1	0	0	1	1
SRD5A3	0.167227	0.0281842	0.8671915785875479	1
AKR1D1	0	0	1	1
Mberchr15T0502	-0.204073	-0.533014	0.838296130383725	1

[truncated: 3 more sheets: Sebaceous duct_type_MLP_vs_LP, SMC_type_MLP_vs_LP, T cell_type_MLP_vs_LP]
