# Supplementary material for: Glandular Cells of Forest Musk Deer Autonomously Synthesize Sex Steroid Hormones
Source: Biology (Basel). 2026 Apr 6;15(7):583. doi: 10.3390/biology15070583 (PMC13071994; doi:10.3390/biology15070583)
Supplement: Supplementary file 1 [file biology-15-00583-s001.zip › Table S9:RT-qPCR Statistical Supplement.xlsx]

## Sheet: Multiple Comparisons
Cholesterol synthesis genes
Gene	Comparison	Mean Diff	95% CI	Difference in Mean Ranks	90% CI	Adj. p-value	P-value summary
HMGCS1	D10 vs P1	0.007914	[-0.5806,0.5965]	–	–	0.9989	ns
	D20 vs P1	-0.1317	[-0.7202,0.4569]	–	–	0.7572	ns
	A4 vs P1	0.7264	[-0.8049,2.258]	–	–	0.2582	ns
HMGCR	D10 vs P1	-0.4313	[-1.005,0.1426]	–	–	0.1271	ns
	D20 vs P1	-0.128	[-0.7018,0.4459]	–	–	0.7585	ns
	A4 vs P1	-0.1041	[-0.6552,0.4471]	–	–	0.6279	ns
MVK	D10 vs P1	-0.4583	[-1.042，0.1250]	–	–	0.091	ns
	D20 vs P1	-0.5265	[-1.155,0.1024]	–	–	0.0844	ns
	A4 vs P1	-0.3128	[1.003,0.3773]	–	–	0.2767	ns
PMVK	D10 vs P1	-0.09606	[-1.176,0.9837]	–	–	0.9541	ns
	D20 vs P1	0.2416	[-0.8382,1.321]	–	–	0.7572	ns
	A4 vs P1	0.1542	[-0.6015,0.9099]	–	–	0.6012	ns
MVD	D10 vs P1	0.7235	[-0.2396,1.687]	–	–	0.1273	ns
	D20 vs P1	0.8672	[-0.09597,1.830]	–	–	0.0724	ns
	A4 vs P1	-0.3381	–	–	[-0.5700,0.8942]	0.7000	ns
FDPS	D10 vs P1	-0.1947	[-0.6788,0.2893]	–	–	0.4548	ns
	D20 vs P1	-0.4625	[-0.9465,0.02155]	–	–	0.0589	ns
	A4 vs P1	-0.08831	[-0.6767,0.5001]	–	–	0.6983	ns
FDFT1	D10 vs P1	-0.5998	[-1.477,0.2773]	–	–	0.1010	ns
	D20 vs P1	-0.1024	[-0.8936,0.6888]	–	–	0.8888	ns
	A4 vs P1	-0.1212	–	–	[-0.4719,0.2834]	>0.9999	ns
SQLE	D10 vs P1	–	–	0.6667	–	>0.9999	ns
	D20 vs P1	–	–	4.333	–	0.1053	ns
	A4 vs P1	-0.09879	–	–	[-0.4248,0.9459]	>0.9999	ns
LSS	D10 vs P1	-0.1745	[-0.8787,0.5297]	–	–	0.7147	ns
	D20 vs P1	-0.4151	[-1.119,0.2891]	–	–	0.2345	ns
	A4 vs P1	-0.1976	[-1.012,0.6164]	–	–	0.5373	ns
CYP51A1	D10 vs P1	0.002556	[-0.9494,0.9545]	–	–	>0.9999	ns
	D20 vs P1	-0.2355	[-1.187,0.7164]	–	–	0.7154	ns
	A4 vs P1	-0.1574	[-1.321,1.007]	–	–	0.7264	ns
TM7SF2	D10 vs P1	0.008818	[-0.5525,0.5701]	–	–	0.9985	ns
	D20 vs P1	0.1915	[-0.3698,0.7528]	–	–	0.5518	ns
	A4 vs P1	-0.8019	[-1.332,-0.2714]	–	–	0.0137	*
MSMO1	D10 vs P1	0.7019	[-0.3157,1.720]	–	–	0.1608	ns
	D20 vs P1	0.2723	[-0.7454,1.290]	–	–	0.6797	ns
	A4 vs P1	0.5236	[-1.304,2.351]	–	–	0.4708	ns
NSDHL	D10 vs P1	0.5015	[-0.1882,1.191]	–	–	0.1395	ns
	D20 vs P1	0.4998	[-0.1898,1.189]	–	–	0.1407	ns
	A4 vs P1	-0.2245	[-1.076,0.6273]	–	–	0.5049	ns
HSD17B7	D10 vs P1	0.03002	[-0.8665,0.9266]	–	–	0.9933	ns
	D20 vs P1	0.1581	[-0.7385,1.055]	–	–	0.8372	ns
	A4 vs P1	-0.04348	[-0.6959,0.6090]	–	–	0.8622	ns
EBP	D10 vs P1	0.2506	[-0.8565,1.358]	–	–	0.7526	ns
	D20 vs P1	0.3481	[-0.7589,1.455]	–	–	0.5972	ns
	A4 vs P1	-0.3095	[-0.9450,0.3260]	–	–	0.2477	ns
DHCR24	D10 vs P1	-0.7118	[-1.218,-0.2053]	–	–	0.0260	*
	D20 vs P1	-0.4690	[-0.8829,-0.05511]	–	–	0.0360	*
	A4 vs P1	-0.3874	[-0.6459,-0.1289]	–	–	0.0141	*
SC5D	D10 vs P1	0.3576	[-0.6255,1.341]	–	–	0.5147	ns
	D20 vs P1	-0.03910	[-1.022,0.9440]	–	–	0.9905	ns
	A4 vs P1	0.3424	[-0.8133,1.498]	–	–	0.4569	ns
DHCR7	D10 vs P1	-0.2849	[-1.371,0.8009]	–	–	0.6889	ns
	D20 vs P1	-0.07735	[-1.163,1.008]	–	–	0.9702	ns
	A4 vs P1	-0.1619	[-1.621,1.298]	–	–	0.7735	ns
Sex steroid hormone synthesis genes
Gene	Comparison	Mean Diff	95% CI	Difference in Mean Ranks	90% CI	Adj. p-value	P-value summary
CYP11A1	D10 vs P1	-0.3472	[-1.534,0.8399]	–	–	0.6355	ns
	D20 vs P1	-0.4665	[-1.654,0.7206]	–	–	0.4689	ns
	A4 vs P1	0.9022	[-0.4862,2.291]	–	–	0.1455	ns
CYP17A1	D10 vs P1	-0.3465	[-0.9174,0.2243]	–	–	0.2196	ns
	D20 vs P1	0.2869	[-0.2839,0.8578]	–	–	0.3220	ns
	A4 vs P1	-0.4374	[-0.8269,-0.04782]	–	–	0.0356	*
HSD3B	D10 vs P1	-0.5255	[-1.346,0.2946]	–	–	0.1935	ns
	D20 vs P1	0.1473	[-0.6728,0.9674]	–	–	0.8319	ns
	A4 vs P1	1.322	[-0.2097,2.854]	–	–	0.0746	ns
SRD5A3	D10 vs P1	0.6032	[-0.2708,1.477]	–	–	0.0993	ns
	D20 vs P1	0.9071	[0.08635,1.728]	–	–	0.0413	*
	A4 vs P1	-0.09763	[-0.1934,-0.001900]	–	–	0.0473	*
AKR1D1	D10 vs P1	-0.1279	[-0.5202,0.2645]	–	–	0.4546	ns
	D20 vs P1	1.474	[0.9944,1.953]	–	–	0.0021	**
	A4 vs P1	0.1612	[-0.1914,0.5139]	–	–	0.2731	ns
AKR1C3	D10 vs P1	-0.09515	[-0.7783,0.5880]	–	–	0.7254	ns
	D20 vs P1	1.388	[-0.04654,2.822]	–	–	0.0532	ns
	A4 vs P1	-0.5935	[-0.7433,-0.4436]	–	–	0.0004	***

## Sheet: ANOVA Results
Cholesterol synthesis genes
Gene	Comparison	Statistical tests	F	H(df)	P-value	P-value summary	R2
HMGCS1	P1 vs D10 vs D20	One-way ANOVA	0.2909	–	0.7576	ns	0.0884
	P1 vs A4	Student’s t-test	8.89	–	0.2582	ns	0.3025
HMGCR	P1 vs D10 vs D20	One-way ANOVA	2.443	–	0.1675	ns	0.4488
	P1 vs A4	Student’s t-test	3.085	–	0.6279	ns	0.06427
MVK	P1 vs D10 vs D20	Brown-Forsythe	6.375	–	0.044	*	–
	P1 vs A4	Student’s t-test	2.491	–	0.5729	ns	0.2836
PMVK	P1 vs D10 vs D20	One-way ANOVA	0.4256	–	0.6717	ns	0.1242
	P1 vs A4	Student’s t-test	1.202	–	0.9082	ns	0.07431
MVD	P1 vs D10 vs D20	One-way ANOVA	3.818	–	0.0852	ns	0.56
	P1 vs A4	Mann-Whitney U	–	–	–	–	–
FDPS	P1 vs D10 vs D20	One-way ANOVA	3.773	–	0.0869	ns	0.5570
	P1 vs A4	Student’s t-test	1.633	–	0.7596	ns	0.04161
FDFT1	P1 vs D10 vs D20	Brown-Forsythe	5.581	–	0.0689	ns	–
	P1 vs A4	Mann-Whitney U	–	–	–	–	–
SQLE	P1 vs D10 vs D20	Kruskal-Wallis	–	4.356(2)	0.1321	ns	–
	P1 vs A4	Mann-Whitney U	–	–	–	–	–
LSS	P1 vs D10 vs D20	One-way ANOVA	1.436	–	0.3092	ns	0.3238
	P1 vs A4	Student’s t-test	1.188	–	0.9141	ns	0.1020
CYP51A1	P1 vs D10 vs D20	One-way ANOVA	0.3382	–	0.7258	ns	0.1013
	P1 vs A4	Student’s t-test	5.804	–	0.2940	ns	0.03404
TM7SF2	P1 vs D10 vs D20	One-way ANOVA	0.6081	–	0.5748	ns	0.1685
	P1 vs A4	Student’s t-test	13.77	–	0.1354	ns	0.8149
MSMO1	P1 vs D10 vs D20	One-way ANOVA	1.983	–	0.2182	ns	0.3979
	P1 vs A4	Student’s t-test	3.938	–	0.4050	ns	0.1366
NSDHL	P1 vs D10 vs D20	One-way ANOVA	2.880	–	0.1328	ns	0.4898
	P1 vs A4	Student’s t-test	1.405	–	0.8315	ns	0.1180
HSD17B7	P1 vs D10 vs D20	One-way ANOVA	0.1437	–	0.8690	ns	0.04572
	P1 vs A4	Student’s t-test	1.393	–	0.8358	ns	0.008485
EBP	P1 vs D10 vs D20	One-way ANOVA	0.4314	–	0.6683	ns	0.1257
	P1 vs A4	Student’s t-test	7.427	–	0.2373	ns	0.3137
DHCR24	P1 vs D10 vs D20	Brown-Forsythe	34.28	–	0.0039	**	–
	P1 vs A4	Student’s t-test	8.202	–	0.2173	ns	0.8123
SC5D	P1 vs D10 vs D20	One-way ANOVA	0.8109	–	0.4878	ns	0.2128
	P1 vs A4	Student’s t-test	3.002	–	0.4997	ns	0.1447
DHCR7	P1 vs D10 vs D20	One-way ANOVA	0.3018	–	0.7501	ns	0.09140
	P1 vs A4	Student’s t-test	1.563	–	0.7805	ns	0.02316
Sex steroid hormone synthesis genes
Gene	Comparison	Statistical tests	F	H(df)	P-value	P-value summary	R2
CYP11A1	P1 vs D10 vs D20	One-way ANOVA	0.6834	–	0.5403	ns	0.1855
	P1 vs A4	Student’s t-test	1.184	–	0.9158	ns	0.4487
CYP17A1	P1 vs D10 vs D20	One-way ANOVA	5.062	–	0.0515	ns	0.6279
	P1 vs A4	Student’s t-test	2.285	–	0.6088	ns	0.7084
HSD3B	P1 vs D10 vs D20	One-way ANOVA	3.049	–	0.1220	ns	0.5040
	P1 vs A4	Student’s t-test	2.591	–	0.5569	ns	0.5894
SRD5A3	P1 vs D10 vs D20	Brown-Forsythe	13.92	–	0.0153	*	–
	P1 vs A4	Student’s t-test	2.233	–	0.6187	ns	0.6672
AKR1D1	P1 vs D10 vs D20	Brown-Forsythe	108.2	–	0.0001	***	–
	P1 vs A4	Student’s t-test	5.423	–	0.3114	ns	0.2872
AKR1C3	P1 vs D10 vs D20	Brown-Forsythe	25.79	–	0.0143	*	–
	P1 vs A4	Student’s t-test	1.528	–	0.7911	ns	0.9680
It is crucial to note that the P-value is derived from and is strictly contingent upon the values of the F-statistic and the Chi-square statistic (H); it does not possess an independent interpretive meaning.

## Sheet: Normality Test
normally distributed test
Shapiro-Wilk test
Cholesterol synthesis genes
Gene	Group	W	P-value	normally test (α =0.05)?	P-value summary	The number of values
HMGCS1	P1	0.9922	0.8315	Yes	ns	3
	D10	0.781	0.0698	Yes	ns	3
	D20	0.8906	0.3561	Yes	ns	3
	A4	0.9101	0.4183	Yes	ns	3
HMGCR	P1	0.9993	0.9504	Yes	ns	3
	D10	0.7958	0.1045	Yes	ns	3
	D20	0.7792	0.0659	Yes	ns	3
	A4	0.9757	0.7010	Yes	ns	3
MVK	P1	0.9653	0.6422	Yes	ns	3
	D10	0.8763	0.3136	Yes	ns	3
	D20	0.8827	0.3325	Yes	ns	3
	A4	0.8512	0.2436	Yes	ns	3
PMVK	P1	0.8122	0.1439	Yes	ns	3
	D10	0.9802	0.7304	Yes	ns	3
	D20	0.9636	0.6335	Yes	ns	3
	A4	0.8547	0.2531	Yes	ns	3
MVD	P1	0.9919	0.8278	Yes	ns	3
	D10	0.9336	0.5021	Yes	ns	3
	D20	0.798	0.1097	Yes	ns	3
	A4	0.7567	0.0149	No	*	3
FDPS	P1	0.9184	0.4466	Yes	ns	3
	D10	0.9997	0.9670	Yes	ns	3
	D20	0.9728	0.6833	Yes	ns	3
	A4	0.9743	0.6926	Yes	ns	3
FDFT1	P1	0.9703	0.6692	Yes	ns	3
	D10	0.8589	0.2645	Yes	ns	3
	D20	0.9788	0.7207	Yes	ns	3
	A4	0.7669	0.0378	No	*	3
SQLE	P1	0.7508	0.0018	No	**	3
	D10	0.7730	0.0515	Yes	ns	3
	D20	0.9924	0.8329	Yes	ns	3
	A4	0.9827	0.7478	Yes	ns	3
LSS	P1	0.8603	0.2685	Yes	ns	3
	D10	0.9625	0.6278	Yes	ns	3
	D20	0.7983	0.1104	Yes	ns	3
	A4	0.9110	0.4214	Yes	ns	3
CYP51A1	P1	0.7748	0.0556	Yes	ns	3
	D10	0.9707	0.6713	Yes	ns	3
	D20	0.8497	0.2397	Yes	ns	3
	A4	0.9935	0.8457	Yes	ns	3
TM7SF2	P1	0.9992	0.9472	Yes	ns	3
	D10	0.9649	0.6402	Yes	ns	3
	D20	0.9265	0.4755	Yes	ns	3
	A4	0.9673	0.6529	Yes	ns	3
MSMO1	P1	0.9983	0.9207	Yes	ns	3
	D10	0.9019	0.3916	Yes	ns	3
	D20	0.9986	0.9274	Yes	ns	3
	A4	0.8857	0.3412	Yes	ns	3
NSDHL	P1	0.9018	0.3914	Yes	ns	3
	D10	0.9070	0.4082	Yes	ns	3
	D20	0.9959	0.8774	Yes	ns	3
	A4	0.7810	0.0698	Yes	ns	3
HSD17B7	P1	0.9959	0.8775	Yes	ns	3
	D10	0.9999	0.9860	Yes	ns	3
	D20	0.9313	0.4936	Yes	ns	3
	A4	0.9573	0.6023	Yes	ns	3
EBP	P1	0.9934	0.8442	Yes	ns	3
	D10	0.9758	0.7016	Yes	ns	3
	D20	0.8641	0.2790	Yes	ns	3
	A4	0.9620	0.6254	Yes	ns	3
DHCR24	P1	0.8481	0.2355	Yes	ns	3
	D10	0.8954	0.3711	Yes	ns	3
	D20	0.9303	0.4896	Yes	ns	3
	A4	0.9983	0.9217	Yes	ns	3
SC5D	P1	0.9623	0.6268	Yes	ns	3
	D10	1.000	0.9903	Yes	ns	3
	D20	0.9495	0.5672	Yes	ns	3
	A4	0.7827	0.0738	Yes	ns	3
DHCR7	P1	0.8401	0.2143	Yes	ns	3
	D10	0.8972	0.3767	Yes	ns	3
	D20	0.9997	0.9674	Yes	ns	3
	A4	0.8691	0.2929	Yes	ns	3
Sex steroid hormone synthesis genes
Gene	Group	W	P-value	normally test (α =0.05)?	P-value summary	The number of values
CYP11A1	P1	0.8447	0.2263	Yes	ns	3
	D10	0.8369	0.2061	Yes	ns	3
	D20	0.8815	0.3288	Yes	ns	3
	A4	0.9792	0.7236	Yes	ns	3
CYP17A1	P1	0.8168	0.1553	Yes	ns	3
	D10	0.9044	0.3995	Yes	ns	3
	D20	0.9272	0.4783	Yes	ns	3
	A4	0.9971	0.8969	Yes	ns	3
HSD3B	P1	0.8449	0.2270	Yes	ns	3
	D10	0.8959	0.3725	Yes	ns	3
	D20	0.8443	0.2253	Yes	ns	3
	A4	0.9634	0.6324	Yes	ns	3
SRD5A3	P1	0.8431	0.2221	Yes	ns	3
	D10	0.9410	0.5315	Yes	ns	3
	D20	0.8870	0.3453	Yes	ns	3
	A4	0.9110	0.4213	Yes	ns	3
AKR1D1	P1	0.9293	0.4860	Yes	ns	3
	D10	0.8496	0.2394	Yes	ns	3
	D20	0.9274	0.4788	Yes	ns	3
	A4	0.8835	0.3347	Yes	ns	3
AKR1C3	P1	0.9820	0.7427	Yes	ns	3
	D10	0.9261	0.4743	Yes	ns	3
	D20	0.8060	0.1290	Yes	ns	3
	A4	0.9478	0.5596	Yes	ns	3

## Sheet: HMGCS1
Test1
	P1			D10			D20			A4
HMGCS1	19.387	19.387	19.113	18.738	18.902	18.824	19.262	19.09	19.59	17.832	18.129	17.64
ACTB	17.454	16.988	17.262	16.473	16.035	16.395	17.02	16.871	16.707	16.855	16.918	16.871
Test2
	P1			D10			D20			A4
HMGCS1	19.684	19.926	19.988	19.066	18.84	18.746	19.66	19.371	19.59	18.723	18.91	18.512
ACTB	17.402	17.332	17.746	16.582	16.699	16.746	17.309	17.027	17.371	16.84	16.621	16.895
Test3
	P1			D10			D20			A4
HMGCS1	19.965	19.879	19.832	18.643	19.055	19.098	19.676	19.941	20.098	18.871	19.082	19.121
ACTB	17.093	16.613	17.129	16.512	16.434	16.332	16.621	16.465	16.873	16.377	16.699	16.832
	P1			D10			D20			A4
	Test1	Test2	Test3	Test1	Test2	Test3	Test1	Test2	Test3	Test1	Test2	Test3
HMGCS1	19.2957	19.866	19.892	18.8213	18.884	18.932	19.314	19.5403	19.905	17.867	18.715	19.0247
ACTB	17.2347	17.4933	16.945	16.301	16.6757	16.426	16.866	17.2357	16.653	16.8813	16.7853	16.636
△Ct	2.061	2.37267	2.947	2.52033	2.20833	2.506	2.448	2.30467	3.252	0.985667	1.92967	2.38867
△Ct对照组平均值	2.46022	2.46022	2.46022	2.46022	2.46022	2.46022	2.46022	2.46022	2.46022	2.46022	2.46022	2.46022
△△Ct	-0.399222	-0.0875556	0.486778	0.0601111	-0.251889	0.0457778	-0.0122222	-0.155556	0.791778	-1.47456	-0.530556	-0.0715556
2^（-△△Ct）	1.3188	1.06257	0.713617	0.95919	1.19077	0.968767	1.00851	1.11385	0.577632	2.77898	1.44449	1.05085

## Sheet: HMGCR
Test1
	P1			D10			D20			A4
HMGCR	21.532	20.934	20.871	21.101	21.176	21.59	21.402	20.98	21.191	20.855	20.465	20.598
ACTB	17.454	16.988	17.262	16.473	16.035	16.395	17.02	16.871	16.707	16.855	16.918	16.871
Test2
	P1			D10			D20			A4
HMGCR	21.263	20.863	20.832	20.993	21.285	21.223	21.088	20.607	20.847	21.277	21.051	20.865
ACTB	17.402	17.332	17.746	16.582	16.699	16.746	17.309	17.027	17.371	16.84	16.621	16.895
Test3
	P1			D10			D20			A4
HMGCR	21.498	21.301	21.088	20.737	20.902	21.191	21.198	20.834	21.016	20.863	20.454	20.793
ACTB	17.093	16.613	17.129	16.512	16.434	16.332	16.621	16.465	16.873	16.377	16.699	16.832
	P1			D10			D20			A4
	Test1	Test2	Test3	Test1	Test2	Test3	Test1	Test2	Test3	Test1	Test2	Test3
HMGCR	21.1123	20.986	21.2957	21.289	21.167	20.9433	21.191	20.8473	21.016	20.6393	21.0643	20.7033
ACTB	17.2347	17.4933	16.945	16.301	16.6757	16.426	16.866	17.2357	16.653	16.8813	16.7853	16.636
△Ct	3.87767	3.49267	4.35067	4.988	4.49133	4.51733	4.325	3.61167	4.363	3.758	4.279	4.06733
△Ct对照组平均值	3.907	3.907	3.907	3.907	3.907	3.907	3.907	3.907	3.907	3.907	3.907	3.907
△△Ct	-0.0293333	-0.414333	0.443667	1.081	0.584333	0.610333	0.418	-0.295333	0.456	-0.149	0.372	0.160333
2^（-△△Ct）	1.02054	1.33268	0.735264	0.472701	0.666957	0.655045	0.748461	1.22717	0.729005	1.1088	0.772711	0.894818

## Sheet: MVK
Test1
	P1			D10			D20			A4
MVK	21.873	21.576	21.457	21.754	21.255	21.309	21.996	22.012	22.427	21.043	21.121	21.468
ACTB	17.454	16.988	17.262	16.473	16.035	16.395	17.02	16.871	16.707	16.855	16.918	16.871
Test2
	P1			D10			D20			A4
MVK	21.613	21.809	21.684	21.73	21.863	22.098	22.348	22.105	22.546	21.949	22.41	22.121
ACTB	17.402	17.332	17.746	16.582	16.699	16.746	17.309	17.027	17.371	16.84	16.621	16.895
Test3
	P1			D10			D20			A4
MVK	21.605	21.793	22.07	21.996	22.176	22.191	23.199	22.999	23.496	22.199	22.535	22.105
ACTB	17.093	16.613	17.129	16.512	16.434	16.332	16.621	16.465	16.873	16.377	16.699	16.832
	P1			D10			D20			A4
	Test1	Test2	Test3	Test1	Test2	Test3	Test1	Test2	Test3	Test1	Test2	Test3
MVK	21.6353	21.702	21.8227	21.4393	21.897	22.121	22.145	22.333	23.2313	21.2107	22.16	22.2797
ACTB	17.2347	17.4933	16.945	16.301	16.6757	16.426	16.866	17.2357	16.653	16.8813	16.7853	16.636
△Ct	4.40067	4.20867	4.87767	5.13833	5.22133	5.695	5.279	5.09733	6.57833	4.32933	5.37467	5.64367
△Ct对照组平均值	4.49567	4.49567	4.49567	4.49567	4.49567	4.49567	4.49567	4.49567	4.49567	4.49567	4.49567	4.49567
△△Ct	-0.095	-0.287	0.382	0.642667	0.725667	1.19933	0.783333	0.601667	2.08267	-0.166333	0.879	1.148
2^（-△△Ct）	1.06807	1.2201	0.767373	0.640528	0.604718	0.435476	0.581023	0.658992	0.236078	1.1222	0.543744	0.45125

## Sheet: PMVK
Test1
	P1			D10			D20			A4
PMVK	29.277	29.66	29.684	28.941	28.816	28.988	28.523	28.968	28.559	28.559	28.632	28.218
ACTB	17.454	16.988	17.262	16.473	16.035	16.395	17.02	16.871	16.707	16.855	16.918	16.871
Test2
	P1			D10			D20			A4
PMVK	29.105	28.934	28.871	28.49	28.043	28.434	28.043	28.23	28.466	28.246	28.52	28.09
ACTB	17.402	17.332	17.746	16.582	16.699	16.746	17.309	17.027	17.371	16.84	16.621	16.895
Test3
	P1			D10			D20			A4
PMVK	28.902	29.262	29.316	28.684	28.309	28.796	28.832	29.307	29.285	28.941	29.129	28.663
ACTB	17.093	16.613	17.129	16.512	16.434	16.332	16.621	16.465	16.873	16.377	16.699	16.832
	P1			D10			D20			A4
	Test1	Test2	Test3	Test1	Test2	Test3	Test1	Test2	Test3	Test1	Test2	Test3
PMVK	29.5403	28.97	29.16	28.915	28.3223	28.5963	28.6833	28.2463	29.1413	28.4697	28.2853	28.911
ACTB	17.2347	17.4933	16.945	16.301	16.6757	16.426	16.866	17.2357	16.653	16.8813	16.7853	16.636
△Ct	12.3057	11.4767	12.215	12.614	11.6467	12.1703	11.8173	11.0107	12.4883	11.5883	11.5	12.275
△Ct对照组平均值	11.9991	11.9991	11.9991	11.9991	11.9991	11.9991	11.9991	11.9991	11.9991	11.9991	11.9991	11.9991
△△Ct	0.306556	-0.522444	0.215889	0.614889	-0.352444	0.171222	-0.181778	-0.988444	0.489222	-0.410778	-0.499111	0.275889
2^（-△△Ct）	0.80857	1.43639	0.861015	0.65298	1.27672	0.88809	1.13428	1.98404	0.712409	1.3294	1.41334	0.825941

## Sheet: MVD
Test1
	P1			D10			D20			A4
MVD	25.285	25.121	25.574	23.738	23.988	23.871	24.029	24.413	23.948	24.67	24.368	24.795
ACTB	17.454	16.988	17.262	16.473	16.035	16.395	17.02	16.871	16.707	16.855	16.918	16.871
Test2
	P1			D10			D20			A4
MVD	25.684	25.832	26.074	23.973	24.348	24.043	24.566	24.748	24.316	25.824	25.691	25.629
ACTB	17.402	17.332	17.746	16.582	16.699	16.746	17.309	17.027	17.371	16.84	16.621	16.895
Test3
	P1			D10			D20			A4
MVD	25.738	25.605	26.093	24.285	24.648	24.191	24.973	24.693	24.785	25.543	25.355	25.849
ACTB	17.093	16.613	17.129	16.512	16.434	16.332	16.621	16.465	16.873	16.377	16.699	16.832
	P1			D10			D20			A4
	Test1	Test2	Test3	Test1	Test2	Test3	Test1	Test2	Test3	Test1	Test2	Test3
MVD	25.3267	25.8633	25.812	23.8657	24.1213	24.3747	24.13	24.5433	24.817	24.611	25.7147	25.5823
ACTB	17.2347	17.4933	16.945	16.301	16.6757	16.426	16.866	17.2357	16.653	16.8813	16.7853	16.636
△Ct	8.092	8.37	8.867	7.56467	7.44567	7.94867	7.264	7.30767	8.164	7.72967	8.92933	8.94633
△Ct对照组平均值	8.443	8.443	8.443	8.443	8.443	8.443	8.443	8.443	8.443	8.443	8.443	8.443
△△Ct	-0.351	-0.073	0.424	-0.878333	-0.997333	-0.494333	-1.179	-1.13533	-0.279	-0.713333	0.486333	0.503333
2^（-△△Ct）	1.27544	1.0519	0.745355	1.83825	1.99631	1.40867	2.2642	2.19669	1.21335	1.63959	0.713837	0.705475

## Sheet: FDPS
Test1
	P1			D10			D20			A4
FDPS	19.237	19.293	19.671	19.02	18.535	18.979	19.934	19.684	19.918	18.637	18.621	18.848
ACTB	17.454	16.988	17.262	16.473	16.035	16.395	17.02	16.871	16.707	16.855	16.918	16.871
Test2
	P1			D10			D20			A4
FDPS	18.926	19.02	19.418	18.98	18.512	18.949	19.77	19.871	19.465	19.166	19.09	18.762
ACTB	17.402	17.332	17.746	16.582	16.699	16.746	17.309	17.027	17.371	16.84	16.621	16.895
Test3
	P1			D10			D20			A4
FDPS	19.371	19.104	19.53	18.77	18.527	18.979	19.98	19.823	20.254	19.23	18.902	19.293
ACTB	17.093	16.613	17.129	16.512	16.434	16.332	16.621	16.465	16.873	16.377	16.699	16.832
	P1			D10			D20			A4
	Test1	Test2	Test3	Test1	Test2	Test3	Test1	Test2	Test3	Test1	Test2	Test3
FDPS	19.4003	19.1213	19.335	18.8447	18.8137	18.7587	19.8453	19.702	20.019	18.702	19.006	19.1417
ACTB	17.2347	17.4933	16.945	16.301	16.6757	16.426	16.866	17.2357	16.653	16.8813	16.7853	16.636
△Ct	2.16567	1.628	2.39	2.54367	2.138	2.33267	2.97933	2.46633	3.366	1.82067	2.22067	2.50567
△Ct对照组平均值	2.06122	2.06122	2.06122	2.06122	2.06122	2.06122	2.06122	2.06122	2.06122	2.06122	2.06122	2.06122
△△Ct	0.104444	-0.433222	0.328778	0.482444	0.0767778	0.271444	0.918111	0.405111	1.30478	-0.240556	0.159444	0.444444
2^（-△△Ct）	0.930163	1.35025	0.796211	0.715764	0.948173	0.82849	0.529201	0.755178	0.404783	1.18145	0.89537	0.734867

## Sheet: FDFT1
Test1
	P1			D10			D20			A4
FDFT1	20.059	19.762	19.746	19.104	18.916	19.404	19.293	19.535	19.762	19.152	19.246	18.816
ACTB	17.145	17.09	16.973	15.574	15.098	15.105	16.613	16.652	16.496	16.129	16.238	15.91
Test2
	P1			D10			D20			A4
FDFT1	19.341	18.98	19.207	19.015	19.473	19.246	18.613	19.059	18.934	18.895	19.215	18.898
ACTB	16.715	16.973	16.801	15.363	15.184	15.426	16.535	16.301	16.496	15.988	16.248	15.809
Test3
	P1			D10			D20			A4
FDFT1	20.285	19.816	20.079	19.476	19.055	19.543	19.473	19.527	19.687	19.168	19.288	18.93
ACTB	17.03	16.98	16.895	15.355	15.051	15.191	16.059	16.301	16.215	16.579	16.591	16.276
	P1			D10			D20			A4
	Test1	Test2	Test3	Test1	Test2	Test3	Test1	Test2	Test3	Test1	Test2	Test3
FDFT1	19.8557	19.176	20.06	19.1413	19.2447	19.358	19.53	18.8687	19.5623	19.0713	19.0027	19.1287
ACTB	17.0693	16.8297	16.9683	15.259	15.3243	15.199	16.587	16.444	16.1917	16.0923	16.015	16.482
△Ct	2.78633	2.34633	3.09167	3.88233	3.92033	4.159	2.943	2.42467	3.37067	2.979	2.98767	2.64667
△Ct对照组平均值	2.74144	2.74144	2.74144	2.74144	2.74144	2.74144	2.74144	2.74144	2.74144	2.74144	2.74144	2.74144
△△Ct	0.0448889	-0.395111	0.350222	1.14089	1.17889	1.41756	0.201556	-0.316778	0.629222	0.237556	0.246222	-0.0947778
2^（-△△Ct）	0.969364	1.31504	0.784463	0.45348	0.441692	0.374346	0.869612	1.24555	0.646525	0.848181	0.843101	1.0679

[truncated: 17 more sheets: SQLE, LSS, TM7SF2, CYP51A1, MSMO1, NSDHL, HSD17B7, DHCR24, SC5D, EBP, DHCR7, CYP11A1, CYP17A1, SRD5A3, HSD3B, AKR1D1, AKR1C3]
